# Supplementary material for: Quantifying Integrated Proteomic Responses to Iron Stress in the Globally Important Marine Diazotroph Trichodesmium
Source: PLoS One. 2015 Nov 12;10(11):e0142626. doi: 10.1371/journal.pone.0142626 (PMC4642986; doi:10.1371/journal.pone.0142626)
Supplement: S1 Data — Uniprot Accession and Tery no.'s (as referred to in the text) are displayed alongside protein description sourced from the Uniprot database. For each treatment (T1-, T1+, T2- and T2+) the mean concentration (fmol.ug-1) and standard deviation of the three biological replicates are displayed alongside the multiple comparison adjusted P value. An instance where a protein was not observed in any one treatment is denoted by 'n.d.'. Data table E contains non-biomass normalized protein concentration data for each of the technical and biological replicates across the 4 treatments. Data is shown as 'ng on column' and 'fmol on column' values for each of the 18 analytical runs are per experimental condition (T1-, T1+, T2-, T2+). Data was processed as detailed in the methods section prior to statistical analysis. (XLSX) [file pone.0142626.s001.xlsx]

## Sheet: Table A
Uniprot Acession	Tery No.	Protein Description	T1- mean	T1- SD	T1+ Mean	T1+ SD	T1- vs T1+ P-value
Q114P9	Tery_1765	Uncharacterized protein OS=Trichodesmium erythraeum (strain IMS101) GN=Tery_1765 PE=4 SV=1	10.372	4.46652	61.5078	3.23099	< 0.0001
Q119B1	Tery_0454	Photosystem I iron-sulfur center OS=Trichodesmium erythraeum (strain IMS101) GN=psaC PE=3 SV=1	18.1533	4.52008	104.442	19.0011	< 0.0001
Q10VT7	Tery_4669	Photosystem I P700 chlorophyll a apoprotein A1 OS=Trichodesmium erythraeum (strain IMS101) GN=psaA PE=3 SV=1	28.7183	8.96776	76.0426	25.3991	0.0003
O84930	Tery_4138	MoFe protein of nitrogenase beta subunit OS=Trichodesmium erythraeum (strain IMS101) GN=nifK PE=3 SV=1	33.8657	6.21329	88.5635	1.60824	< 0.0001
Q10Y11	Tery_3819	Beta-ketoacyl synthase OS=Trichodesmium erythraeum (strain IMS101) GN=Tery_3819 PE=4 SV=1	42.2133	18.649	n.d.	n.d.	0.0028
Q10Y04	Tery_3826	Dimethylaniline monooxygenase (N-oxide forming) OS=Trichodesmium erythraeum (strain IMS101) GN=Tery_3826 PE=4 SV=1	43.9809	1.37474	10.9588	1.90189	0.0278
O84929	Tery_4137	Nitrogenase protein alpha chain OS=Trichodesmium erythraeum (strain IMS101) GN=nifD PE=3 SV=1	52.9803	10.7248	104.824	9.32316	< 0.0001
Q115B4	Tery_1634	Photosystem I reaction center protein PsaF_ subunit III OS=Trichodesmium erythraeum (strain IMS101) GN=Tery_1634 PE=4 SV=1	55.485	2.08481	128.339	8.70431	< 0.0001
Q10VT8	Tery_4668	Photosystem I P700 chlorophyll a apoprotein A2 OS=Trichodesmium erythraeum (strain IMS101) GN=psaB PE=3 SV=1	57.8555	11.8818	123.218	39.3464	< 0.0001
Q10XB7	Tery_4099	Fructose-bisphosphate aldolase OS=Trichodesmium erythraeum (strain IMS101) GN=Tery_4099 PE=4 SV=1	61.5649	0.597184	195.422	13.88	< 0.0001
Q114P2	Tery_1772	Na-Ca exchanger/integrin-beta4 OS=Trichodesmium erythraeum (strain IMS101) GN=Tery_1772 PE=4 SV=1	66.9983	n.d.	n.d.	n.d.	0.0244
Q117D3	Tery_1014	Photosystem I reaction center subunit IV OS=Trichodesmium erythraeum (strain IMS101) GN=psaE PE=3 SV=1	69.4398	17.4021	129.789	50.3019	< 0.0001
Q10Z50	Tery_3372	Beta-Ig-H3/fasciclin OS=Trichodesmium erythraeum (strain IMS101) GN=Tery_3372 PE=4 SV=1	70.5678	25.8591	38.7182	5.11301	0.0379
Q10Y05	Tery_3825	Uncharacterized protein OS=Trichodesmium erythraeum (strain IMS101) GN=Tery_3825 PE=4 SV=1	72.265	3.17836	19.9798	4.72831	< 0.0001
Q110C4	Tery_2995	50S ribosomal protein L15 OS=Trichodesmium erythraeum (strain IMS101) GN=rplO PE=3 SV=1	78.1916	4.44419	110.228	14.7334	0.0361
Q111Y1	Tery_2485	Photosystem antenna protein-like OS=Trichodesmium erythraeum (strain IMS101) GN=Tery_2485 PE=4 SV=1	79.2175	4.83764	n.d.	n.d.	< 0.0001
Q112L5	Tery_2339	Gas vesicle synthesis GvpLGvpF OS=Trichodesmium erythraeum (strain IMS101) GN=Tery_2339 PE=4 SV=1	80.658	30.0344	45.6866	2.91791	0.0163
Q10Y07	Tery_3823	Uncharacterized protein OS=Trichodesmium erythraeum (strain IMS101) GN=Tery_3823 PE=4 SV=1	83.9026	7.93346	38.659	9.81836	0.0006
Q116S5	Tery_1137	Cytochrome b6 OS=Trichodesmium erythraeum (strain IMS101) GN=petB PE=3 SV=1	84.2042	9.82559	124.043	15.8088	0.0038
Q111Y0	Tery_2486	Phycobilisome linker polypeptide OS=Trichodesmium erythraeum (strain IMS101) GN=Tery_2486 PE=4 SV=1	87.3777	2.50359	18.7433	8.89213	< 0.0001
Q10Y37	Tery_3791	Photosystem I protein PsaD OS=Trichodesmium erythraeum (strain IMS101) GN=Tery_3791 PE=4 SV=1	92.2469	4.13537	204.755	24.1291	< 0.0001
Q10WV1	Tery_4276	Helicase-like OS=Trichodesmium erythraeum (strain IMS101) GN=Tery_4276 PE=4 SV=1	95.3199	n.d.	n.d.	n.d.	0.0003
O52659	Tery_1666	Flavodoxin OS=Trichodesmium erythraeum (strain IMS101) GN=fld PE=3 SV=2	100.474	4.73417	52.9372	3.84503	0.0003
Q10Y15	Tery_3815	Uncharacterized protein OS=Trichodesmium erythraeum (strain IMS101) GN=Tery_3815 PE=4 SV=1	109.219	28.7522	42.5915	6.8335	< 0.0001
Q10VU5	Tery_4661	S-adenosylmethionine synthase OS=Trichodesmium erythraeum (strain IMS101) GN=metK PE=3 SV=1	115.144	24.9131	145.954	12.852	0.0494
Q111Y3	Tery_2483	Photosystem antenna protein-like OS=Trichodesmium erythraeum (strain IMS101) GN=Tery_2483 PE=4 SV=1	115.715	0.3174	n.d.	n.d.	< 0.0001
Q10WQ5	Tery_4326	10 kDa chaperonin OS=Trichodesmium erythraeum (strain IMS101) GN=groS PE=3 SV=1	116.951	1.48193	154.061	15.9168	0.0088
Q117N2	Tery_0891	Putative nickel-containing superoxide dismutase (NISOD) OS=Trichodesmium erythraeum (strain IMS101) GN=Tery_0891 PE=4 SV=1	127.061	18.845	96.2839	15.545	0.0499
Q111Y2	Tery_2484	Photosystem antenna protein-like OS=Trichodesmium erythraeum (strain IMS101) GN=Tery_2484 PE=4 SV=1	147.762	12.7989	13.301	1.73363	< 0.0001
O34106	Tery_4136	Nitrogenase iron protein OS=Trichodesmium erythraeum (strain IMS101) GN=nifH PE=3 SV=1	156.889	1.63885	256.704	11.7093	< 0.0001
Q10XH6	Tery_4030	Glyceraldehyde 3-phosphate dehydrogenase (NADP+) OS=Trichodesmium erythraeum (strain IMS101) GN=Tery_4030 PE=3 SV=1	162.735	8.43543	226.534	17.4308	< 0.0001
Q113S7	Tery_1998	Extracellular solute-binding protein_ family 3 OS=Trichodesmium erythraeum (strain IMS101) GN=Tery_1998 PE=3 SV=1	165.417	20.2725	111.666	21.6822	< 0.0001
Q112J2	Tery_2362	Peptidase S8 and S53_ subtilisin_ kexin_ sedolisin OS=Trichodesmium erythraeum (strain IMS101) GN=Tery_2362 PE=4 SV=1	195.245	42.1272	163.341	7.08717	0.0373
Q112G8	Tery_2388	PHA accumulation regulator DNA-binding-like OS=Trichodesmium erythraeum (strain IMS101) GN=Tery_2388 PE=4 SV=1	208.072	7.97771	n.d.	n.d.	< 0.0001
Q112Z6	Tery_2199	ATP synthase subunit alpha OS=Trichodesmium erythraeum (strain IMS101) GN=atpA PE=3 SV=1	238.52	50.3799	195.863	11.9839	0.0015
Q10Z45	Tery_3377	Extracellular solute-binding protein_ family 1 OS=Trichodesmium erythraeum (strain IMS101) GN=Tery_3377 PE=4 SV=1	243.115	12.826	102.08	2.58927	< 0.0001
Q114Y6	Tery_1667	Photosystem antenna protein-like OS=Trichodesmium erythraeum (strain IMS101) GN=Tery_1667 PE=4 SV=1	258.203	12.7132	20.477	5.29427	< 0.0001
Q114W6	Tery_1687	Fructose-bisphosphate aldolase OS=Trichodesmium erythraeum (strain IMS101) GN=Tery_1687 PE=4 SV=1	343.557	22.6627	19.4929	4.44767	< 0.0001
Q117F0	Tery_0996	Phycobilisome protein OS=Trichodesmium erythraeum (strain IMS101) GN=Tery_0996 PE=3 SV=1	369.707	42.7802	406.362	38.2186	0.01
Q115G5	Tery_1579	NAD(P)H-quinone oxidoreductase subunit 1 OS=Trichodesmium erythraeum (strain IMS101) GN=ndhA PE=3 SV=1	n.d.	n.d.	45.567	16.482	0.0487
Q10YA8	Tery_3707	Acetyl-coenzyme A carboxylase carboxyl transferase subunit alpha / biotin carboxylase OS=Trichodesmium erythraeum (strain IMS101) GN=Tery_3707 PE=4 SV=1	n.d.	n.d.	40.0401	12.5685	0.0488
Q9KJL6	Tery_4140	NifX OS=Trichodesmium erythraeum (strain IMS101) GN=nifX PE=4 SV=1	n.d.	n.d.	35.4174	7.36164	0.0143
Q10X90	Tery_4126	50S ribosomal protein L28 OS=Trichodesmium erythraeum (strain IMS101) GN=rpmB PE=3 SV=1	n.d.	n.d.	37.8551	8.64477	0.007
Q110N3	Tery_2868	Photosystem II reaction center protein H OS=Trichodesmium erythraeum (strain IMS101) GN=psbH PE=3 SV=1	n.d.	n.d.	60.8182	19.6314	0.0031
Q10XW6	Tery_3869	WD-40 repeat OS=Trichodesmium erythraeum (strain IMS101) GN=Tery_3869 PE=4 SV=1	n.d.	n.d.	58.4652	46.2132	0.005
Q113J6	Tery_2088	Cob(I)yrinic acid a_c-diamide adenosyltransferase OS=Trichodesmium erythraeum (strain IMS101) GN=Tery_2088 PE=4 SV=1	n.d.	n.d.	44.1344	23.369	0.0009
Q5GMY2	Tery_4282	Ferritin and Dps OS=Trichodesmium erythraeum (strain IMS101) GN=dps PE=3 SV=1	n.d.	n.d.	98.9914	24.4617	< 0.0001
Q116L4	Tery_1204	Photosystem I reaction center subunit XI OS=Trichodesmium erythraeum (strain IMS101) GN=psaL PE=3 SV=1	n.d.	n.d.	171.628	30.367	< 0.0001
Q116S6	Tery_1136	Cytochrome b6-f complex subunit 4 OS=Trichodesmium erythraeum (strain IMS101) GN=petD PE=3 SV=1	n.d.	n.d.	65.29	2.41817	< 0.0001
Q112Z1	Tery_2204	ATP synthase subunit a OS=Trichodesmium erythraeum (strain IMS101) GN=atpB PE=3 SV=1	n.d.	n.d.	64.7588	30.6696	< 0.0001

## Sheet: Table B
Uniprot Acession	Tery No.	Protein Description	T2- Mean	T2- SD	T2+ Mean	T2+ SD	T2- vs T2+ P-value
Q114L7	Tery_1798	Apocytochrome f OS=Trichodesmium erythraeum (strain IMS101) GN=petA PE=3 SV=1	n.d.	n.d.	82.1256	25.1162	< 0.0001
Q114D6	Tery_1882	50S ribosomal protein L20 OS=Trichodesmium erythraeum (strain IMS101) GN=rplT PE=3 SV=1	n.d.	n.d.	78.882	12.9227	< 0.0001
Q110B8	Tery_3001	50S ribosomal protein L24 OS=Trichodesmium erythraeum (strain IMS101) GN=rplX PE=3 SV=1	80.2213	n.d.	141.218	24.1488	< 0.0001
Q5GMY2	Tery_4282	Ferritin and Dps OS=Trichodesmium erythraeum (strain IMS101) GN=dps PE=3 SV=1	n.d.	n.d.	124.894	10.3638	< 0.0001
Q116L4	Tery_1204	Photosystem I reaction center subunit XI OS=Trichodesmium erythraeum (strain IMS101) GN=psaL PE=3 SV=1	n.d.	n.d.	236.448	59.6243	< 0.0001
Q116S6	Tery_1136	Cytochrome b6-f complex subunit 4 OS=Trichodesmium erythraeum (strain IMS101) GN=petD PE=3 SV=1	n.d.	n.d.	78.5429	17.6376	< 0.0001
Q110W7	Tery_2774	Peptidase M16-like OS=Trichodesmium erythraeum (strain IMS101) GN=Tery_2774 PE=3 SV=1	140.141	43.955	n.d.	n.d.	< 0.0001
Q11A13	Tery_0169	30S ribosomal protein S15 OS=Trichodesmium erythraeum (strain IMS101) GN=rpsO PE=3 SV=1	n.d.	n.d.	111.282	8.14438	< 0.0001
Q118Z5	Tery_0473	30S ribosomal protein S12 OS=Trichodesmium erythraeum (strain IMS101) GN=rpsL PE=3 SV=1	n.d.	n.d.	98.9665	28.5262	0.0003
Q9KJL6	Tery_4140	NifX OS=Trichodesmium erythraeum (strain IMS101) GN=nifX PE=4 SV=1	n.d.	n.d.	68.866	4.89217	0.0005
Q10YS8	Tery_3506	Photosystem II reaction center protein L OS=Trichodesmium erythraeum (strain IMS101) GN=psbL PE=3 SV=1	n.d.	n.d.	46.4639	10.5797	0.0004
Q10XX0	Tery_3865	Uncharacterized protein OS=Trichodesmium erythraeum (strain IMS101) GN=Tery_3865 PE=4 SV=1	n.d.	n.d.	38.1765	1.66039	0.0064
Q116P6	Tery_1167	Stage II sporulation protein OS=Trichodesmium erythraeum (strain IMS101) GN=Tery_1167 PE=3 SV=1	n.d.	n.d.	43.4217	3.07923	0.0443
Q114P9	Tery_1765	Uncharacterized protein OS=Trichodesmium erythraeum (strain IMS101) GN=Tery_1765 PE=4 SV=1	n.d.	n.d.	52.7053	1.40791	0.0162
Q117R7	Tery_0847	5-methyltetrahydropteroyltriglutamate--homocysteine methyltransferase OS=Trichodesmium erythraeum (strain IMS101) GN=metE PE=3 SV=1	n.d.	n.d.	34.8915	5.55677	0.0166
Q113K0	Tery_2083	Deoxyuridine 5'-triphosphate nucleotidohydrolase OS=Trichodesmium erythraeum (strain IMS101) GN=dut PE=3 SV=1	n.d.	n.d.	33.0506	8.54375	0.0276
Q10VW7	Tery_4635	Protein translocase subunit SecA OS=Trichodesmium erythraeum (strain IMS101) GN=secA PE=3 SV=1	n.d.	n.d.	36.444	12.2751	0.0107
Q110N4	Tery_2867	Protein PsbN OS=Trichodesmium erythraeum (strain IMS101) GN=psbN PE=3 SV=2	n.d.	n.d.	32.3839	8.93898	0.0329
Q10Y90	Tery_3728	50S ribosomal protein L33 OS=Trichodesmium erythraeum (strain IMS101) GN=rpmG PE=3 SV=1	n.d.	n.d.	49.4377	26.6134	0.0283
Q117E8	Tery_0998	Phycobilisome protein OS=Trichodesmium erythraeum (strain IMS101) GN=Tery_0998 PE=3 SV=1	580.355	12.4025	546.277	136.077	0.0209
Q10YG1	Tery_3649	Allophycocyanin_ beta subunit OS=Trichodesmium erythraeum (strain IMS101) GN=Tery_3649 PE=3 SV=1	469.876	3.69984	507.283	57.9799	0.008
Q11A18	Tery_0162	Redoxin OS=Trichodesmium erythraeum (strain IMS101) GN=Tery_0162 PE=4 SV=1	434.483	66.8655	327.58	3.85282	< 0.0001
Q114W6	Tery_1687	Fructose-bisphosphate aldolase OS=Trichodesmium erythraeum (strain IMS101) GN=Tery_1687 PE=4 SV=1	389.638	81.2262	n.d.	n.d.	< 0.0001
Q10WH8	Tery_4408	Ribulose 1_5-bisphosphate carboxylase small subunit OS=Trichodesmium erythraeum (strain IMS101) GN=Tery_4408 PE=4 SV=1	368.847	34.2597	335.779	77.2566	0.0275
Q10XB1	Tery_4105	Phycobilisome linker polypeptide OS=Trichodesmium erythraeum (strain IMS101) GN=Tery_4105 PE=4 SV=1	324.151	4.78291	286.093	17.93	0.0066
Q10XY0	Tery_3852	Microcompartments protein OS=Trichodesmium erythraeum (strain IMS101) GN=Tery_3852 PE=4 SV=1	308.139	25.6451	227.07	84.8977	< 0.0001
Q10XS5	Tery_3917	Photosystem II manganese-stabilizing protein PsbO OS=Trichodesmium erythraeum (strain IMS101) GN=Tery_3917 PE=4 SV=1	297.295	49.8001	265.311	27.1374	0.0366
Q114Y6	Tery_1667	Photosystem antenna protein-like OS=Trichodesmium erythraeum (strain IMS101) GN=Tery_1667 PE=4 SV=1	295.681	9.15058	n.d.	n.d.	< 0.0001
Q10Z45	Tery_3377	Extracellular solute-binding protein_ family 1 OS=Trichodesmium erythraeum (strain IMS101) GN=Tery_3377 PE=4 SV=1	285.623	7.59231	132.828	45.69	< 0.0001
Q10UZ2	Tery_5020	Uncharacterized protein OS=Trichodesmium erythraeum (strain IMS101) GN=Tery_5020 PE=4 SV=1	252.996	7.59152	213.491	3.3852	0.0042
Q114E5	Tery_1873	SPFH domain_ Band 7 family protein OS=Trichodesmium erythraeum (strain IMS101) GN=Tery_1873 PE=4 SV=1	246.234	4.71036	187.317	12.0889	< 0.0001
Q10XT2	Tery_3909	Phycobilisome linker polypeptide OS=Trichodesmium erythraeum (strain IMS101) GN=Tery_3909 PE=4 SV=1	239.369	1.05741	290.731	32.6105	< 0.0001
Q116S1	Tery_1141	Nucleoside diphosphate kinase OS=Trichodesmium erythraeum (strain IMS101) GN=ndk PE=3 SV=1	238.413	67.6476	199.232	30.7209	0.0047
Q112G8	Tery_2388	PHA accumulation regulator DNA-binding-like OS=Trichodesmium erythraeum (strain IMS101) GN=Tery_2388 PE=4 SV=1	238.2	120.007	99.8297	10.2259	< 0.0001
Q10XH6	Tery_4030	Glyceraldehyde 3-phosphate dehydrogenase (NADP+) OS=Trichodesmium erythraeum (strain IMS101) GN=Tery_4030 PE=3 SV=1	235.72	13.3299	176.578	39.2125	< 0.0001
Q10UX6	Tery_5038	1-Cys peroxiredoxin OS=Trichodesmium erythraeum (strain IMS101) GN=Tery_5038 PE=4 SV=1	231.439	52.1606	185.157	21.3695	0.0004
Q117E7	Tery_0999	Phycobilisome linker polypeptide OS=Trichodesmium erythraeum (strain IMS101) GN=Tery_0999 PE=4 SV=1	225.742	20.1642	258.58	36.8278	0.0292
Q118W9	Tery_0500	Conserved TM helix OS=Trichodesmium erythraeum (strain IMS101) GN=Tery_0500 PE=4 SV=1	220.891	7.54024	125.478	56.5337	< 0.0001
Q112Z3	Tery_2202	ATP synthase subunit b' OS=Trichodesmium erythraeum (strain IMS101) GN=atpG PE=3 SV=1	211.878	33.7003	274.231	16.912	< 0.0001
Q114K8	Tery_1809	Uncharacterized protein OS=Trichodesmium erythraeum (strain IMS101) GN=Tery_1809 PE=4 SV=1	206.593	49.3107	161.814	18.9254	0.0007
Q111Y2	Tery_2484	Photosystem antenna protein-like OS=Trichodesmium erythraeum (strain IMS101) GN=Tery_2484 PE=4 SV=1	205.166	28.3317	n.d.	n.d.	< 0.0001
Q10YS6	Tery_3508	Uncharacterized protein OS=Trichodesmium erythraeum (strain IMS101) GN=Tery_3508 PE=4 SV=1	204.694	25.6509	155.47	16.98	0.0001
O34106	Tery_4136	Nitrogenase iron protein OS=Trichodesmium erythraeum (strain IMS101) GN=nifH PE=3 SV=1	200.935	12.382	323.614	47.6468	< 0.0001
Q117N2	Tery_0891	Putative nickel-containing superoxide dismutase (NISOD) OS=Trichodesmium erythraeum (strain IMS101) GN=Tery_0891 PE=4 SV=1	194.509	12.5806	135.013	15.1859	< 0.0001
Q10XY1	Tery_3851	Microcompartments protein OS=Trichodesmium erythraeum (strain IMS101) GN=Tery_3851 PE=4 SV=1	193.075	18.4227	125.845	72.8338	< 0.0001
Q10WP7	Tery_4335	Ketol-acid reductoisomerase OS=Trichodesmium erythraeum (strain IMS101) GN=ilvC PE=3 SV=1	186.967	0.526499	122.433	29.891	< 0.0001
Q10WQ5	Tery_4326	10 kDa chaperonin OS=Trichodesmium erythraeum (strain IMS101) GN=groS PE=3 SV=1	177.34	12.8359	245.244	26.9071	< 0.0001
Q118V6	Tery_0513	Photosystem II 44 kDa subunit reaction center protein OS=Trichodesmium erythraeum (strain IMS101) GN=Tery_0513 PE=4 SV=1	167.357	21.1081	107.054	23.4333	< 0.0001
Q10Y37	Tery_3791	Photosystem I protein PsaD OS=Trichodesmium erythraeum (strain IMS101) GN=Tery_3791 PE=4 SV=1	160.119	0.456512	238.716	33.2169	< 0.0001
Q10YG2	Tery_3647	Phycobilisome 7.8 kDa linker polypeptide_ allophycocyanin-associated_ core OS=Trichodesmium erythraeum (strain IMS101) GN=Tery_3647 PE=3 SV=1	156.164	37.1349	222.339	31.6059	< 0.0001
Q10Y15	Tery_3815	Uncharacterized protein OS=Trichodesmium erythraeum (strain IMS101) GN=Tery_3815 PE=4 SV=1	149.821	75.1139	107.698	25.8621	0.0018
O52659	Tery_1666	Flavodoxin OS=Trichodesmium erythraeum (strain IMS101) GN=fld PE=3 SV=2	147.223	57.5087	51.3559	13.8628	< 0.0001
Q111Y3	Tery_2483	Photosystem antenna protein-like OS=Trichodesmium erythraeum (strain IMS101) GN=Tery_2483 PE=4 SV=1	142.215	20.0708	n.d.	n.d.	< 0.0001
Q113S7	Tery_1998	Extracellular solute-binding protein_ family 3 OS=Trichodesmium erythraeum (strain IMS101) GN=Tery_1998 PE=3 SV=1	141.561	32.4575	61.5498	33.2069	< 0.0001
Q10W05	Tery_4593	Uncharacterized protein OS=Trichodesmium erythraeum (strain IMS101) GN=Tery_4593 PE=4 SV=1	134.183	32.6815	81.9621	16.757	< 0.0001
Q10WQ4	Tery_4327	60 kDa chaperonin 2 OS=Trichodesmium erythraeum (strain IMS101) GN=groL2 PE=3 SV=1	129.12	8.59672	175.42	38.4081	0.0004
Q10ZL6	Tery_3183	Sigma 54 modulation protein / SSU ribosomal protein S30P OS=Trichodesmium erythraeum (strain IMS101) GN=Tery_3183 PE=4 SV=1	125.511	7.9989	90.1088	32.5435	0.0144
Q10Y07	Tery_3823	Uncharacterized protein OS=Trichodesmium erythraeum (strain IMS101) GN=Tery_3823 PE=4 SV=1	124.634	3.15073	46.1077	6.1248	< 0.0001
Q116S5	Tery_1137	Cytochrome b6 OS=Trichodesmium erythraeum (strain IMS101) GN=petB PE=3 SV=1	116.333	23.9107	198.526	15.7121	< 0.0001
Q10Z50	Tery_3372	Beta-Ig-H3/fasciclin OS=Trichodesmium erythraeum (strain IMS101) GN=Tery_3372 PE=4 SV=1	115.836	27.3331	63.9755	14.9313	< 0.0001
Q10Z38	Tery_3385	ATP synthase subunit beta OS=Trichodesmium erythraeum (strain IMS101) GN=atpD PE=3 SV=1	113.566	6.71038	151.701	29.2557	0.0065
Q110D2	Tery_2987	50S ribosomal protein L17 OS=Trichodesmium erythraeum (strain IMS101) GN=rplQ PE=3 SV=1	113.25	11.0533	144.261	14.7594	0.047
Q112L9	Tery_2334	Gas vesicle protein GvpN OS=Trichodesmium erythraeum (strain IMS101) GN=Tery_2334 PE=4 SV=1	110.285	4.92826	n.d.	n.d.	< 0.0001
Q111Y0	Tery_2486	Phycobilisome linker polypeptide OS=Trichodesmium erythraeum (strain IMS101) GN=Tery_2486 PE=4 SV=1	109.093	0.532259	26.464	10.585	< 0.0001
Q110C4	Tery_2995	50S ribosomal protein L15 OS=Trichodesmium erythraeum (strain IMS101) GN=rplO PE=3 SV=1	106.541	13.5256	148.136	8.46396	0.0022
Q111Y1	Tery_2485	Photosystem antenna protein-like OS=Trichodesmium erythraeum (strain IMS101) GN=Tery_2485 PE=4 SV=1	106.054	26.2872	n.d.	n.d.	< 0.0001
Q119S8	Tery_0263	50S ribosomal protein L10 OS=Trichodesmium erythraeum (strain IMS101) GN=rplJ PE=3 SV=1	103.356	54.4705	170.115	19.8861	< 0.0001
Q117F9	Tery_0985	Phycobilisome linker polypeptide OS=Trichodesmium erythraeum (strain IMS101) GN=Tery_0985 PE=4 SV=1	102.648	5.31192	138.403	18.4003	0.013
Q119S1	Tery_0270	60 kDa chaperonin 1 OS=Trichodesmium erythraeum (strain IMS101) GN=groL1 PE=3 SV=1	101.496	14.869	164.713	26.0996	< 0.0001
Q10VK9	Tery_4761	MscS Mechanosensitive ion channel OS=Trichodesmium erythraeum (strain IMS101) GN=Tery_4761 PE=4 SV=1	97.431	15.7542	66.1355	14.711	0.0437
Q110A8	Tery_3011	50S ribosomal protein L4 OS=Trichodesmium erythraeum (strain IMS101) GN=rplD PE=3 SV=1	96.5383	1.69766	129.127	13.0162	0.0312
Q10ZM9	Tery_3167	Serine--glyoxylate transaminase OS=Trichodesmium erythraeum (strain IMS101) GN=Tery_3167 PE=3 SV=1	94.1731	25.9882	46.331	6.67972	0.0002
Q10Z37	Tery_3386	ATP synthase epsilon chain OS=Trichodesmium erythraeum (strain IMS101) GN=atpC PE=3 SV=1	87.1556	69.0527	166.309	28.1307	< 0.0001
Q10XZ9	Tery_3832	Uncharacterized protein OS=Trichodesmium erythraeum (strain IMS101) GN=Tery_3832 PE=4 SV=1	86.537	21.4872	47.8187	24.0186	0.0054
Q114S4	Tery_1740	Photosystem II 11 kD protein OS=Trichodesmium erythraeum (strain IMS101) GN=Tery_1740 PE=4 SV=1	84.3894	39.017	156.776	14.7158	< 0.0001
Q115Y7	Tery_1380	Triosephosphate isomerase OS=Trichodesmium erythraeum (strain IMS101) GN=tpiA PE=3 SV=1	84.2713	13.8263	n.d.	n.d.	0.0003
Q9KJL5	Tery_4141	ORF2 OS=Trichodesmium erythraeum (strain IMS101) GN=Tery_4141 PE=4 SV=1	74.9683	4.32848	116.93	16.9693	0.0019
Q110B6	Tery_3003	30S ribosomal protein S17 OS=Trichodesmium erythraeum (strain IMS101) GN=rpsQ PE=3 SV=1	70.3549	29.2478	101.509	26.2321	0.0453
Q10Y05	Tery_3825	Uncharacterized protein OS=Trichodesmium erythraeum (strain IMS101) GN=Tery_3825 PE=4 SV=1	69.7366	13.7699	22.0917	4.9259	0.0003
Q117D3	Tery_1014	Photosystem I reaction center subunit IV OS=Trichodesmium erythraeum (strain IMS101) GN=psaE PE=3 SV=1	68.9462	8.86283	145.38	91.9743	< 0.0001
Q115B4	Tery_1634	Photosystem I reaction center protein PsaF_ subunit III OS=Trichodesmium erythraeum (strain IMS101) GN=Tery_1634 PE=4 SV=1	65.1862	9.70949	135.967	36.6502	< 0.0001
Q10ZG7	Tery_3242	50S ribosomal protein L27 OS=Trichodesmium erythraeum (strain IMS101) GN=rpmA PE=3 SV=1	65.0421	27.6154	97.1009	9.60938	0.0359
Q117T0	Tery_0830	Uncharacterized protein OS=Trichodesmium erythraeum (strain IMS101) GN=Tery_0830 PE=4 SV=1	63.8159	19.9864	n.d.	n.d.	< 0.0001
Q112Z4	Tery_2201	ATP synthase subunit b OS=Trichodesmium erythraeum (strain IMS101) GN=atpF PE=3 SV=1	62.897	17.4465	95.0464	49.4181	0.035
Q110B5	Tery_3004	50S ribosomal protein L29 OS=Trichodesmium erythraeum (strain IMS101) GN=rpmC PE=3 SV=1	56.5538	1.02193	90.1409	13.8535	0.0239
Q11AB4	Tery_0043	Arginine biosynthesis bifunctional protein ArgJ OS=Trichodesmium erythraeum (strain IMS101) GN=argJ PE=3 SV=1	56.1948	9.64005	99.9128	10.5259	0.0011
Q10VU5	Tery_4661	S-adenosylmethionine synthase OS=Trichodesmium erythraeum (strain IMS101) GN=metK PE=3 SV=1	56.0969	2.09556	122.956	10.5262	< 0.0001
Q114I4	Tery_1834	6-phosphogluconate dehydrogenase_ decarboxylating OS=Trichodesmium erythraeum (strain IMS101) GN=Tery_1834 PE=3 SV=1	55.6372	2.69483	92.2903	19.579	0.01
Q10VT8	Tery_4668	Photosystem I P700 chlorophyll a apoprotein A2 OS=Trichodesmium erythraeum (strain IMS101) GN=psaB PE=3 SV=1	54.3964	2.93035	129.215	6.8388	< 0.0001
Q10ZA9	Tery_3311	Thioredoxin OS=Trichodesmium erythraeum (strain IMS101) GN=Tery_3311 PE=3 SV=1	48.8974	4.07099	80.1304	8.92153	0.0444
Q9KJL4	Tery_4142	Nitrogenase-stabilizing/protective protein NifW OS=Trichodesmium erythraeum (strain IMS101) GN=nifW PE=3 SV=1	46.1431	11.6164	106.396	11.2216	< 0.0001
Q10XB7	Tery_4099	Fructose-bisphosphate aldolase OS=Trichodesmium erythraeum (strain IMS101) GN=Tery_4099 PE=4 SV=1	44.0656	12.7023	229.829	21.0893	< 0.0001
Q10V17	Tery_4993	Phosphonate ABC transporter_ periplasmic phosphonate-binding protein OS=Trichodesmium erythraeum (strain IMS101) GN=Tery_4993 PE=4 SV=1	42.9877	6.44587	n.d.	n.d.	0.041
Q115D5	Tery_1610	Bacterial nucleoid protein Hbs OS=Trichodesmium erythraeum (strain IMS101) GN=Tery_1610 PE=3 SV=1	42.7674	23.2797	77.6429	19.7323	0.0167
Q114J2	Tery_1825	Uncharacterized protein OS=Trichodesmium erythraeum (strain IMS101) GN=Tery_1825 PE=4 SV=1	40.3383	7.42959	n.d.	n.d.	0.0172
Q10UY6	Tery_5026	Uncharacterized protein OS=Trichodesmium erythraeum (strain IMS101) GN=Tery_5026 PE=4 SV=1	38.6531	9.81956	74.4887	11.967	0.0127
Q10X55	Tery_4163	Uncharacterized protein OS=Trichodesmium erythraeum (strain IMS101) GN=Tery_4163 PE=4 SV=1	36.8472	13.5235	n.d.	n.d.	0.0223
Q10YT4	Tery_3500	NAD(P)H-quinone oxidoreductase subunit K OS=Trichodesmium erythraeum (strain IMS101) GN=ndhK PE=3 SV=1	34.5074	12.3916	94.2944	16.7537	< 0.0001
Q10VT7	Tery_4669	Photosystem I P700 chlorophyll a apoprotein A1 OS=Trichodesmium erythraeum (strain IMS101) GN=psaA PE=3 SV=1	33.867	22.0018	78.0596	6.59801	0.0009
Q117A6		Uncharacterized protein OS=Trichodesmium erythraeum (strain IMS101) GN=Tery_1046 PE=4 SV=1	32.1204	5.27027	n.d.	n.d.	0.0353
Q117I6		Thioredoxin OS=Trichodesmium erythraeum (strain IMS101) GN=Tery_0945 PE=3 SV=1	29.5076	11.6181	64.0452	18.6655	0.0184
Q119L5		Heme oxygenase (Decyclizing) OS=Trichodesmium erythraeum (strain IMS101) GN=Tery_0335 PE=4 SV=1	26.1601	1.75464	75.4256	1.9533	0.0001
Q112X5		Uncharacterized protein OS=Trichodesmium erythraeum (strain IMS101) GN=Tery_2220 PE=4 SV=1	25.8049	11	79.2575	7.65574	< 0.0001
Q119B1		Photosystem I iron-sulfur center OS=Trichodesmium erythraeum (strain IMS101) GN=psaC PE=3 SV=1	22.1895	1.20664	129.233	25.1354	< 0.0001
Q111M3		Ribulose-phosphate 3-epimerase OS=Trichodesmium erythraeum (strain IMS101) GN=Tery_2606 PE=3 SV=1	19.8358	6.53341	87.2441	15.3058	< 0.0001
O84930		MoFe protein of nitrogenase beta subunit OS=Trichodesmium erythraeum (strain IMS101) GN=nifK PE=3 SV=1	18.2979	2.71755	111.54	10.6533	< 0.0001
Q10Y67		ATP-dependent zinc metalloprotease FtsH OS=Trichodesmium erythraeum (strain IMS101) GN=ftsH PE=3 SV=1	18.1976	1.2433	50.0302	12.5179	0.038
Q10W80		Elongation factor G 2 OS=Trichodesmium erythraeum (strain IMS101) GN=fusA2 PE=3 SV=1	17.9413	1.83628	49.9998	8.8982	0.0359
O84929		Nitrogenase protein alpha chain OS=Trichodesmium erythraeum (strain IMS101) GN=nifD PE=3 SV=1	17.2915	0.184766	111.978	13.2176	< 0.0001

## Sheet: Table C
Uniprot Acession	Tery No.	Protein Description	T1- mean	T1- SD	T2- Mean	T2- SD	T1- vs T2- P-value
Q119M5	Tery_0324	30S ribosomal protein S4 OS=Trichodesmium erythraeum (strain IMS101) GN=rpsD PE=3 SV=1	15.5377	3.00866	56.3126	3.45404	0.0085
Q10YP5	Tery_3542	Uncharacterized protein OS=Trichodesmium erythraeum (strain IMS101) GN=Tery_3542 PE=4 SV=1	21.9954	3.8304	61.9424	31.6092	0.0106
Q117T0	Tery_0830	Uncharacterized protein OS=Trichodesmium erythraeum (strain IMS101) GN=Tery_0830 PE=4 SV=1	22.5676	0.658478	63.8159	19.9864	0.0075
Q119G2	Tery_0394	Peptide methionine sulfoxide reductase MsrA OS=Trichodesmium erythraeum (strain IMS101) GN=msrA PE=3 SV=1	31.515	2.4539	65.2882	19.8227	0.0492
Q115G7	Tery_1577	NADH-ubiquinone/plastoquinone oxidoreductase_ chain 6 OS=Trichodesmium erythraeum (strain IMS101) GN=Tery_1577 PE=3 SV=1	32.8391	4.81896	81.1103	9.30853	0.001
Q10UZ9	Tery_5013	Putative anti-sigma regulatory factor_ serine/threonine protein kinase OS=Trichodesmium erythraeum (strain IMS101) GN=Tery_5013 PE=4 SV=1	34.5413	17.0189	n.d.	n.d.	0.0411
Q10VJ8	Tery_4773	Uncharacterized protein OS=Trichodesmium erythraeum (strain IMS101) GN=Tery_4773 PE=4 SV=1	37.5421	4.57776	78.0041	18.6258	0.0092
Q10XZ9	Tery_3832	Uncharacterized protein OS=Trichodesmium erythraeum (strain IMS101) GN=Tery_3832 PE=4 SV=1	39.0489	6.89892	86.537	21.4872	0.0012
Q110D9	Tery_2977	3-dehydroquinate synthase OS=Trichodesmium erythraeum (strain IMS101) GN=Tery_2977 PE=4 SV=1	43.7118	8.03416	n.d.	n.d.	0.0161
Q115Y7	Tery_1380	Triosephosphate isomerase OS=Trichodesmium erythraeum (strain IMS101) GN=tpiA PE=3 SV=1	44.3285	9.52527	84.2713	13.8263	0.0106
Q10Z37	Tery_3386	ATP synthase epsilon chain OS=Trichodesmium erythraeum (strain IMS101) GN=atpC PE=3 SV=1	44.5087	29.6914	87.1556	69.0527	0.0051
Q110C2	Tery_2997	50S ribosomal protein L18 OS=Trichodesmium erythraeum (strain IMS101) GN=rplR PE=3 SV=1	44.7001	9.39038	79.8016	6.51434	0.036
Q118N0	Tery_0600	Uncharacterized protein OS=Trichodesmium erythraeum (strain IMS101) GN=Tery_0600 PE=4 SV=1	44.7698	5.81532	89.032	30.4835	0.0032
Q10Y49	Tery_3778	Ribosome-recycling factor OS=Trichodesmium erythraeum (strain IMS101) GN=frr PE=3 SV=1	50.7955	15.4838	127.386	77.7776	< 0.0001
Q110V4	Tery_2793	Enolase OS=Trichodesmium erythraeum (strain IMS101) GN=eno PE=3 SV=1	51.9913	10.4537	13.3548	0.420227	0.015
O84929	Tery_4137	Nitrogenase protein alpha chain OS=Trichodesmium erythraeum (strain IMS101) GN=nifD PE=3 SV=1	52.9803	10.7248	17.2915	0.184766	0.0313
Q10WC1	Tery_4466	Carbohydrate-selective porin OprB OS=Trichodesmium erythraeum (strain IMS101) GN=Tery_4466 PE=4 SV=1	53.4457	25.2065	8.07698	1.31722	0.0023
Q111T6	Tery_2536	30S ribosomal protein S16 OS=Trichodesmium erythraeum (strain IMS101) GN=rpsP PE=3 SV=1	53.4716	7.97353	115.895	21.5153	< 0.0001
Q117P0	Tery_0882	Argininosuccinate synthase OS=Trichodesmium erythraeum (strain IMS101) GN=argG PE=3 SV=1	54.0741	2.82043	n.d.	n.d.	0.0025
Q117I0	Tery_0954	Two component transcriptional regulator_ winged helix family OS=Trichodesmium erythraeum (strain IMS101) GN=Tery_0954 PE=4 SV=1	54.2997	10.9252	100.146	14.3658	0.002
Q116P5	Tery_1168	Protein thf1 OS=Trichodesmium erythraeum (strain IMS101) GN=thf1 PE=3 SV=1	55.2512	1.54248	121.736	40.0564	< 0.0001
Q110V6	Tery_2787	Ferritin and Dps OS=Trichodesmium erythraeum (strain IMS101) GN=Tery_2787 PE=4 SV=1	59.8967	6.9331	109.331	20.1548	0.0007
Q111H3	Tery_2657	Nitroreductase OS=Trichodesmium erythraeum (strain IMS101) GN=Tery_2657 PE=4 SV=1	64.8091	11.0717	101.997	11.6519	0.0216
Q10WC2	Tery_4465	Carbohydrate-selective porin OprB OS=Trichodesmium erythraeum (strain IMS101) GN=Tery_4465 PE=4 SV=1	65.9225	39.9635	25.5948	4.78052	0.0096
Q10UV4	Tery_5066	Pyruvate dehydrogenase (Lipoamide) OS=Trichodesmium erythraeum (strain IMS101) GN=Tery_5066 PE=4 SV=1	70.3192	16.0914	36.4956	18.3531	0.0486
Q10Z50	Tery_3372	Beta-Ig-H3/fasciclin OS=Trichodesmium erythraeum (strain IMS101) GN=Tery_3372 PE=4 SV=1	70.5678	25.8591	115.836	27.3331	0.0024
Q10ZL6	Tery_3183	Sigma 54 modulation protein / SSU ribosomal protein S30P OS=Trichodesmium erythraeum (strain IMS101) GN=Tery_3183 PE=4 SV=1	71.8664	5.46127	125.511	7.9989	0.0002
Q11A16	Tery_0164	Photosystem II oxygen evolving complex protein PsbP OS=Trichodesmium erythraeum (strain IMS101) GN=Tery_0164 PE=4 SV=1	73.6193	12.0363	109.095	7.5289	0.0329
Q10UZ7	Tery_5015	Stage II sporulation protein OS=Trichodesmium erythraeum (strain IMS101) GN=Tery_5015 PE=3 SV=1	75.1427	2.6916	120.62	8.91426	0.0022
Q10UZ3	Tery_5019	ThiJ/PfpI OS=Trichodesmium erythraeum (strain IMS101) GN=Tery_5019 PE=4 SV=1	76.5063	9.56683	132.288	20.5246	< 0.0001
Q110D2	Tery_2987	50S ribosomal protein L17 OS=Trichodesmium erythraeum (strain IMS101) GN=rplQ PE=3 SV=1	78.084	10.446	113.25	11.0533	0.0355
Q110B3	Tery_3006	30S ribosomal protein S3 OS=Trichodesmium erythraeum (strain IMS101) GN=rpsC PE=3 SV=1	78.3049	7.54704	116.397	8.56281	0.0172
Q10YT0	Tery_3504	Cytochrome b559 subunit alpha OS=Trichodesmium erythraeum (strain IMS101) GN=psbE PE=3 SV=1	82.6319	3.76006	168.993	35.9363	< 0.0001
Q119S7	Tery_0264	50S ribosomal protein L1 OS=Trichodesmium erythraeum (strain IMS101) GN=rplA PE=3 SV=1	83.6114	0.162328	130.824	6.22499	0.0013
Q10Y07	Tery_3823	Uncharacterized protein OS=Trichodesmium erythraeum (strain IMS101) GN=Tery_3823 PE=4 SV=1	83.9026	7.93346	124.634	3.15073	0.0086
Q119I2	Tery_0373	Uncharacterized protein OS=Trichodesmium erythraeum (strain IMS101) GN=Tery_0373 PE=4 SV=1	83.921	0.3503	129.696	14.3203	0.002
Q10WQ2	Tery_4329	Microcompartments protein OS=Trichodesmium erythraeum (strain IMS101) GN=Tery_4329 PE=4 SV=1	84.7273	20.2201	124.024	5.78386	0.0126
Q10XV0	Tery_3887	30S ribosomal protein S6 OS=Trichodesmium erythraeum (strain IMS101) GN=rpsF PE=3 SV=1	88.8879	11.2822	145.038	0.195488	< 0.0001
Q114K7	Tery_1810	Uncharacterized protein OS=Trichodesmium erythraeum (strain IMS101) GN=Tery_1810 PE=4 SV=1	89.594	1.37543	145.543	32.8102	< 0.0001
Q112M7	Tery_2325	Gas vesicle structural protein OS=Trichodesmium erythraeum (strain IMS101) GN=gvpA PE=3 SV=1	90.3211	20.1534	132.803	21.0082	0.0053
Q10YF4	Tery_3658	Ferredoxin--NADP reductase OS=Trichodesmium erythraeum (strain IMS101) GN=Tery_3658 PE=3 SV=1	90.5445	7.27972	54.5683	8.88503	0.0292
Q10Y37	Tery_3791	Photosystem I protein PsaD OS=Trichodesmium erythraeum (strain IMS101) GN=Tery_3791 PE=4 SV=1	92.2469	4.13537	160.119	0.456512	< 0.0001
Q118Z1	Tery_0477	30S ribosomal protein S10 OS=Trichodesmium erythraeum (strain IMS101) GN=rpsJ PE=3 SV=1	92.4829	3.89147	144.097	14.3207	0.0003
Q110D5	Tery_2984	30S ribosomal protein S9 OS=Trichodesmium erythraeum (strain IMS101) GN=rps9 PE=3 SV=1	93.8748	7.18554	147.441	12.4397	0.0002
Q10VK7	Tery_4763	Photosystem Q(B) protein 2 OS=Trichodesmium erythraeum (strain IMS101) GN=psbA3 PE=3 SV=1	95.5937	27.1724	138.077	0.911728	0.0053
Q115S4	Tery_1460	50S ribosomal protein L9 OS=Trichodesmium erythraeum (strain IMS101) GN=rplI PE=3 SV=1	98.7004	12.9885	152.822	13.491	0.0001
Q10W85	Tery_4503	UspA OS=Trichodesmium erythraeum (strain IMS101) GN=Tery_4503 PE=4 SV=1	99.6021	4.28182	136.955	12.6236	0.0207
Q110C1	Tery_2998	50S ribosomal protein L6 OS=Trichodesmium erythraeum (strain IMS101) GN=rplF PE=3 SV=1	100.47	8.40411	148.305	18.2205	0.0011
O52659	Tery_1666	Flavodoxin OS=Trichodesmium erythraeum (strain IMS101) GN=fld PE=3 SV=2	100.474	4.73417	147.223	57.5087	0.0015
Q118X5	Tery_0493	Uncharacterized protein OS=Trichodesmium erythraeum (strain IMS101) GN=Tery_0493 PE=4 SV=1	108.41	11.9942	169.556	9.16749	< 0.0001
Q10Y15	Tery_3815	Uncharacterized protein OS=Trichodesmium erythraeum (strain IMS101) GN=Tery_3815 PE=4 SV=1	109.219	28.7522	149.821	75.1139	0.0089
Q110B2	Tery_3007	50S ribosomal protein L22 OS=Trichodesmium erythraeum (strain IMS101) GN=rplV PE=3 SV=1	111.757	6.91139	156.209	15.5004	0.003
Q110C3	Tery_2996	30S ribosomal protein S5 OS=Trichodesmium erythraeum (strain IMS101) GN=rps5 PE=3 SV=1	112.545	2.32795	173.059	17.059	< 0.0001
Q10VU5	Tery_4661	S-adenosylmethionine synthase OS=Trichodesmium erythraeum (strain IMS101) GN=metK PE=3 SV=1	115.144	24.9131	56.0969	2.09556	< 0.0001
Q10YG2	Tery_3647	Phycobilisome 7.8 kDa linker polypeptide_ allophycocyanin-associated_ core OS=Trichodesmium erythraeum (strain IMS101) GN=Tery_3647 PE=3 SV=1	115.651	11.4287	156.164	37.1349	0.0091
Q10XY3	Tery_3849	Carbonate dehydratase OS=Trichodesmium erythraeum (strain IMS101) GN=Tery_3849 PE=4 SV=1	115.879	9.09332	81.5663	3.536	0.0434
Q10WQ5	Tery_4326	10 kDa chaperonin OS=Trichodesmium erythraeum (strain IMS101) GN=groS PE=3 SV=1	116.951	1.48193	177.34	12.8359	< 0.0001
Q116Q2	Tery_1161	30S ribosomal protein S2 OS=Trichodesmium erythraeum (strain IMS101) GN=rpsB PE=3 SV=1	121.516	4.13334	185.302	1.24486	< 0.0001
Q116Q3	Tery_1160	Elongation factor Ts OS=Trichodesmium erythraeum (strain IMS101) GN=tsf PE=3 SV=1	121.548	3.45569	179.601	9.89068	< 0.0001
Q10YS6	Tery_3508	Uncharacterized protein OS=Trichodesmium erythraeum (strain IMS101) GN=Tery_3508 PE=4 SV=1	125.319	12.9689	204.694	25.6509	< 0.0001
Q118V6	Tery_0513	Photosystem II 44 kDa subunit reaction center protein OS=Trichodesmium erythraeum (strain IMS101) GN=Tery_0513 PE=4 SV=1	127.388	1.60802	167.357	21.1081	0.0105
Q10XY1	Tery_3851	Microcompartments protein OS=Trichodesmium erythraeum (strain IMS101) GN=Tery_3851 PE=4 SV=1	128.934	14.2	193.075	18.4227	< 0.0001
Q10XZ7	Tery_3834	Glutamine synthetase OS=Trichodesmium erythraeum (strain IMS101) GN=Tery_3834 PE=3 SV=1	129.777	68.0963	50.6341	8.02255	< 0.0001
Q10VA5	Tery_4894	Uncharacterized protein OS=Trichodesmium erythraeum (strain IMS101) GN=Tery_4894 PE=4 SV=1	130.592	19.673	176.689	50.9403	0.0019
Q118W9	Tery_0500	Conserved TM helix OS=Trichodesmium erythraeum (strain IMS101) GN=Tery_0500 PE=4 SV=1	142.667	7.13022	220.891	7.54024	< 0.0001
Q111Y2	Tery_2484	Photosystem antenna protein-like OS=Trichodesmium erythraeum (strain IMS101) GN=Tery_2484 PE=4 SV=1	147.762	12.7989	205.166	28.3317	< 0.0001
Q10WP7	Tery_4335	Ketol-acid reductoisomerase OS=Trichodesmium erythraeum (strain IMS101) GN=ilvC PE=3 SV=1	148.231	7.81107	186.967	0.526499	0.0146
Q10UX6	Tery_5038	1-Cys peroxiredoxin OS=Trichodesmium erythraeum (strain IMS101) GN=Tery_5038 PE=4 SV=1	149.209	10.9271	231.439	52.1606	< 0.0001
Q114K8	Tery_1809	Uncharacterized protein OS=Trichodesmium erythraeum (strain IMS101) GN=Tery_1809 PE=4 SV=1	154.825	17.8223	206.593	49.3107	0.0003
O34106	Tery_4136	Nitrogenase iron protein OS=Trichodesmium erythraeum (strain IMS101) GN=nifH PE=3 SV=1	156.889	1.63885	200.935	12.382	0.0034
Q118Z2	Tery_0476	Elongation factor Tu OS=Trichodesmium erythraeum (strain IMS101) GN=tuf PE=3 SV=1	157.117	14.4333	110.144	11.0291	0.0014
Q114E5	Tery_1873	SPFH domain_ Band 7 family protein OS=Trichodesmium erythraeum (strain IMS101) GN=Tery_1873 PE=4 SV=1	161.184	10.9553	246.234	4.71036	< 0.0001
Q119S6	Tery_0265	50S ribosomal protein L11 OS=Trichodesmium erythraeum (strain IMS101) GN=rplK PE=3 SV=1	161.548	11.9574	231.666	0.114931	< 0.0001
Q10XH6	Tery_4030	Glyceraldehyde 3-phosphate dehydrogenase (NADP+) OS=Trichodesmium erythraeum (strain IMS101) GN=Tery_4030 PE=3 SV=1	162.735	8.43543	235.72	13.3299	< 0.0001
Q10XB2	Tery_4104	Phycobilisome linker polypeptide OS=Trichodesmium erythraeum (strain IMS101) GN=Tery_4104 PE=4 SV=1	162.959	24.8361	213.962	45.2215	0.0004
Q116S1	Tery_1141	Nucleoside diphosphate kinase OS=Trichodesmium erythraeum (strain IMS101) GN=ndk PE=3 SV=1	164.609	12.7644	238.413	67.6476	< 0.0001
Q10Z46	Tery_3376	Phosphoglycerate kinase OS=Trichodesmium erythraeum (strain IMS101) GN=pgk PE=3 SV=1	165.138	21.3275	97.0807	8.24004	< 0.0001
Q10UZ2	Tery_5020	Uncharacterized protein OS=Trichodesmium erythraeum (strain IMS101) GN=Tery_5020 PE=4 SV=1	166.262	21.426	252.996	7.59152	< 0.0001
Q110Q8	Tery_2842	Nitrogen regulatory protein P-II OS=Trichodesmium erythraeum (strain IMS101) GN=Tery_2842 PE=3 SV=1	167.977	17.0202	230.26	33.9519	< 0.0001
Q112Z3	Tery_2202	ATP synthase subunit b' OS=Trichodesmium erythraeum (strain IMS101) GN=atpG PE=3 SV=1	169.692	1.73927	211.878	33.7003	0.0058
Q10Z38	Tery_3385	ATP synthase subunit beta OS=Trichodesmium erythraeum (strain IMS101) GN=atpD PE=3 SV=1	170.798	18.7931	113.566	6.71038	< 0.0001
Q10XT2	Tery_3909	Phycobilisome linker polypeptide OS=Trichodesmium erythraeum (strain IMS101) GN=Tery_3909 PE=4 SV=1	179.447	18.9366	239.369	1.05741	< 0.0001
Q10XS5	Tery_3917	Photosystem II manganese-stabilizing protein PsbO OS=Trichodesmium erythraeum (strain IMS101) GN=Tery_3917 PE=4 SV=1	179.516	21.6356	297.295	49.8001	< 0.0001
Q10XY0	Tery_3852	Microcompartments protein OS=Trichodesmium erythraeum (strain IMS101) GN=Tery_3852 PE=4 SV=1	187.727	21.1762	308.139	25.6451	< 0.0001
Q10WH6	Tery_4410	Ribulose bisphosphate carboxylase large chain OS=Trichodesmium erythraeum (strain IMS101) GN=cbbL PE=3 SV=1	194.06	45.3105	141.968	3.076	0.0003
Q112Z5	Tery_2200	ATP synthase subunit delta OS=Trichodesmium erythraeum (strain IMS101) GN=atpH PE=3 SV=1	197.391	22.216	248.504	7.07059	0.0004
Q112Z7	Tery_2198	ATP synthase gamma chain OS=Trichodesmium erythraeum (strain IMS101) GN=atpG PE=3 SV=1	204.015	19.7882	259.696	24.1864	< 0.0001
Q10XB1	Tery_4105	Phycobilisome linker polypeptide OS=Trichodesmium erythraeum (strain IMS101) GN=Tery_4105 PE=4 SV=1	220.113	16.8624	324.151	4.78291	< 0.0001
Q112Z6	Tery_2199	ATP synthase subunit alpha OS=Trichodesmium erythraeum (strain IMS101) GN=atpA PE=3 SV=1	238.52	50.3799	175.884	7.72879	< 0.0001
Q10Z45	Tery_3377	Extracellular solute-binding protein_ family 1 OS=Trichodesmium erythraeum (strain IMS101) GN=Tery_3377 PE=4 SV=1	243.115	12.826	285.623	7.59231	0.0053
Q10WH8	Tery_4408	Ribulose 1_5-bisphosphate carboxylase small subunit OS=Trichodesmium erythraeum (strain IMS101) GN=Tery_4408 PE=4 SV=1	254.18	19.9051	368.847	34.2597	< 0.0001
Q10YG0	Tery_3650	Phycobilisome protein OS=Trichodesmium erythraeum (strain IMS101) GN=Tery_3650 PE=3 SV=1	256.299	19.6358	358.599	28.4684	< 0.0001
Q114Y6	Tery_1667	Photosystem antenna protein-like OS=Trichodesmium erythraeum (strain IMS101) GN=Tery_1667 PE=4 SV=1	258.203	12.7132	295.681	9.15058	0.0201
Q11A18	Tery_0162	Redoxin OS=Trichodesmium erythraeum (strain IMS101) GN=Tery_0162 PE=4 SV=1	287.601	37.6989	434.483	66.8655	< 0.0001
Q10UW7	Tery_5049	Phycocyanin_ beta subunit OS=Trichodesmium erythraeum (strain IMS101) GN=Tery_5049 PE=3 SV=1	317.002	33.3828	381.816	13.8211	< 0.0001
Q10UW8	Tery_5048	Phycocyanin_ alpha subunit OS=Trichodesmium erythraeum (strain IMS101) GN=Tery_5048 PE=3 SV=1	317.721	16.4488	473.186	15.1367	< 0.0001
Q117G0	Tery_0984	Phycobilisome protein OS=Trichodesmium erythraeum (strain IMS101) GN=Tery_0984 PE=3 SV=1	332.646	36.7844	491.273	17.0561	< 0.0001
Q114W6	Tery_1687	Fructose-bisphosphate aldolase OS=Trichodesmium erythraeum (strain IMS101) GN=Tery_1687 PE=4 SV=1	343.557	22.6627	389.638	81.2262	0.0019
Q10YG1	Tery_3649	Allophycocyanin_ beta subunit OS=Trichodesmium erythraeum (strain IMS101) GN=Tery_3649 PE=3 SV=1	360.392	32.4363	469.876	3.69984	< 0.0001
Q117F0	Tery_0996	Phycobilisome protein OS=Trichodesmium erythraeum (strain IMS101) GN=Tery_0996 PE=3 SV=1	369.707	42.7802	505.578	6.26206	< 0.0001
Q117E8	Tery_0998	Phycobilisome protein OS=Trichodesmium erythraeum (strain IMS101) GN=Tery_0998 PE=3 SV=1	395.269	13.8416	580.355	12.4025	< 0.0001
Q117G1	Tery_0983	Phycobilisome protein OS=Trichodesmium erythraeum (strain IMS101) GN=Tery_0983 PE=3 SV=1	397.064	36.4452	495.934	0.955944	< 0.0001
Q10VI5	Tery_4788	Peptidoglycan-binding domain 1 OS=Trichodesmium erythraeum (strain IMS101) GN=Tery_4788 PE=4 SV=1	n.d.	n.d.	50.8498	38.268	0.0357
Q110W7	Tery_2774	Peptidase M16-like OS=Trichodesmium erythraeum (strain IMS101) GN=Tery_2774 PE=3 SV=1	33.954	n.d.	140.141	43.955	0.0197
Q10WV1	Tery_4276	Helicase-like OS=Trichodesmium erythraeum (strain IMS101) GN=Tery_4276 PE=4 SV=1	95.3199	n.d.	n.d.	n.d.	0.0011
Q112L9	Tery_2334	Gas vesicle protein GvpN OS=Trichodesmium erythraeum (strain IMS101) GN=Tery_2334 PE=4 SV=1	n.d.	n.d.	110.285	4.92826	< 0.0001

## Sheet: Table D
Uniprot Acession	Tery No.	Protein Description	T1+ Mean	T1+ SD	T2+ Mean	T2+ SD	T1+ vs T2+ P-value
Q110C7	Tery_2992	Translation initiation factor IF-1 OS=Trichodesmium erythraeum (strain IMS101) GN=infA PE=3 SV=1	n.d.	n.d.	42.4907	9.29901	0.0261
Q118G0	Tery_0677	Glutaredoxin OS=Trichodesmium erythraeum (strain IMS101) GN=Tery_0677 PE=3 SV=1	n.d.	n.d.	28.8771	6.48956	0.0338
Q10YS8	Tery_3506	Photosystem II reaction center protein L OS=Trichodesmium erythraeum (strain IMS101) GN=psbL PE=3 SV=1	n.d.	n.d.	46.4639	10.5797	0.0015
Q10XW6	Tery_3869	WD-40 repeat OS=Trichodesmium erythraeum (strain IMS101) GN=Tery_3869 PE=4 SV=1	58.4652	46.2132	n.d.	n.d.	0.0011
Q110N3	Tery_2868	Photosystem II reaction center protein H OS=Trichodesmium erythraeum (strain IMS101) GN=psbH PE=3 SV=1	60.8182	19.6314	n.d.	n.d.	0.0006
Q118Z5	Tery_0473	30S ribosomal protein S12 OS=Trichodesmium erythraeum (strain IMS101) GN=rpsL PE=3 SV=1	n.d.	n.d.	98.9665	28.5262	< 0.0001
Q110I9	Tery_2918	Uncharacterized protein OS=Trichodesmium erythraeum (strain IMS101) GN=Tery_2918 PE=4 SV=1	n.d.	n.d.	76.5054	12.2597	< 0.0001
Q11A13	Tery_0169	30S ribosomal protein S15 OS=Trichodesmium erythraeum (strain IMS101) GN=rpsO PE=3 SV=1	48.3547	n.d.	111.282	8.14438	< 0.0001
Q117G1	Tery_0983	Phycobilisome protein OS=Trichodesmium erythraeum (strain IMS101) GN=Tery_0983 PE=3 SV=1	411.669	13.0545	508.519	56.0393	< 0.0001
Q117F0	Tery_0996	Phycobilisome protein OS=Trichodesmium erythraeum (strain IMS101) GN=Tery_0996 PE=3 SV=1	406.362	38.2186	475.3	54.2209	< 0.0001
Q10YG1	Tery_3649	Allophycocyanin_ beta subunit OS=Trichodesmium erythraeum (strain IMS101) GN=Tery_3649 PE=3 SV=1	373.381	16.1862	507.283	57.9799	< 0.0001
Q117E8	Tery_0998	Phycobilisome protein OS=Trichodesmium erythraeum (strain IMS101) GN=Tery_0998 PE=3 SV=1	369.714	69.1461	546.277	136.077	< 0.0001
Q117G0	Tery_0984	Phycobilisome protein OS=Trichodesmium erythraeum (strain IMS101) GN=Tery_0984 PE=3 SV=1	322.536	37.9155	461.002	130.33	< 0.0001
Q10UW7	Tery_5049	Phycocyanin_ beta subunit OS=Trichodesmium erythraeum (strain IMS101) GN=Tery_5049 PE=3 SV=1	302.745	27.2637	354.003	90.695	< 0.0001
Q10UW8	Tery_5048	Phycocyanin_ alpha subunit OS=Trichodesmium erythraeum (strain IMS101) GN=Tery_5048 PE=3 SV=1	300.724	49.8424	481.298	69.8437	< 0.0001
Q10YG0	Tery_3650	Phycobilisome protein OS=Trichodesmium erythraeum (strain IMS101) GN=Tery_3650 PE=3 SV=1	273.074	14.1787	377.484	43.4639	< 0.0001
Q10WH8	Tery_4408	Ribulose 1_5-bisphosphate carboxylase small subunit OS=Trichodesmium erythraeum (strain IMS101) GN=Tery_4408 PE=4 SV=1	270.77	23.2552	335.779	77.2566	< 0.0001
Q11A18	Tery_0162	Redoxin OS=Trichodesmium erythraeum (strain IMS101) GN=Tery_0162 PE=4 SV=1	266.751	30.7879	327.58	3.85282	< 0.0001
O34106	Tery_4136	Nitrogenase iron protein OS=Trichodesmium erythraeum (strain IMS101) GN=nifH PE=3 SV=1	256.704	11.7093	323.614	47.6468	< 0.0001
Q10XH6	Tery_4030	Glyceraldehyde 3-phosphate dehydrogenase (NADP+) OS=Trichodesmium erythraeum (strain IMS101) GN=Tery_4030 PE=3 SV=1	226.534	17.4308	176.578	39.2125	< 0.0001
Q10XB1	Tery_4105	Phycobilisome linker polypeptide OS=Trichodesmium erythraeum (strain IMS101) GN=Tery_4105 PE=4 SV=1	220.721	28.9415	286.093	17.93	< 0.0001
Q117E7	Tery_0999	Phycobilisome linker polypeptide OS=Trichodesmium erythraeum (strain IMS101) GN=Tery_0999 PE=4 SV=1	207.494	14.6034	258.58	36.8278	< 0.0001
Q10Y37	Tery_3791	Photosystem I protein PsaD OS=Trichodesmium erythraeum (strain IMS101) GN=Tery_3791 PE=4 SV=1	204.755	24.1291	238.716	33.2169	0.0068
Q10XY0	Tery_3852	Microcompartments protein OS=Trichodesmium erythraeum (strain IMS101) GN=Tery_3852 PE=4 SV=1	196.158	39.7891	227.07	84.8977	0.0183
Q10XB7	Tery_4099	Fructose-bisphosphate aldolase OS=Trichodesmium erythraeum (strain IMS101) GN=Tery_4099 PE=4 SV=1	195.422	13.88	229.829	21.0893	0.0058
Q112Z7	Tery_2198	ATP synthase gamma chain OS=Trichodesmium erythraeum (strain IMS101) GN=atpG PE=3 SV=1	188.476	20.9178	249.189	38.4054	< 0.0001
Q10XT2	Tery_3909	Phycobilisome linker polypeptide OS=Trichodesmium erythraeum (strain IMS101) GN=Tery_3909 PE=4 SV=1	184.408	21.2354	290.731	32.6105	< 0.0001
Q10XB2	Tery_4104	Phycobilisome linker polypeptide OS=Trichodesmium erythraeum (strain IMS101) GN=Tery_4104 PE=4 SV=1	179.392	3.22193	220.419	63.919	0.0005
Q117I5	Tery_0948	D-fructose 1_6-bisphosphatase class 2/sedoheptulose 1_7-bisphosphatase OS=Trichodesmium erythraeum (strain IMS101) GN=Tery_0948 PE=3 SV=1	177.452	12.0365	210.201	41.3369	0.0102
Q112Z5	Tery_2200	ATP synthase subunit delta OS=Trichodesmium erythraeum (strain IMS101) GN=atpH PE=3 SV=1	177.335	19.9555	238.347	29.3848	< 0.0001
Q112Z3	Tery_2202	ATP synthase subunit b' OS=Trichodesmium erythraeum (strain IMS101) GN=atpG PE=3 SV=1	175.667	26.1687	274.231	16.912	< 0.0001
Q116L4	Tery_1204	Photosystem I reaction center subunit XI OS=Trichodesmium erythraeum (strain IMS101) GN=psaL PE=3 SV=1	171.628	30.367	236.448	59.6243	< 0.0001
Q10Z46	Tery_3376	Phosphoglycerate kinase OS=Trichodesmium erythraeum (strain IMS101) GN=pgk PE=3 SV=1	164.473	32.3869	97.6661	25.1796	< 0.0001
Q110Q8	Tery_2842	Nitrogen regulatory protein P-II OS=Trichodesmium erythraeum (strain IMS101) GN=Tery_2842 PE=3 SV=1	164.091	34.0407	206.859	16.8088	0.0002
Q118Z2	Tery_0476	Elongation factor Tu OS=Trichodesmium erythraeum (strain IMS101) GN=tuf PE=3 SV=1	163.755	17.7011	113.314	3.89315	< 0.0001
Q111K6	Tery_2623	Adenosylhomocysteinase OS=Trichodesmium erythraeum (strain IMS101) GN=ahcY PE=3 SV=1	163.278	22.3881	118.216	22.3827	< 0.0001
Q119S6	Tery_0265	50S ribosomal protein L11 OS=Trichodesmium erythraeum (strain IMS101) GN=rplK PE=3 SV=1	157.207	18.1546	220.209	17.0016	< 0.0001
Q10WQ5	Tery_4326	10 kDa chaperonin OS=Trichodesmium erythraeum (strain IMS101) GN=groS PE=3 SV=1	154.061	15.9168	245.244	26.9071	< 0.0001
Q10XS5	Tery_3917	Photosystem II manganese-stabilizing protein PsbO OS=Trichodesmium erythraeum (strain IMS101) GN=Tery_3917 PE=4 SV=1	152.429	5.8326	265.311	27.1374	< 0.0001
Q10UX6	Tery_5038	1-Cys peroxiredoxin OS=Trichodesmium erythraeum (strain IMS101) GN=Tery_5038 PE=4 SV=1	152.155	12.7091	185.157	21.3695	0.0093
Q110A7	Tery_3012	50S ribosomal protein L3 OS=Trichodesmium erythraeum (strain IMS101) GN=rplC PE=3 SV=1	151.872	24.8684	185.224	13.7981	0.0083
Q10UZ2	Tery_5020	Uncharacterized protein OS=Trichodesmium erythraeum (strain IMS101) GN=Tery_5020 PE=4 SV=1	147.788	29.0907	213.491	3.3852	< 0.0001
Q10WQ4	Tery_4327	60 kDa chaperonin 2 OS=Trichodesmium erythraeum (strain IMS101) GN=groL2 PE=3 SV=1	145.301	22.7177	175.42	38.4081	0.0233
Q10XZ6	Tery_3835	Allophycocyanin_ beta subunit OS=Trichodesmium erythraeum (strain IMS101) GN=Tery_3835 PE=3 SV=1	144.94	24.6834	214.938	9.59569	< 0.0001
Q10YG2	Tery_3647	Phycobilisome 7.8 kDa linker polypeptide_ allophycocyanin-associated_ core OS=Trichodesmium erythraeum (strain IMS101) GN=Tery_3647 PE=3 SV=1	141.981	22.2393	222.339	31.6059	< 0.0001
Q114E5	Tery_1873	SPFH domain_ Band 7 family protein OS=Trichodesmium erythraeum (strain IMS101) GN=Tery_1873 PE=4 SV=1	141.934	25.8627	187.317	12.0889	< 0.0001
Q116J3	Tery_1230	Photosystem II D2 protein OS=Trichodesmium erythraeum (strain IMS101) GN=psbD PE=3 SV=1	139.521	37.6476	193.947	15.4089	< 0.0001
Q10VA5	Tery_4894	Uncharacterized protein OS=Trichodesmium erythraeum (strain IMS101) GN=Tery_4894 PE=4 SV=1	139.353	30.5629	203.776	26.3834	< 0.0001
Q114K8	Tery_1809	Uncharacterized protein OS=Trichodesmium erythraeum (strain IMS101) GN=Tery_1809 PE=4 SV=1	124.605	17.5252	161.814	18.9254	0.0022
Q116S5	Tery_1137	Cytochrome b6 OS=Trichodesmium erythraeum (strain IMS101) GN=petB PE=3 SV=1	124.043	15.8088	198.526	15.7121	< 0.0001
Q110C1	Tery_2998	50S ribosomal protein L6 OS=Trichodesmium erythraeum (strain IMS101) GN=rplF PE=3 SV=1	121.755	19.8239	167.622	11.2704	< 0.0001
Q110B2	Tery_3007	50S ribosomal protein L22 OS=Trichodesmium erythraeum (strain IMS101) GN=rplV PE=3 SV=1	117.434	27.2391	185.986	9.38391	< 0.0001
Q10ZM9	Tery_3167	Serine--glyoxylate transaminase OS=Trichodesmium erythraeum (strain IMS101) GN=Tery_3167 PE=3 SV=1	117.383	21.5304	46.331	6.67972	< 0.0001
Q110C3	Tery_2996	30S ribosomal protein S5 OS=Trichodesmium erythraeum (strain IMS101) GN=rps5 PE=3 SV=1	116.135	26.3072	184.071	2.34935	< 0.0001
Q116Q2	Tery_1161	30S ribosomal protein S2 OS=Trichodesmium erythraeum (strain IMS101) GN=rpsB PE=3 SV=1	116.05	18.512	165.173	7.42787	< 0.0001
Q10W85	Tery_4503	UspA OS=Trichodesmium erythraeum (strain IMS101) GN=Tery_4503 PE=4 SV=1	113.752	13.383	158.973	39.3001	< 0.0001
Q113S7	Tery_1998	Extracellular solute-binding protein_ family 3 OS=Trichodesmium erythraeum (strain IMS101) GN=Tery_1998 PE=3 SV=1	111.666	21.6822	61.5498	33.2069	< 0.0001
Q10XZ7	Tery_3834	Glutamine synthetase OS=Trichodesmium erythraeum (strain IMS101) GN=Tery_3834 PE=3 SV=1	111.288	22.1849	75.1744	8.52668	0.0032
Q10W05	Tery_4593	Uncharacterized protein OS=Trichodesmium erythraeum (strain IMS101) GN=Tery_4593 PE=4 SV=1	111.142	7.79112	81.9621	16.757	0.0309
Q110C4	Tery_2995	50S ribosomal protein L15 OS=Trichodesmium erythraeum (strain IMS101) GN=rplO PE=3 SV=1	110.228	14.7334	148.136	8.46396	0.0017
Q115S4	Tery_1460	50S ribosomal protein L9 OS=Trichodesmium erythraeum (strain IMS101) GN=rplI PE=3 SV=1	108.603	15.8478	154.986	11.6264	< 0.0001
Q110B9	Tery_3000	50S ribosomal protein L5 OS=Trichodesmium erythraeum (strain IMS101) GN=rplE PE=3 SV=1	108.602	25.3969	142.501	30.7453	0.0069
Q10YS6	Tery_3508	Uncharacterized protein OS=Trichodesmium erythraeum (strain IMS101) GN=Tery_3508 PE=4 SV=1	107.482	15.8215	155.47	16.98	< 0.0001
Q117F9	Tery_0985	Phycobilisome linker polypeptide OS=Trichodesmium erythraeum (strain IMS101) GN=Tery_0985 PE=4 SV=1	106.701	10.5593	138.403	18.4003	0.0142
Q118X5	Tery_0493	Uncharacterized protein OS=Trichodesmium erythraeum (strain IMS101) GN=Tery_0493 PE=4 SV=1	105.749	16.9556	159.194	13.3014	< 0.0001
Q10YF7	Tery_3654	Phosphoribulokinase OS=Trichodesmium erythraeum (strain IMS101) GN=Tery_3654 PE=4 SV=1	105.565	12.3718	65.2871	8.3287	0.0007
Q10Z45	Tery_3377	Extracellular solute-binding protein_ family 1 OS=Trichodesmium erythraeum (strain IMS101) GN=Tery_3377 PE=4 SV=1	102.08	2.58927	132.828	45.69	0.0192
Q10VK7	Tery_4763	Photosystem Q(B) protein 2 OS=Trichodesmium erythraeum (strain IMS101) GN=psbA3 PE=3 SV=1	101.919	8.37654	146.082	7.16996	0.0001
Q116Q3	Tery_1160	Elongation factor Ts OS=Trichodesmium erythraeum (strain IMS101) GN=tsf PE=3 SV=1	101.462	3.84324	171.666	10.9615	< 0.0001
Q118Z1	Tery_0477	30S ribosomal protein S10 OS=Trichodesmium erythraeum (strain IMS101) GN=rpsJ PE=3 SV=1	100.719	26.2757	141.827	10.7218	0.0005
Q110D5	Tery_2984	30S ribosomal protein S9 OS=Trichodesmium erythraeum (strain IMS101) GN=rps9 PE=3 SV=1	100.454	26.6095	146.596	25.6791	< 0.0001
Q10XV0	Tery_3887	30S ribosomal protein S6 OS=Trichodesmium erythraeum (strain IMS101) GN=rpsF PE=3 SV=1	99.7635	18.2616	143.286	17.2091	0.0002
Q10YT0	Tery_3504	Cytochrome b559 subunit alpha OS=Trichodesmium erythraeum (strain IMS101) GN=psbE PE=3 SV=1	98.2114	11.6413	161.808	40.8765	< 0.0001
Q10YF4	Tery_3658	Ferredoxin--NADP reductase OS=Trichodesmium erythraeum (strain IMS101) GN=Tery_3658 PE=3 SV=1	97.926	1.46823	69.4329	6.39304	0.0378
Q117N2	Tery_0891	Putative nickel-containing superoxide dismutase (NISOD) OS=Trichodesmium erythraeum (strain IMS101) GN=Tery_0891 PE=4 SV=1	96.2839	15.545	135.013	15.1859	0.0012
Q110D2	Tery_2987	50S ribosomal protein L17 OS=Trichodesmium erythraeum (strain IMS101) GN=rplQ PE=3 SV=1	95.3079	22.571	144.261	14.7594	< 0.0001
Q119S8	Tery_0263	50S ribosomal protein L10 OS=Trichodesmium erythraeum (strain IMS101) GN=rplJ PE=3 SV=1	94.2955	1.56697	170.115	19.8861	< 0.0001
Q119S7	Tery_0264	50S ribosomal protein L1 OS=Trichodesmium erythraeum (strain IMS101) GN=rplA PE=3 SV=1	93.1583	9.8174	146.524	14.8127	< 0.0001
Q10VN9	Tery_4723	TPR repeat OS=Trichodesmium erythraeum (strain IMS101) GN=Tery_4723 PE=4 SV=1	91.4646	7.46296	119.34	21.166	0.0452
Q11A00	Tery_0182/0183	Photosystem Q(B) protein 1 OS=Trichodesmium erythraeum (strain IMS101) GN=psbA1 PE=3 SV=1	91.4254	33.3547	122.663	52.5475	0.0165
Q110A8	Tery_3011	50S ribosomal protein L4 OS=Trichodesmium erythraeum (strain IMS101) GN=rplD PE=3 SV=1	89.1255	22.0392	129.127	13.0162	0.0008
Q10UZ3	Tery_5019	ThiJ/PfpI OS=Trichodesmium erythraeum (strain IMS101) GN=Tery_5019 PE=4 SV=1	88.0155	6.85471	129.376	15.9298	0.0004
Q110B3	Tery_3006	30S ribosomal protein S3 OS=Trichodesmium erythraeum (strain IMS101) GN=rpsC PE=3 SV=1	86.1867	25.965	131.809	9.38117	< 0.0001
Q114K7	Tery_1810	Uncharacterized protein OS=Trichodesmium erythraeum (strain IMS101) GN=Tery_1810 PE=4 SV=1	85.4394	16.7886	130.861	13.1091	< 0.0001
Q10UV8	Tery_5062	Stress protein OS=Trichodesmium erythraeum (strain IMS101) GN=Tery_5062 PE=4 SV=1	83.2003	21.6129	125.995	37.4005	0.0002
Q10WQ2	Tery_4329	Microcompartments protein OS=Trichodesmium erythraeum (strain IMS101) GN=Tery_4329 PE=4 SV=1	82.6325	17.1164	118.745	3.87817	0.0032
Q119I2	Tery_0373	Uncharacterized protein OS=Trichodesmium erythraeum (strain IMS101) GN=Tery_0373 PE=4 SV=1	79.2118	4.00938	128.127	25.9792	< 0.0001
Q110D4	Tery_2985	50S ribosomal protein L13 OS=Trichodesmium erythraeum (strain IMS101) GN=rplM PE=3 SV=1	77.6033	15.7091	129.779	6.94476	< 0.0001
Q111H3	Tery_2657	Nitroreductase OS=Trichodesmium erythraeum (strain IMS101) GN=Tery_2657 PE=4 SV=1	73.7762	3.6366	113.015	21.2392	0.001
Q10Z37	Tery_3386	ATP synthase epsilon chain OS=Trichodesmium erythraeum (strain IMS101) GN=atpC PE=3 SV=1	73.5866	13.4191	166.309	28.1307	< 0.0001
Q9KJL5	Tery_4141	ORF2 OS=Trichodesmium erythraeum (strain IMS101) GN=Tery_4141 PE=4 SV=1	72.8564	16.2768	116.93	16.9693	0.0001
Q112M7	Tery_2325	Gas vesicle structural protein OS=Trichodesmium erythraeum (strain IMS101) GN=gvpA PE=3 SV=1	71.5764	27.0646	105.372	24.4934	0.0072
Q110C2	Tery_2997	50S ribosomal protein L18 OS=Trichodesmium erythraeum (strain IMS101) GN=rplR PE=3 SV=1	70.0708	28.504	99.0392	11.3117	0.0329
Q111T6	Tery_2536	30S ribosomal protein S16 OS=Trichodesmium erythraeum (strain IMS101) GN=rpsP PE=3 SV=1	69.0678	11.4846	116.335	12.4872	< 0.0001
Q116J4	Tery_1229	UPF0367 protein Tery_1229 OS=Trichodesmium erythraeum (strain IMS101) GN=Tery_1229 PE=3 SV=1	68.0366	6.4425	97.6882	24.5741	0.0268
Q11AB4	Tery_0043	Arginine biosynthesis bifunctional protein ArgJ OS=Trichodesmium erythraeum (strain IMS101) GN=argJ PE=3 SV=1	66.019	2.79545	99.9128	10.5259	0.0069
Q112Z1	Tery_2204	ATP synthase subunit a OS=Trichodesmium erythraeum (strain IMS101) GN=atpB PE=3 SV=1	64.7588	30.6696	n.d.	n.d.	< 0.0001
Q110B6	Tery_3003	30S ribosomal protein S17 OS=Trichodesmium erythraeum (strain IMS101) GN=rpsQ PE=3 SV=1	64.1523	8.4626	101.509	26.2321	0.0021
Q110V6	Tery_2787	Ferritin and Dps OS=Trichodesmium erythraeum (strain IMS101) GN=Tery_2787 PE=4 SV=1	64.1291	9.7445	106.179	26.5171	0.0003
Q9KJL4	Tery_4142	Nitrogenase-stabilizing/protective protein NifW OS=Trichodesmium erythraeum (strain IMS101) GN=nifW PE=3 SV=1	64.0662	9.07115	106.396	11.2216	0.0003
Q10Y49	Tery_3778	Ribosome-recycling factor OS=Trichodesmium erythraeum (strain IMS101) GN=frr PE=3 SV=1	62.5007	1.06462	134.869	40.1564	< 0.0001
Q110B8	Tery_3001	50S ribosomal protein L24 OS=Trichodesmium erythraeum (strain IMS101) GN=rplX PE=3 SV=1	61.8013	19.9435	n.d.	n.d.	0.0116
Q112Z4	Tery_2201	ATP synthase subunit b OS=Trichodesmium erythraeum (strain IMS101) GN=atpF PE=3 SV=1	59.6356	6.71638	95.0464	49.4181	0.0041
Q117I0	Tery_0954	Two component transcriptional regulator_ winged helix family OS=Trichodesmium erythraeum (strain IMS101) GN=Tery_0954 PE=4 SV=1	59.5174	2.53222	88.179	7.84616	0.036
Q116P5	Tery_1168	Protein thf1 OS=Trichodesmium erythraeum (strain IMS101) GN=thf1 PE=3 SV=1	58.4181	7.1313	91.5771	16.7975	0.0089
Q110B5	Tery_3004	50S ribosomal protein L29 OS=Trichodesmium erythraeum (strain IMS101) GN=rpmC PE=3 SV=1	52.8787	10.815	90.1409	13.8535	0.0021
Q114S4	Tery_1740	Photosystem II 11 kD protein OS=Trichodesmium erythraeum (strain IMS101) GN=Tery_1740 PE=4 SV=1	51.1494	12.7031	156.776	14.7158	< 0.0001
Q10XJ6	Tery_4005	RNA-binding region RNP-1 OS=Trichodesmium erythraeum (strain IMS101) GN=Tery_4005 PE=4 SV=1	50.7789	13.5213	86.901	8.64025	0.0032
Q10ZG7	Tery_3242	50S ribosomal protein L27 OS=Trichodesmium erythraeum (strain IMS101) GN=rpmA PE=3 SV=1	49.9988	11.1668	97.1009	9.60938	< 0.0001
Q119G2	Tery_0394	Peptide methionine sulfoxide reductase MsrA OS=Trichodesmium erythraeum (strain IMS101) GN=msrA PE=3 SV=1	49.4902	1.44694	87.8156	21.5401	0.0014
Q10ZA9	Tery_3311	Thioredoxin OS=Trichodesmium erythraeum (strain IMS101) GN=Tery_3311 PE=3 SV=1	48.7525	4.87571	80.1304	8.92153	0.0158
Q114D6	Tery_1882	50S ribosomal protein L20 OS=Trichodesmium erythraeum (strain IMS101) GN=rplT PE=3 SV=1	46.7958	14.4686	78.882	12.9227	0.0126
Q112L5	Tery_2339	Gas vesicle synthesis GvpLGvpF OS=Trichodesmium erythraeum (strain IMS101) GN=Tery_2339 PE=4 SV=1	45.6866	2.91791	91.4345	33.6908	< 0.0001
Q10YT4	Tery_3500	NAD(P)H-quinone oxidoreductase subunit K OS=Trichodesmium erythraeum (strain IMS101) GN=ndhK PE=3 SV=1	44.9615	6.0939	94.2944	16.7537	< 0.0001
Q110D9	Tery_2977	3-dehydroquinate synthase OS=Trichodesmium erythraeum (strain IMS101) GN=Tery_2977 PE=4 SV=1	44.1648	6.40023	14.4786	4.11627	0.0266
Q113J6	Tery_2088	Cob(I)yrinic acid a_c-diamide adenosyltransferase OS=Trichodesmium erythraeum (strain IMS101) GN=Tery_2088 PE=4 SV=1	44.1344	23.369	n.d.	n.d.	0.0001
Q10VG2	Tery_4815	NAD(P)H-quinone oxidoreductase subunit H OS=Trichodesmium erythraeum (strain IMS101) GN=ndhH PE=3 SV=1	44.0322	10.4403	n.d.	n.d.	0.0136
Q10Y15	Tery_3815	Uncharacterized protein OS=Trichodesmium erythraeum (strain IMS101) GN=Tery_3815 PE=4 SV=1	42.5915	6.8335	107.698	25.8621	< 0.0001
Q113T4	Tery_1989	Uncharacterized protein OS=Trichodesmium erythraeum (strain IMS101) GN=Tery_1989 PE=4 SV=1	42.3818	3.14188	81.3743	17.4709	0.0011
Q112A3	Tery_2459	Clostridial hydrophobic OS=Trichodesmium erythraeum (strain IMS101) GN=Tery_2459 PE=4 SV=1	42.2744	9.18284	n.d.	n.d.	0.0256
Q10YA8	Tery_3707	Acetyl-coenzyme A carboxylase carboxyl transferase subunit alpha / biotin carboxylase OS=Trichodesmium erythraeum (strain IMS101) GN=Tery_3707 PE=4 SV=1	40.0401	12.5685	n.d.	n.d.	0.0007
Q111M3	Tery_2606	Ribulose-phosphate 3-epimerase OS=Trichodesmium erythraeum (strain IMS101) GN=Tery_2606 PE=3 SV=1	39.9492	4.20465	87.2441	15.3058	< 0.0001
Q110Z7	Tery_2743	UPF0234 protein Tery_2743 OS=Trichodesmium erythraeum (strain IMS101) GN=Tery_2743 PE=3 SV=1	38.3401	3.88783	73.0829	10.6844	0.0052
Q115D5	Tery_1610	Bacterial nucleoid protein Hbs OS=Trichodesmium erythraeum (strain IMS101) GN=Tery_1610 PE=3 SV=1	38.1424	1.77617	77.6429	19.7323	0.0009
Q11A97	Tery_0068	Uncharacterized protein OS=Trichodesmium erythraeum (strain IMS101) GN=Tery_0068 PE=4 SV=1	37.7446	8.02172	n.d.	n.d.	0.0213
Q10YP5	Tery_3542	Uncharacterized protein OS=Trichodesmium erythraeum (strain IMS101) GN=Tery_3542 PE=4 SV=1	31.6668	4.54626	77.8089	29.2458	< 0.0001
Q112B9	Tery_2440	Glutathione S-transferase-like OS=Trichodesmium erythraeum (strain IMS101) GN=Tery_2440 PE=4 SV=1	29.6764	1.05995	59.8323	9.28801	0.023
Q110V7	Tery_2786	Uncharacterized protein OS=Trichodesmium erythraeum (strain IMS101) GN=Tery_2786 PE=4 SV=1	28.1012	3.64291	59.8333	23.2485	0.0141
Q119L5	Tery_0335	Heme oxygenase (Decyclizing) OS=Trichodesmium erythraeum (strain IMS101) GN=Tery_0335 PE=4 SV=1	27.1589	8.67387	75.4256	1.9533	< 0.0001
Q118N0	Tery_0600	Uncharacterized protein OS=Trichodesmium erythraeum (strain IMS101) GN=Tery_0600 PE=4 SV=1	26.9119	2.47824	77.6117	34.3187	< 0.0001
Q111D7	Tery_2698	Uncharacterized protein OS=Trichodesmium erythraeum (strain IMS101) GN=Tery_2698 PE=4 SV=1	26.8722	5.31868	59.6203	10.1792	0.0102
Q117I6	Tery_0945	Thioredoxin OS=Trichodesmium erythraeum (strain IMS101) GN=Tery_0945 PE=3 SV=1	26.3293	3.9045	64.0452	18.6655	0.0018
Q112X5	Tery_2220	Uncharacterized protein OS=Trichodesmium erythraeum (strain IMS101) GN=Tery_2220 PE=4 SV=1	25.5871	2.28447	79.2575	7.65574	< 0.0001
Q10UY6	Tery_5026	Uncharacterized protein OS=Trichodesmium erythraeum (strain IMS101) GN=Tery_5026 PE=4 SV=1	25.2791	5.77481	74.4887	11.967	< 0.0001
Q10UW4	Tery_5053	Stress protein OS=Trichodesmium erythraeum (strain IMS101) GN=Tery_5053 PE=4 SV=1	21.1074	3.74615	50.9058	31.9987	0.0257
Q117Z0	Tery_0756	Inositol-1(Or 4)-monophosphatase OS=Trichodesmium erythraeum (strain IMS101) GN=Tery_0756 PE=4 SV=1	11.8272	1.91177	40.4276	11.5057	0.0366

## Sheet: Table E
protein.Accession	protein.Description	protein.fmolOnColumn -> JTS_231013_T2-_1_001_IA_final_protein	protein.ngramOnColumn -> JTS_231013_T2-_1_001_IA_final_protein	protein.fmolOnColumn -> JTS_231013_T2-_1_002_IA_final_protein	protein.ngramOnColumn -> JTS_231013_T2-_1_002_IA_final_protein	protein.fmolOnColumn -> JTS_231013_T2-_1_003_IA_final_protein	protein.ngramOnColumn -> JTS_231013_T2-_1_003_IA_final_protein	protein.fmolOnColumn -> JTS_231013_T2-_2_001_IA_final_protein	protein.ngramOnColumn -> JTS_231013_T2-_2_001_IA_final_protein	protein.fmolOnColumn -> JTS_231013_T2-_2_002_IA_final_protein	protein.ngramOnColumn -> JTS_231013_T2-_2_002_IA_final_protein	protein.fmolOnColumn -> JTS_231013_T2-_2_003_IA_final_protein	protein.ngramOnColumn -> JTS_231013_T2-_2_003_IA_final_protein	protein.fmolOnColumn -> JTS_231013_T2-_3_001_IA_final_protein	protein.ngramOnColumn -> JTS_231013_T2-_3_001_IA_final_protein	protein.fmolOnColumn -> JTS_231013_T2-_3_002_IA_final_protein	protein.ngramOnColumn -> JTS_231013_T2-_3_002_IA_final_protein	protein.fmolOnColumn -> JTS_231013_T2-_3_003_IA_final_protein	protein.ngramOnColumn -> JTS_231013_T2-_3_003_IA_final_protein	protein.fmolOnColumn -> JTS_231013_T2+_1_001_IA_final_protein	protein.ngramOnColumn -> JTS_231013_T2+_1_001_IA_final_protein	protein.fmolOnColumn -> JTS_231013_T2+_1_002_IA_final_protein	protein.ngramOnColumn -> JTS_231013_T2+_1_002_IA_final_protein	protein.fmolOnColumn -> JTS_231013_T2+_1_003_IA_final_protein	protein.ngramOnColumn -> JTS_231013_T2+_1_003_IA_final_protein	protein.fmolOnColumn -> JTS_231013_T2+_2_001_IA_final_protein	protein.ngramOnColumn -> JTS_231013_T2+_2_001_IA_final_protein	protein.fmolOnColumn -> JTS_231013_T2+_2_002_IA_final_protein	protein.ngramOnColumn -> JTS_231013_T2+_2_002_IA_final_protein	protein.fmolOnColumn -> JTS_231013_T2+_2_003_IA_final_protein	protein.ngramOnColumn -> JTS_231013_T2+_2_003_IA_final_protein	protein.fmolOnColumn -> JTS_231013_T2+_3_001_IA_final_protein	protein.ngramOnColumn -> JTS_231013_T2+_3_001_IA_final_protein	protein.fmolOnColumn -> JTS_231013_T2+_3_002_IA_final_protein	protein.ngramOnColumn -> JTS_231013_T2+_3_002_IA_final_protein	protein.fmolOnColumn -> JTS_231013_T2+_3_003_IA_final_protein	protein.ngramOnColumn -> JTS_231013_T2+_3_003_IA_final_protein	protein.fmolOnColumn -> JTS_231013_T1-_1_001_IA_final_protein	protein.ngramOnColumn -> JTS_231013_T1-_1_001_IA_final_protein	protein.fmolOnColumn -> JTS_231013_T1-_1_002_IA_final_protein	protein.ngramOnColumn -> JTS_231013_T1-_1_002_IA_final_protein	protein.fmolOnColumn -> JTS_231013_T1-_1_003_IA_final_protein	protein.ngramOnColumn -> JTS_231013_T1-_1_003_IA_final_protein	protein.fmolOnColumn -> JTS_231013_T1-_2_001_IA_final_protein	protein.ngramOnColumn -> JTS_231013_T1-_2_001_IA_final_protein	protein.fmolOnColumn -> JTS_231013_T1-_2_002_IA_final_protein	protein.ngramOnColumn -> JTS_231013_T1-_2_002_IA_final_protein	protein.fmolOnColumn -> JTS_231013_T1-_2_003_IA_final_protein	protein.ngramOnColumn -> JTS_231013_T1-_2_003_IA_final_protein
Q9KJL4	Nitrogenase-stabilizing/protective protein NifW OS=Trichodesmium erythraeum (strain IMS101) GN=nifW PE=3 SV=1	10.5743	0.125	13.3689	0.158	10.9821	0.1298	9.4879	0.1121	6.5734	0.0777	10.2316	0.1209	12.9649	0.1532	12.9012	0.1525	11.9783	0.1416	38.243	0.452	28.0255	0.3312	27.096	0.3203	29.7178	0.3512	38.8606	0.4593	24.4662	0.2892	23.15	0.2736	31.2032	0.3688	33.4587	0.3955	9.195	0.1087	10.5291	0.1244	11.7307	0.1386	10.2613	0.1213	9.6158	0.1137	10.8671	0.1284
Q10YT0	Cytochrome b559 subunit alpha OS=Trichodesmium erythraeum (strain IMS101) GN=psbE PE=3 SV=1	38.6724	0.3625	41.9312	0.393	41.7322	0.3911	37.445	0.351	26.6634	0.2499	35.2336	0.3302	50.0943	0.4695	46.5623	0.4364	39.5666	0.3708	45.6208	0.4276	33.5584	0.3145	35.3787	0.3316	54.0335	0.5064	63.8082	0.5981	65.7136	0.6159	42.7931	0.4011	36.3854	0.341	42.0342	0.394	21.859	0.2049	23.9284	0.2243	24.1813	0.2266	24.0177	0.2251	23.5164	0.2204	25.6588	0.2405
Q10XV0	30S ribosomal protein S6 OS=Trichodesmium erythraeum (strain IMS101) GN=rpsF PE=3 SV=1	40.4982	0.5582	46.4146	0.6397	40.2609	0.5549	29.247	0.4031	30.4741	0.42	40.5147	0.5584	38.4973	0.5306	35.8219	0.4937	27.6495	0.3811	56.6736	0.7811	33.1771	0.4573	34.5911	0.4768	39.9187	0.5502	54.2768	0.7481	39.9265	0.5503	24.1468	0.3328	45.1866	0.6228	43.4288	0.5986	25.4048	0.3502	26.7256	0.3684	27.2715	0.3759	23.6351	0.3258	23.8593	0.3289	26.631	0.3671
Q10YN0	PpiC-type peptidyl-prolyl cis-trans isomerase OS=Trichodesmium erythraeum (strain IMS101) GN=Tery_3559 PE=4 SV=1	7.5129	0.2201	9.9595	0.2918	9.2101	0.2698	17.0797	0.5003	17.5638	0.5145	17.7266	0.5193	14.4159	0.4223	14.2646	0.4179	10.2694	0.3008	20.9846	0.6147	13.1264	0.3845	13.3293	0.3905	13.0233	0.3815	19.2394	0.5636	18.8704	0.5528	19.4378	0.5694	11.0238	0.3229	10.8718	0.3185	11.4507	0.3354	13.0604	0.3826	12.9834	0.3803	12.2992	0.3603	11.2001	0.3281	12.8047	0.3751
Q10VI4	Uncharacterized protein OS=Trichodesmium erythraeum (strain IMS101) GN=Tery_4789 PE=4 SV=1	12.0013	0.1669	16.1185	0.2242	9.071	0.1261	10.1254	0.1408	11.1495	0.1551	15.8151	0.2199	9.5073	0.1322	10.7085	0.1489	11.2521	0.1565	14.4808	0.2014	6.3525	0.0883	13.1111	0.1823	13.0274	0.1812	18.9188	0.2631	12.204	0.1697	31.2726	0.4349	23.2816	0.3238	22.193	0.3086	11.8471	0.1648	14.0084	0.1948	14.4418	0.2008	10.6373	0.1479	11.534	0.1604	11.6049	0.1614
Q118X5	Uncharacterized protein OS=Trichodesmium erythraeum (strain IMS101) GN=Tery_0493 PE=4 SV=1	43.0017	0.7081	56.8062	0.9354	51.1945	0.843	30.5662	0.5033	38.4711	0.6335	43.1865	0.7111	46.4997	0.7657	42.247	0.6957	34.8674	0.5741	64.8062	1.0671	26.7627	0.4407	34.7695	0.5725	39.2976	0.6471	57.3374	0.9441	36.0342	0.5934	66.4669	1.0945	50.0792	0.8246	44.7801	0.7374	29.6974	0.489	32.3214	0.5322	33.9343	0.5588	26.6946	0.4396	29.263	0.4819	35.9199	0.5915
Q112J2	Peptidase S8 and S53_ subtilisin_ kexin_ sedolisin OS=Trichodesmium erythraeum (strain IMS101) GN=Tery_2362 PE=4 SV=1	20.3805	1.4666	26.3535	1.8964	24.5866	1.7693	52.8144	3.8005	40.3758	2.9055	38.485	2.7694	38.4097	2.764	34.6222	2.4914	35.5957	2.5615	52.664	3.7897	39.7738	2.8621	41.2354	2.9673	37.0626	2.667	48.5034	3.4903	63.4765	4.5678	69.5912	5.0078	55.2962	3.9791	54.3038	3.9077	56.2623	4.0487	64.9724	4.6754	63.489	4.5687	51.316	3.6927	56.8945	4.0941	42.1675	3.0344
Q10WJ8	Uncharacterized protein OS=Trichodesmium erythraeum (strain IMS101) GN=Tery_4387 PE=4 SV=1	10.0602	0.286	12.9937	0.3694	11.7461	0.334	12.0737	0.3433	7.7532	0.2204	11.7592	0.3343	15.6242	0.4442	12.9777	0.369	10.2619	0.2918	22.1763	0.6305	13.7883	0.392	11.8759	0.3377	13.9089	0.3955	19.7042	0.5602	16.7277	0.4756	20.4599	0.5817	15.9089	0.4523	14.3311	0.4075	7.213	0.2051	8.5559	0.2433	8.5978	0.2445	10.0328	0.2853	8.3883	0.2385	9.6645	0.2748
Q10ZA9	Thioredoxin OS=Trichodesmium erythraeum (strain IMS101) GN=Tery_3311 PE=3 SV=1	10.6407	0.149	13.6716	0.1915	10.0437	0.1407	8.4503	0.1184	NaN	NaN	13.3104	0.1864	13.6048	0.1905	12.6462	0.1771	10.1268	0.1418	29.3409	0.411	13.0195	0.1824	16.8185	0.2356	19.014	0.2663	26.3333	0.3688	34.3403	0.481	31.3165	0.4386	22.0151	0.3083	18.7682	0.2629	6.2421	0.0874	7.5874	0.1063	12.9751	0.1817	11.8315	0.1657	7.9824	0.1118	10.326	0.1446
Q10W85	UspA OS=Trichodesmium erythraeum (strain IMS101) GN=Tery_4503 PE=4 SV=1	16.4873	0.5068	20.0498	0.6163	18.4902	0.5684	35.0363	1.077	32.5057	0.9992	32.9197	1.0119	32.1611	0.9886	31.8554	0.9792	25.7121	0.7904	42.7714	1.3148	25.0733	0.7708	29.1046	0.8947	44.8858	1.3798	48.9911	1.506	43.034	1.3229	70.7167	2.1738	61.9945	1.9057	51.8238	1.5931	25.4442	0.7822	28.6724	0.8814	30.2074	0.9286	28.8149	0.8858	28.0587	0.8625	31.5714	0.9705
Q10UX6	1-Cys peroxiredoxin OS=Trichodesmium erythraeum (strain IMS101) GN=Tery_5038 PE=4 SV=1	42.3131	1.0175	51.2957	1.2335	49.5139	1.1907	51.5067	1.2386	65.8096	1.5825	67.0813	1.6131	50.3063	1.2097	46.741	1.124	39.3433	0.9461	66.1243	1.5901	46.6484	1.1218	45.6192	1.097	49.2784	1.185	63.4449	1.5257	59.5136	1.4311	47.464	1.1414	45.6543	1.0979	54.6018	1.313	41.6063	1.0005	43.1612	1.0379	43.8159	1.0537	41.9477	1.0087	41.5936	1.0002	46.0137	1.1065
Q10ZA2	3-hydroxyacyl-[acyl-carrier-protein] dehydratase FabZ OS=Trichodesmium erythraeum (strain IMS101) GN=fabZ PE=3 SV=1	4.759	0.0914	6.8701	0.132	5.9512	0.1144	6.5427	0.1257	11.0694	0.2127	9.7796	0.1879	10.6786	0.2052	10.1284	0.1946	8.8849	0.1707	12.5358	0.2409	6.6808	0.1284	8.4115	0.1616	9.9971	0.1921	13.242	0.2544	17.5698	0.3376	14.7676	0.2838	9.7214	0.1868	6.434	0.1236	5.1628	0.0992	4.4317	0.0852	6.293	0.1209	7.7833	0.1496	4.0467	0.0778	6.5423	0.1257
Q110C5	Protein translocase subunit SecY OS=Trichodesmium erythraeum (strain IMS101) GN=secY PE=3 SV=1	3.2491	0.1567	6.3014	0.3038	6.1805	0.298	17.519	0.8447	18.3524	0.8849	9.8861	0.4767	15.006	0.7235	14.9218	0.7195	11.592	0.5589	14.9599	0.7213	6.2504	0.3014	6.5916	0.3178	13.306	0.6416	18.9625	0.9143	22.6614	1.0927	26.6773	1.2863	16.6572	0.8032	14.7045	0.709	8.762	0.4225	9.1348	0.4405	12.0232	0.5797	9.7061	0.468	8.3567	0.4029	12.5794	0.6065
Q117F0	Phycobilisome protein OS=Trichodesmium erythraeum (strain IMS101) GN=Tery_0996 PE=3 SV=1	129.238	2.3263	143.373	2.5808	127.502	2.2951	116.787	2.1022	117.038	2.1067	117.153	2.1088	128.834	2.3191	123.113	2.2161	99.6601	1.7939	182.41	3.2834	125.546	2.2599	118.418	2.1316	135.838	2.4451	140.714	2.5329	123.612	2.2251	152.354	2.7424	120.533	2.1696	127.026	2.2865	106.219	1.912	111.108	2	110.294	1.9853	96.2378	1.7323	110.307	1.9856	103.753	1.8676
Q112M7	Gas vesicle structural protein OS=Trichodesmium erythraeum (strain IMS101) GN=gvpA PE=3 SV=1	22.84	0.1746	39.0033	0.2981	39.6532	0.3031	30.2854	0.2315	24.9338	0.1906	26.1056	0.1995	29.973	0.2291	33.7442	0.2579	37.7361	0.2884	24.91	0.1904	18.5407	0.1417	18.5757	0.142	33.2452	0.2541	26.1477	0.1998	36.525	0.2792	24.6365	0.1883	34.7304	0.2654	56.418	0.4312	26.0688	0.1992	29.897	0.2285	29.8995	0.2285	18.5945	0.1421	20.456	0.1563	31.292	0.2392
Q119W9	Transcriptional regulator_ AbrB family OS=Trichodesmium erythraeum (strain IMS101) GN=Tery_0216 PE=4 SV=1	20.9114	0.3261	27.5848	0.4301	22.6704	0.3535	8.8412	0.1379	12.1088	0.1888	23.9905	0.3741	22.3844	0.3491	20.9474	0.3266	17.629	0.2749	29.6327	0.4621	12.6723	0.1976	12.4501	0.1941	21.6952	0.3383	29.8202	0.465	22.5342	0.3514	34.8446	0.5433	24.3265	0.3793	23.7332	0.3701	14.6494	0.2284	13.5466	0.2112	17.1061	0.2667	12.3849	0.1931	9.1567	0.1428	15.1938	0.2369
Q10WH6	Ribulose bisphosphate carboxylase large chain OS=Trichodesmium erythraeum (strain IMS101) GN=cbbL PE=3 SV=1	18.6816	1.0022	20.5479	1.1024	18.7669	1.0068	35.928	1.9275	29.0846	1.5604	34.5216	1.852	34.9096	1.8729	32.9727	1.7689	29.7495	1.596	47.3261	2.539	34.9627	1.8757	36.0018	1.9315	44.764	2.4015	51.602	2.7684	67.5458	3.6238	52.382	2.8102	49.4123	2.6509	47.3255	2.539	41.1714	2.2088	45.2288	2.4265	46.5769	2.4988	65.2688	3.5016	68.1845	3.658	73.6263	3.95
Q116P5	Protein thf1 OS=Trichodesmium erythraeum (strain IMS101) GN=thf1 PE=3 SV=1	15.6877	0.4339	43.6457	1.2072	17.3138	0.4789	20.8903	0.5778	22.4297	0.6204	20.8779	0.5774	39.9392	1.1046	36.128	0.9992	29.3892	0.8129	28.9885	0.8018	24.8991	0.6887	19.7496	0.5462	18.6419	0.5156	23.2065	0.6419	52.6205	1.4554	22.7833	0.6301	20.3501	0.5628	24.7685	0.6851	14.4272	0.399	15.3008	0.4232	16.519	0.4569	17.0316	0.4711	15.3533	0.4246	17.1486	0.4743
Q114E5	SPFH domain_ Band 7 family protein OS=Trichodesmium erythraeum (strain IMS101) GN=Tery_1873 PE=4 SV=1	43.2247	1.3297	60.4029	1.8582	48.2734	1.4851	49.4887	1.5224	54.3262	1.6713	63.5705	1.9557	64.5043	1.9844	56.7882	1.747	53.1345	1.6346	63.6762	1.9589	43.5369	1.3393	40.1143	1.2341	50.8135	1.5632	69.2003	2.1288	57.5402	1.7701	48.1346	1.4808	58.7796	1.8083	55.1384	1.6962	42.4396	1.3056	45.9569	1.4138	50.3817	1.5499	43.6167	1.3418	47.1183	1.4495	49.7911	1.5317
Q10WQ4	60 kDa chaperonin 2 OS=Trichodesmium erythraeum (strain IMS101) GN=groL2 PE=3 SV=1	14.4412	0.8415	19.568	1.1403	18.3898	1.0716	27.5041	1.6027	25.3061	1.4747	32.1531	1.8736	35.6937	2.08	32.5328	1.8958	26.7204	1.5571	53.5468	3.1203	34.9229	2.035	31.4698	1.8338	46.5986	2.7154	63.4606	3.698	84.2738	4.9109	59.509	3.4677	43.4679	2.533	42.0674	2.4514	35.1297	2.0471	38.3481	2.2346	39.373	2.2944	38.6806	2.254	37.6226	2.1924	45.139	2.6304
Q10WQ5	10 kDa chaperonin OS=Trichodesmium erythraeum (strain IMS101) GN=groS PE=3 SV=1	37.2221	0.4049	46.9738	0.511	41.0586	0.4467	42.2092	0.4592	42.4095	0.4614	43.7125	0.4755	47.3321	0.5149	36.098	0.3927	34.6452	0.3769	89.0709	0.969	52.7106	0.5734	53.4042	0.581	57.2401	0.6227	84.0329	0.9141	53.9353	0.5867	104.172	1.1332	77.3555	0.8415	71.3158	0.7758	29.5261	0.3212	31.8763	0.3468	33.7371	0.367	34.2529	0.3726	34.2728	0.3728	39.6594	0.4314
Q10WQ2	Microcompartments protein OS=Trichodesmium erythraeum (strain IMS101) GN=Tery_4329 PE=4 SV=1	31.7053	0.3938	37.5481	0.4664	36.4854	0.4532	30.9726	0.3847	25.3703	0.3151	32.1817	0.3997	32.0147	0.3977	28.7634	0.3573	23.5085	0.292	40.9809	0.509	28.1434	0.3496	27.2223	0.3381	30.1728	0.3748	33.1103	0.4113	37.1516	0.4615	32.9156	0.4089	40.5103	0.5032	37.3385	0.4638	25.1002	0.3118	27.2288	0.3382	28.9745	0.3599	21.4695	0.2667	20.3302	0.2525	22.6588	0.2815
Q10Y67	ATP-dependent zinc metalloprotease FtsH OS=Trichodesmium erythraeum (strain IMS101) GN=ftsH PE=3 SV=1	NaN	NaN	NaN	NaN	NaN	NaN	4.3559	0.2928	3.1921	0.2146	4.4389	0.2984	5.6516	0.38	5.2319	0.3517	2.7521	0.185	18.9771	1.2758	9.802	0.659	11.5871	0.779	14.4517	0.9716	18.035	1.2125	22.7302	1.5282	11.3828	0.7653	12.3688	0.8316	10.7828	0.7249	6.0444	0.4064	6.7081	0.451	8.622	0.5797	8.8235	0.5932	7.9001	0.5311	8.7484	0.5882
Q116I0	ATP-dependent Clp protease proteolytic subunit OS=Trichodesmium erythraeum (strain IMS101) GN=clpP PE=3 SV=1	20.8691	0.4585	23.0636	0.5068	21.8581	0.4803	23.558	0.5176	19.5958	0.4306	15.6479	0.3438	26.718	0.5871	26.7878	0.5886	22.2057	0.4879	28.1583	0.6187	22.1498	0.4867	22.7727	0.5004	24.3693	0.5354	27.9082	0.6132	23.6855	0.5204	32.128	0.7059	31.8225	0.6992	32.0893	0.7051	18.3415	0.403	21.6078	0.4748	22.2089	0.488	17.1416	0.3766	18.0467	0.3965	19.5922	0.4305
Q116I1	ATP-dependent Clp protease proteolytic subunit OS=Trichodesmium erythraeum (strain IMS101) GN=Tery_1246 PE=3 SV=1	14.6889	0.3723	24.8532	0.63	15.1812	0.3848	15.6135	0.3958	16.8232	0.4264	20.318	0.515	15.8298	0.4012	15.8004	0.4005	16.0957	0.408	22.707	0.5756	14.954	0.379	14.6498	0.3713	15.2512	0.3866	19.5436	0.4954	9.8918	0.2507	16.8663	0.4275	22.2585	0.5642	19.6608	0.4983	15.9184	0.4035	13.3376	0.3381	20.7448	0.5258	11.9488	0.3029	12.5068	0.317	12.1953	0.3091
Q10XI2	Glucose-6-phosphate isomerase OS=Trichodesmium erythraeum (strain IMS101) GN=pgi PE=3 SV=1	5.1687	0.2996	6.7799	0.3929	4.4473	0.2577	12.5688	0.7284	12.9136	0.7484	12.2404	0.7094	9.6414	0.5588	8.2866	0.4802	6.7919	0.3936	14.9223	0.8648	11.7544	0.6812	11.7467	0.6808	15.2038	0.8811	20.1189	1.166	19.0109	1.1018	12.4481	0.7214	10.392	0.6023	11.2749	0.6534	15.2208	0.8821	15.7465	0.9126	17.1416	0.9934	22.9933	1.3326	23.5435	1.3644	25.8008	1.4953
Q110C3	30S ribosomal protein S5 OS=Trichodesmium erythraeum (strain IMS101) GN=rps5 PE=3 SV=1	47.5706	0.8962	56.2304	1.0594	51.1131	0.963	37.0659	0.6983	34.3936	0.648	39.5752	0.7456	48.2178	0.9084	44.822	0.8444	36.8697	0.6946	64.0508	1.2067	42.8076	0.8065	41.6961	0.7855	43.1444	0.8128	61.2977	1.1548	57.1139	1.076	61.3171	1.1552	53.8479	1.0145	54.0246	1.0178	30.3164	0.5712	31.1675	0.5872	32.0829	0.6044	32.7024	0.6161	33.2172	0.6258	35.5888	0.6705
Q110C0	30S ribosomal protein S8 OS=Trichodesmium erythraeum (strain IMS101) GN=rpsH PE=3 SV=1	12.2979	0.186	14.1678	0.2142	13.2327	0.2001	15.5801	0.2356	7.7716	0.1175	10.6864	0.1616	21.3435	0.3227	15.1071	0.2284	11.5398	0.1745	14.4259	0.2181	17.2885	0.2614	17.304	0.2616	14.0755	0.2128	13.0709	0.1976	14.053	0.2125	30.3646	0.4591	20.5042	0.31	29.0176	0.4388	9.9948	0.1511	12.776	0.1932	13.0953	0.198	12.7188	0.1923	9.0415	0.1367	13.4496	0.2034
Q110C1	50S ribosomal protein L6 OS=Trichodesmium erythraeum (strain IMS101) GN=rplF PE=3 SV=1	32.898	0.6431	36.9111	0.7215	31.8649	0.6229	35.3617	0.6912	34.0445	0.6655	41.8233	0.8175	35.805	0.6999	32.8121	0.6414	26.5339	0.5187	60.6589	1.1857	40.3149	0.788	40.4004	0.7897	41.1053	0.8035	56.3755	1.102	40.3969	0.7896	53.4481	1.0448	51.4782	1.0062	51.283	1.0024	26.4042	0.5161	30.4559	0.5953	30.5336	0.5968	27.7944	0.5433	28.1924	0.5511	30.5592	0.5973
Q110C9	30S ribosomal protein S13 OS=Trichodesmium erythraeum (strain IMS101) GN=rpsM PE=3 SV=1	5.9364	0.0854	8.3407	0.1199	6.1438	0.0883	9.0414	0.13	7.497	0.1078	7.0217	0.101	8.1373	0.117	7.2369	0.1041	5.9109	0.085	54.1818	0.7791	12.4094	0.1784	13.9811	0.201	6.3835	0.0918	8.6574	0.1245	3.8571	0.0555	4.3715	0.0629	11.7817	0.1694	9.5433	0.1372	7.7816	0.1119	7.5325	0.1083	6.0499	0.087	5.7919	0.0833	5.3938	0.0776	5.6356	0.081
Q118V6	Photosystem II 44 kDa subunit reaction center protein OS=Trichodesmium erythraeum (strain IMS101) GN=Tery_0513 PE=4 SV=1	13.7615	0.6883	17.5359	0.8771	15.7372	0.7871	32.028	1.602	34.1097	1.7061	38.8877	1.9451	45.5954	2.2806	43.4351	2.1725	38.3646	1.9189	34.5608	1.7287	21.4102	1.0709	24.2026	1.2106	34.145	1.7079	48.8176	2.4417	35.1654	1.7589	11.7708	0.5887	34.4802	1.7246	33.2088	1.661	32.7938	1.6403	34.4275	1.722	38.3161	1.9165	37.9845	1.8999	37.4741	1.8744	40.0443	2.0029
Q118V8	Peptidyl-prolyl cis-trans isomerase_ cyclophilin type OS=Trichodesmium erythraeum (strain IMS101) GN=Tery_0511 PE=3 SV=1	7.9793	0.2208	10.1756	0.2815	8.1604	0.2258	15.4447	0.4273	12.9947	0.3595	14.1641	0.3919	8.8352	0.2444	8.6285	0.2387	7.9863	0.221	12.697	0.3513	8.5342	0.2361	10.4698	0.2897	7.1191	0.197	10.535	0.2915	8.6702	0.2399	4.6159	0.1277	10.7317	0.2969	10.1853	0.2818	6.8545	0.1896	7.0937	0.1963	7.4118	0.2051	7.7037	0.2131	7.9416	0.2197	8.5292	0.236
Q10VN9	TPR repeat OS=Trichodesmium erythraeum (strain IMS101) GN=Tery_4723 PE=4 SV=1	10.1203	0.3309	15.1057	0.4939	12.9807	0.4244	32.8389	1.0736	33.4303	1.093	25.414	0.8309	32.7873	1.0719	29.3817	0.9606	24.8257	0.8116	34.3622	1.1234	25.0946	0.8204	24.7188	0.8082	27.5924	0.9021	31.4608	1.0286	35.6583	1.1658	53.2222	1.74	38.4494	1.2571	41.2735	1.3494	27.0234	0.8835	30.3825	0.9933	30.894	1.01	29.1511	0.9531	30.8829	1.0097	33.8349	1.1062
Q10XI9	Glutathione S-transferase-like OS=Trichodesmium erythraeum (strain IMS101) GN=Tery_4017 PE=3 SV=1	12.4645	0.335	16.5283	0.4442	15.0194	0.4036	15.976	0.4293	13.3046	0.3576	17.7945	0.4782	15.0566	0.4046	17.2153	0.4627	12.7582	0.3429	21.0912	0.5668	16.0687	0.4318	19.6595	0.5283	15.8228	0.4252	18.6408	0.501	12.0816	0.3247	16.6277	0.4469	15.1426	0.407	24.6334	0.662	15.8897	0.427	17.172	0.4615	16.899	0.4542	14.1383	0.38	12.5702	0.3378	15.2723	0.4104
Q119S1	60 kDa chaperonin 1 OS=Trichodesmium erythraeum (strain IMS101) GN=groL1 PE=3 SV=1	21.6551	1.2812	16.6764	0.9866	14.8369	0.8778	26.115	1.545	23.1914	1.3721	28.0091	1.6571	23.935	1.4161	21.316	1.2611	18.5302	1.0963	57.4654	3.3998	38.6122	2.2844	40.6579	2.4055	43.9883	2.6025	54.3479	3.2154	65.8554	3.8962	51.7104	3.0594	38.5082	2.2783	35.3121	2.0892	31.1853	1.845	34.6337	2.049	36.2119	2.1424	36.1869	2.1409	37.0094	2.1896	40.699	2.4079
Q119S7	50S ribosomal protein L1 OS=Trichodesmium erythraeum (strain IMS101) GN=rplA PE=3 SV=1	30.4467	0.7996	39.4368	1.0357	36.0009	0.9454	28.612	0.7514	24.3315	0.639	34.5074	0.9062	35.9035	0.9429	32.0676	0.8421	26.9606	0.708	47.1622	1.2386	28.0231	0.7359	28.6848	0.7533	34.881	0.916	48.6057	1.2765	54.759	1.4381	60.8764	1.5987	42.0924	1.1054	39.7974	1.0451	20.6012	0.541	22.6959	0.596	25.3518	0.6658	25.5159	0.6701	23.8422	0.6261	27.3043	0.7171
Q119S6	50S ribosomal protein L11 OS=Trichodesmium erythraeum (strain IMS101) GN=rplK PE=3 SV=1	54.6872	0.8073	56.4667	0.8336	54.2374	0.8007	60.1235	0.8876	46.3721	0.6846	53.5334	0.7903	61.1115	0.9021	56.3132	0.8313	45.3013	0.6687	79.4067	1.1722	53.9355	0.7962	55.5677	0.8203	56.8019	0.8385	65.2415	0.9631	69.7691	1.0299	76.5516	1.1301	53.2023	0.7854	59.3763	0.8765	41.3164	0.6099	49.0567	0.7242	49.3517	0.7285	45.1927	0.6671	43.9508	0.6488	51.1767	0.7555
Q119S9	50S ribosomal protein L7/L12 OS=Trichodesmium erythraeum (strain IMS101) GN=rplL PE=3 SV=1	10.9416	0.1539	10.1765	0.1431	9.6304	0.1354	22.5859	0.3176	19.1077	0.2687	22.1584	0.3116	15.8423	0.2228	14.6909	0.2066	11.8682	0.1669	17.532	0.2466	13.496	0.1898	13.0715	0.1838	16.0913	0.2263	19.8268	0.2788	16.5351	0.2325	14.5587	0.2047	11.0435	0.1553	14.6185	0.2056	11.9002	0.1674	11.5124	0.1619	14.6926	0.2066	14.8427	0.2087	14.854	0.2089	15.2754	0.2148
Q119S8	50S ribosomal protein L10 OS=Trichodesmium erythraeum (strain IMS101) GN=rplJ PE=3 SV=1	34.5068	0.7059	44.6185	0.9127	42.1166	0.8615	17.9651	0.3675	13.3662	0.2734	13.3885	0.2739	37.975	0.7768	32.7523	0.67	28.7904	0.5889	62.3545	1.2755	28.8166	0.5895	34.3946	0.7036	38.8417	0.7945	57.8267	1.1829	74.0515	1.5148	68.6112	1.4035	43.5193	0.8902	39.982	0.8179	17.8441	0.365	19.8919	0.4069	22.2776	0.4557	27.1867	0.5561	17.7339	0.3628	20.3148	0.4156
Q117P6	Anion-transporting ATPase OS=Trichodesmium erythraeum (strain IMS101) GN=Tery_0875 PE=4 SV=1	2.2686	0.0906	2.9226	0.1167	2.4159	0.0965	2.7583	0.1101	5.5399	0.2212	3.388	0.1353	10.1238	0.4042	10.0703	0.4021	8.2048	0.3276	8.6861	0.3468	5.9256	0.2366	6.0295	0.2407	8.6325	0.3447	13.9168	0.5556	8.9398	0.3569	12.97	0.5178	9.9041	0.3954	11.0334	0.4405	10.6467	0.4251	11.2099	0.4476	11.4623	0.4576	12.1885	0.4866	10.6766	0.4263	12.2731	0.49
Q10WM6	FeS assembly ATPase SufC OS=Trichodesmium erythraeum (strain IMS101) GN=Tery_4356 PE=3 SV=1	6.0462	0.1819	8.1775	0.246	6.8216	0.2052	5.358	0.1612	5.3708	0.1616	6.5753	0.1978	12.0715	0.3631	10.218	0.3074	8.1504	0.2452	8.9575	0.2694	3.4846	0.1048	3.6392	0.1095	6.7408	0.2028	9.9919	0.3006	14.4114	0.4335	12.7726	0.3842	10.8705	0.327	9.7199	0.2924	5.6452	0.1698	5.3945	0.1623	5.7752	0.1737	5.5535	0.1671	9.3842	0.2823	5.6614	0.1703
Q10XD4	Phage shock protein A_ PspA OS=Trichodesmium erythraeum (strain IMS101) GN=Tery_4081 PE=4 SV=1	4.2826	0.1205	8.6721	0.2439	5.8708	0.1651	6.3577	0.1788	NaN	NaN	7.8154	0.2198	13.4381	0.378	11.2872	0.3175	8.4698	0.2382	21.4036	0.602	9.2704	0.2607	12.3915	0.3485	13.0898	0.3682	18.5411	0.5215	20.7917	0.5848	22.3953	0.6299	13.9935	0.3936	12.7955	0.3599	4.6446	0.1306	5.9365	0.167	9.5607	0.2689	8.7932	0.2473	7.0577	0.1985	8.9483	0.2517
Q118D3	Stress protein OS=Trichodesmium erythraeum (strain IMS101) GN=Tery_0707 PE=4 SV=1	5.9123	0.1264	7.9888	0.1708	9.0885	0.1943	3.2135	0.0687	3.9524	0.0845	3.2032	0.0685	6.4057	0.137	5.3273	0.1139	4.8362	0.1034	5.1642	0.1104	3.8284	0.0819	5.2099	0.1114	4.2781	0.0915	7.6496	0.1636	10.0954	0.2159	NaN	NaN	4.6427	0.0993	NaN	NaN	3.6491	0.078	3.4554	0.0739	3.6644	0.0784	2.4039	0.0514	2.7823	0.0595	2.263	0.0484
Q10XN6	Aldose 1-epimerase OS=Trichodesmium erythraeum (strain IMS101) GN=Tery_3963 PE=4 SV=1	4.6135	0.1505	4.6703	0.1523	4.4236	0.1443	12.9022	0.4209	8.4978	0.2772	9.8857	0.3225	14.9237	0.4868	14.3095	0.4668	12.0844	0.3942	21.8697	0.7134	11.6299	0.3794	13.9218	0.4541	18.9422	0.6179	20.8667	0.6806	20.1112	0.656	29.2742	0.9549	31.2995	1.0209	26.1865	0.8542	9.4884	0.3095	10.906	0.3557	12.3584	0.4031	8.7763	0.2863	9.5415	0.3112	10.8296	0.3532
Q114I4	6-phosphogluconate dehydrogenase_ decarboxylating OS=Trichodesmium erythraeum (strain IMS101) GN=Tery_1834 PE=3 SV=1	8.8792	0.4649	11.1843	0.5856	10.5159	0.5506	11.9715	0.6268	12.6215	0.6609	15.0799	0.7896	13.7842	0.7218	12.7986	0.6701	11.0432	0.5782	30.2586	1.5844	18.7845	0.9836	26.7995	1.4032	25.6698	1.3441	33.8667	1.7733	37.3745	1.957	24.3348	1.2742	21.4616	1.1237	19.7538	1.0343	16.9345	0.8867	19.2739	1.0092	20.4447	1.0705	29.8881	1.565	30.5564	1.6	36.1032	1.8904
Q10XN9	Redoxin OS=Trichodesmium erythraeum (strain IMS101) GN=Tery_3959 PE=4 SV=1	8.9587	0.1429	13.794	0.2201	12.4975	0.1994	12.203	0.1947	13.8266	0.2206	16.5643	0.2643	13.5742	0.2166	13.2925	0.2121	10.6511	0.1699	16.8124	0.2683	11.5012	0.1835	10.4481	0.1667	13.3419	0.2129	17.5659	0.2803	14.254	0.2274	7.8387	0.1251	12.5282	0.1999	13.7135	0.2188	10.6016	0.1692	11.0768	0.1767	12.1399	0.1937	18.8727	0.3011	14.1078	0.2251	15.3812	0.2454
Q115C4	3'-5' exonuclease OS=Trichodesmium erythraeum (strain IMS101) GN=Tery_1621 PE=4 SV=1	5.6945	0.1376	7.8295	0.1893	6.1833	0.1495	6.3343	0.1531	6.3105	0.1525	8.406	0.2032	7.0995	0.1716	6.3584	0.1537	5.4605	0.132	14.7584	0.3567	6.1281	0.1481	8.7461	0.2114	7.9518	0.1922	11.3738	0.2749	9.4926	0.2295	10.0738	0.2435	10.7722	0.2604	10.4298	0.2521	3.5892	0.0868	4.0058	0.0968	4.2313	0.1023	4.3399	0.1049	3.7962	0.0918	4.9089	0.1187
Q10Z38	ATP synthase subunit beta OS=Trichodesmium erythraeum (strain IMS101) GN=atpD PE=3 SV=1	11.6338	0.6061	18.6814	0.9732	16.072	0.8373	26.7815	1.3952	26.9986	1.4065	27.6588	1.4409	27.6977	1.4429	26.616	1.3865	21.9561	1.1438	53.8385	2.8047	32.5648	1.6965	33.8334	1.7625	42.6428	2.2215	59.1634	3.0821	59.2157	3.0848	48.9153	2.5482	33.1405	1.7264	32.1348	1.674	37.6536	1.9615	44.7	2.3286	47.2308	2.4605	51.3771	2.6765	59.7629	3.1133	57.2398	2.9819
Q119T2	Asparaginase OS=Trichodesmium erythraeum (strain IMS101) GN=Tery_0258 PE=4 SV=1	3.1543	0.1041	4.2373	0.1398	5.1117	0.1687	5.5133	0.1819	5.1808	0.171	5.1944	0.1714	3.6908	0.1218	4.0597	0.134	3.3759	0.1114	5.8806	0.1941	4.7797	0.1577	5.3898	0.1779	9.1134	0.3008	7.2603	0.2396	7.1239	0.2351	5.5839	0.1843	4.0841	0.1348	3.2291	0.1066	2.8319	0.0935	2.1523	0.071	3.5979	0.1187	3.0634	0.1011	2.5614	0.0845	2.9283	0.0966
Q10ZE4	YUP8H12.25 ((Arabidopsis thaliana))-type protein. Metallo peptidase. MEROPS family M50B OS=Trichodesmium erythraeum (strain IMS101) GN=Tery_3268 PE=3 SV=1	3.7911	0.1492	5.0419	0.1985	3.4307	0.135	6.5182	0.2566	8.9763	0.3533	8.9127	0.3508	7.7545	0.3052	7.2688	0.2861	6.8202	0.2685	8.0449	0.3167	7.0772	0.2786	7.4036	0.2914	7.5718	0.298	11.1039	0.4371	6.6904	0.2634	6.284	0.2474	3.7269	0.1467	8.5796	0.3377	6.6768	0.2628	5.5894	0.22	7.1351	0.2809	6.3108	0.2484	5.0788	0.1999	6.9427	0.2733
P00489	Glycogen phosphorylase_ muscle form OS=Oryctolagus cuniculus GN=PYGM PE=1 SV=3	100	9.7803	100	9.7803	100	9.7803	100	9.7803	100	9.7803	100	9.7803	100	9.7803	100	9.7803	100	9.7803	100	9.7803	100	9.7803	100	9.7803	100	9.7803	100	9.7803	100	9.7803	100	9.7803	100	9.7803	100	9.7803	100	9.7803	100	9.7803	100	9.7803	100	9.7803	100	9.7803	100	9.7803
Q10YQ2	Phosphate-binding protein OS=Trichodesmium erythraeum (strain IMS101) GN=Tery_3534 PE=3 SV=1	NaN	NaN	NaN	NaN	NaN	NaN	4.1229	0.1612	3.7626	0.1471	3.1583	0.1235	8.7455	0.3419	7.5593	0.2956	6.0003	0.2346	11.0272	0.4311	2.525	0.0987	4.165	0.1628	8.4352	0.3298	12.7119	0.497	8.0578	0.315	26.1519	1.0225	16.6645	0.6515	16.2026	0.6335	4.1488	0.1622	5.3067	0.2075	5.5433	0.2167	5.0544	0.1976	4.496	0.1758	6.2611	0.2448
Q10YQ0	Phosphate-binding protein OS=Trichodesmium erythraeum (strain IMS101) GN=Tery_3537 PE=3 SV=1	6.4157	0.2486	7.5459	0.2924	7.3625	0.2853	20.0601	0.7774	21.2218	0.8224	22.4103	0.8685	22.2387	0.8618	28.2255	1.0938	22.3776	0.8672	15.4838	0.6	14.5172	0.5626	40.0549	1.5522	17.8634	0.6923	20.8561	0.8082	8.2663	0.3203	23.0064	0.8916	32.4484	1.2575	30.1012	1.1665	22.1187	0.8572	20.7079	0.8025	22.7154	0.8803	21.2795	0.8246	25.8261	1.0008	22.8547	0.8857
Q115U3	6_7-dimethyl-8-ribityllumazine synthase OS=Trichodesmium erythraeum (strain IMS101) GN=ribH PE=3 SV=1	13.2183	0.2785	17.2694	0.3639	14.6239	0.3082	17.2909	0.3644	17.1128	0.3606	20.923	0.4409	15.0443	0.317	14.2973	0.3013	11.9116	0.251	18.9504	0.3993	14.3324	0.302	14.1563	0.2983	14.0769	0.2966	19.4456	0.4098	14.4429	0.3043	4.4767	0.0943	15.4468	0.3255	13.7741	0.2902	10.2366	0.2157	11.1699	0.2354	11.0008	0.2318	9.6103	0.2025	10.3731	0.2186	11.0994	0.2339
Q10UV8	Stress protein OS=Trichodesmium erythraeum (strain IMS101) GN=Tery_5062 PE=4 SV=1	30.697	0.6582	37.0055	0.7934	33.5684	0.7197	32.7948	0.7031	22.1	0.4738	19.5191	0.4185	32.2859	0.6922	29.6368	0.6354	24.1193	0.5171	43.5659	0.9341	21.188	0.4543	16.9737	0.3639	22.9557	0.4922	31.7909	0.6816	42.841	0.9185	60.9212	1.3062	48.6094	1.0422	46.3761	0.9943	31.0791	0.6664	28.5754	0.6127	33.0072	0.7077	24.9443	0.5348	24.0531	0.5157	23.3794	0.5013
Q117I0	Two component transcriptional regulator_ winged helix family OS=Trichodesmium erythraeum (strain IMS101) GN=Tery_0954 PE=4 SV=1	19.374	0.532	24.0029	0.6591	22.9219	0.6294	24.7609	0.6799	23.3909	0.6423	27.9473	0.7674	23.805	0.6537	22.0882	0.6065	17.3844	0.4774	31.1004	0.854	17.4391	0.4789	15.6398	0.4295	21.6752	0.5952	25.9168	0.7117	34.6606	0.9518	36.8288	1.0113	26.2164	0.7199	22.2876	0.612	15.9629	0.4383	17.1674	0.4714	17.754	0.4875	13.0332	0.3579	14.4326	0.3963	15.2014	0.4174
Q117I5	D-fructose 1_6-bisphosphatase class 2/sedoheptulose 1_7-bisphosphatase OS=Trichodesmium erythraeum (strain IMS101) GN=Tery_0948 PE=3 SV=1	29.0425	1.0878	38.1145	1.4276	33.7582	1.2644	29.5862	1.1082	28.665	1.0736	39.5466	1.4812	61.2268	2.2933	54.5722	2.044	45.8259	1.7164	62.6384	2.3461	31.7843	1.1905	41.7407	1.5634	54.7852	2.052	72.8789	2.7297	95.1112	3.5624	73.094	2.7377	61.1768	2.2914	59.1236	2.2145	46.3981	1.7378	52.0791	1.9506	56.5508	2.1181	55.9471	2.0955	54.1891	2.0297	61.9986	2.3222
Q10VA5	Uncharacterized protein OS=Trichodesmium erythraeum (strain IMS101) GN=Tery_4894 PE=4 SV=1	57.0007	0.8941	76.1672	1.1948	65.6343	1.0295	28.7778	0.4514	29.0314	0.4554	39.3553	0.6173	54.8788	0.8608	50.779	0.7965	43.3793	0.6805	80.2643	1.259	27.9749	0.4388	37.8707	0.594	55.8058	0.8754	79.1485	1.2415	49.0702	0.7697	82.5746	1.2953	65.7743	1.0317	62.6461	0.9827	35.7476	0.5607	39.6486	0.6219	43.3787	0.6804	33.6	0.5271	35.3255	0.5541	37.936	0.5951
Q10W75	Extracellular solute-binding protein_ family 3 OS=Trichodesmium erythraeum (strain IMS101) GN=Tery_4514 PE=4 SV=1	2.0986	0.0675	2.9596	0.0952	4.1071	0.1321	6.2388	0.2007	5.612	0.1805	7.9687	0.2563	7.9339	0.2552	8.2166	0.2643	7.0164	0.2257	5.7888	0.1862	3.9767	0.1279	4.4649	0.1436	6.0236	0.1938	8.1552	0.2623	8.018	0.2579	17.4409	0.561	12.5106	0.4024	11.0251	0.3546	5.4633	0.1757	5.7098	0.1837	5.9101	0.1901	5.2052	0.1674	5.582	0.1796	6.9821	0.2246
Q114M1	Uncharacterized protein OS=Trichodesmium erythraeum (strain IMS101) GN=Tery_1794 PE=4 SV=1	8.885	0.1461	12.0567	0.1983	10.7089	0.1761	27.8062	0.4574	21.9034	0.3603	26.5784	0.4372	23.6308	0.3887	22.2315	0.3657	14.2821	0.2349	37.7693	0.6213	30.4776	0.5013	29.9151	0.4921	22.8745	0.3763	25.0798	0.4125	27.8852	0.4587	24.5188	0.4033	20.3209	0.3343	22.029	0.3624	27.7349	0.4562	25.6752	0.4223	30.2022	0.4968	20.514	0.3374	18.7986	0.3092	16.478	0.271
Q10XJ6	RNA-binding region RNP-1 OS=Trichodesmium erythraeum (strain IMS101) GN=Tery_4005 PE=4 SV=1	15.3291	0.2724	21.6126	0.3841	17.4769	0.3106	23.5888	0.4192	17.9295	0.3186	20.8207	0.37	22.4771	0.3994	21.304	0.3786	16.4726	0.2927	32.3131	0.5742	17.7384	0.3152	20.5687	0.3655	20.2917	0.3606	26.6449	0.4735	21.9251	0.3896	30.4729	0.5415	28.6686	0.5095	28.3985	0.5047	17.7865	0.3161	18.8976	0.3358	18.9039	0.3359	21.5593	0.3831	17.6261	0.3132	20.3137	0.361
Q117G1	Phycobilisome protein OS=Trichodesmium erythraeum (strain IMS101) GN=Tery_0983 PE=3 SV=1	108.783	1.9013	143.379	2.5059	137.94	2.4109	121.369	2.1213	113.898	1.9907	106.388	1.8594	127.665	2.2313	117.215	2.0487	101.936	1.7816	176.521	3.0852	122.515	2.1413	131.205	2.2932	153.158	2.6769	185.754	3.2466	135.074	2.3608	150.399	2.6286	137.996	2.4119	121.247	2.1191	110.207	1.9262	115.888	2.0255	120.646	2.1086	107.429	1.8776	110.995	1.9399	121.707	2.1272
Q117G0	Phycobilisome protein OS=Trichodesmium erythraeum (strain IMS101) GN=Tery_0984 PE=3 SV=1	142.007	2.6439	177.619	3.3069	166.324	3.0966	111.197	2.0703	114.002	2.1225	121.389	2.26	132.562	2.468	89.1759	1.6603	111.814	2.0818	138.091	2.571	98.924	1.8418	105.081	1.9564	130.775	2.4348	176.168	3.2799	226.331	4.2138	114.593	2.1335	104.992	1.9547	99.7777	1.8577	89.3968	1.6644	100.305	1.8675	104.907	1.9532	74.2783	1.3829	104.615	1.9477	102.447	1.9074
Q10WB8	Magnesium protoporphyrin O-methyltransferase OS=Trichodesmium erythraeum (strain IMS101) GN=Tery_4469 PE=4 SV=1	7.9792	0.2057	10.3437	0.2667	10.1407	0.2615	10.4509	0.2695	11.2819	0.2909	11.141	0.2873	10.2877	0.2653	10.3815	0.2677	7.8731	0.203	20.3459	0.5246	12.241	0.3156	12.3858	0.3193	11.6046	0.2992	15.5622	0.4012	16.8567	0.4346	16.7847	0.4328	15.425	0.3977	13.9626	0.36	7.8336	0.202	23.6162	0.6089	9.1441	0.2358	7.3628	0.1898	7.1968	0.1856	8.5567	0.2206
P00924	Enolase 1 OS=Saccharomyces cerevisiae (strain ATCC 204508 / S288c) GN=ENO1 PE=1 SV=3	142.33	6.6715	175.907	8.2453	150.87	7.0718	86.2792	4.0442	86.259	4.0432	78.8124	3.6942	131.888	6.182	114.123	5.3493	91.2676	4.278	91.7721	4.3017	65.512	3.0708	66.9183	3.1367	94.313	4.4208	148.881	6.9785	157.238	7.3702	91.7981	4.3029	70.3544	3.2977	60.1472	2.8193	63.0427	2.955	71.0313	3.3295	75.7392	3.5501	65.394	3.0652	63.9254	2.9964	70.8827	3.3225
Q10W05	Uncharacterized protein OS=Trichodesmium erythraeum (strain IMS101) GN=Tery_4593 PE=4 SV=1	13.3962	0.5446	17.7086	0.72	15.5133	0.6307	23.3993	0.9513	23.5454	0.9573	29.7085	1.2078	40.771	1.6576	37.9231	1.5418	31.6168	1.2854	22.5163	0.9154	16.3069	0.663	16.6408	0.6766	21.2751	0.865	29.7209	1.2083	15.1005	0.6139	25.981	1.0563	33.2413	1.3515	33.5438	1.3638	32.8344	1.3349	35.2205	1.4319	35.9	1.4596	39.2569	1.596	40.7059	1.655	44.7919	1.8211
Q10W04	ATP-dependent zinc metalloprotease FtsH OS=Trichodesmium erythraeum (strain IMS101) GN=ftsH PE=3 SV=1	2.8485	0.1972	3.3811	0.234	3.0788	0.2131	7.0645	0.489	5.0293	0.3481	4.7262	0.3271	5.0167	0.3472	4.2928	0.2971	3.403	0.2355	9.0622	0.6272	8.0401	0.5565	7.0401	0.4873	9.7662	0.676	7.7356	0.5354	3.6579	0.2532	16.3072	1.1287	8.0058	0.5541	8.6645	0.5997	6.8315	0.4728	6.3722	0.441	6.5999	0.4568	7.1452	0.4945	6.8522	0.4743	7.7296	0.535
Q116S1	Nucleoside diphosphate kinase OS=Trichodesmium erythraeum (strain IMS101) GN=ndk PE=3 SV=1	35.5163	0.5891	33.3437	0.5531	33.4729	0.5552	77.8182	1.2908	63.7575	1.0576	55.4209	0.9193	48.2498	0.8003	47.5101	0.7881	37.9035	0.6287	71.1873	1.1808	57.1758	0.9484	55.194	0.9155	54.3175	0.901	55.1913	0.9155	54.4196	0.9027	53.6677	0.8902	54.3856	0.9021	54.3145	0.9009	43.5335	0.7221	49.8833	0.8274	49.1097	0.8146	44.5527	0.739	45.8859	0.7611	52.2082	0.866
Q116S5	Cytochrome b6 OS=Trichodesmium erythraeum (strain IMS101) GN=petB PE=3 SV=1	27.9862	0.708	36.6328	0.9268	34.3788	0.8698	28.5614	0.7226	18.0118	0.4557	22.2222	0.5622	31.3577	0.7933	32.5035	0.8223	28.9565	0.7326	58.7709	1.4869	44.3838	1.1229	44.659	1.1299	43.0488	1.0891	58.965	1.4918	67.2017	1.7002	76.5432	1.9365	63.4762	1.6059	60.0219	1.5185	22.9356	0.5803	24.8296	0.6282	27.1102	0.6859	23.0756	0.5838	20.6611	0.5227	27.1978	0.6881
Q10YU0	Response regulator receiver protein OS=Trichodesmium erythraeum (strain IMS101) GN=Tery_3494 PE=4 SV=1	6.478	0.1321	7.5349	0.1536	6.7537	0.1377	6.0832	0.124	5.8389	0.1191	6.634	0.1353	6.5667	0.1339	7.8305	0.1597	5.9139	0.1206	10.977	0.2238	8.1742	0.1667	8.3898	0.1711	6.3704	0.1299	8.5115	0.1736	10.1532	0.207	14.1515	0.2886	11.1119	0.2266	10.8394	0.221	4.5328	0.0924	7.957	0.1622	8.0418	0.164	6.5818	0.1342	3.4352	0.07	7.4321	0.1515
Q10WP7	Ketol-acid reductoisomerase OS=Trichodesmium erythraeum (strain IMS101) GN=ilvC PE=3 SV=1	8.9538	0.3278	10.9497	0.4008	10.5159	0.385	42.07	1.5401	44.3265	1.6227	41.882	1.5332	49.9305	1.8278	43.9178	1.6077	37.6266	1.3774	28.7361	1.052	21.7211	0.7952	21.6267	0.7917	33.7119	1.2341	42.2667	1.5473	33.9205	1.2418	54.4514	1.9933	45.2569	1.6568	40.1103	1.4683	39.6037	1.4498	43.4527	1.5907	43.0322	1.5753	42.7487	1.5649	42.1702	1.5438	45.6818	1.6723
Q10VT8	Photosystem I P700 chlorophyll a apoprotein A2 OS=Trichodesmium erythraeum (strain IMS101) GN=psaB PE=3 SV=1	6.5629	0.5418	13.0681	1.0787	10.0353	0.8284	13.1152	1.0826	11.2605	0.9295	14.6436	1.2088	12.6722	1.0461	13.1423	1.0849	10.7751	0.8895	42.138	3.4784	32.4256	2.6767	31.112	2.5682	38.5641	3.1834	49.6009	4.0944	28.5429	2.3561	26.5843	2.1945	42.5967	3.5163	41.8668	3.456	12.4104	1.0244	14.4183	1.1902	13.7529	1.1353	19.2433	1.5885	19.6345	1.6208	21.8272	1.8018
Q10YZ3	3-oxoacyl-[acyl-carrier-protein] reductase OS=Trichodesmium erythraeum (strain IMS101) GN=Tery_3438 PE=3 SV=1	21.4054	0.575	26.7253	0.7179	26.159	0.7027	23.6799	0.6361	22.6526	0.6085	23.274	0.6252	25.1718	0.6761	22.7072	0.6099	20.3486	0.5466	29.4579	0.7913	21.7275	0.5836	19.3835	0.5207	22.8793	0.6146	24.1195	0.6479	30.4028	0.8166	35.5618	0.9552	20.933	0.5623	22.4825	0.6039	21.5813	0.5797	23.0362	0.6188	24.8535	0.6676	18.8855	0.5073	19.8712	0.5338	22.5937	0.6069
Q10XS5	Photosystem II manganese-stabilizing protein PsbO OS=Trichodesmium erythraeum (strain IMS101) GN=Tery_3917 PE=4 SV=1	51.9395	1.5809	52.9546	1.6118	49.7402	1.514	70.2614	2.1386	51.0469	1.5537	59.767	1.8191	90.1218	2.7431	81.8389	2.4909	62.3576	1.898	85.232	2.5942	56.6284	1.7236	56.5481	1.7212	60.2561	1.834	73.1025	2.225	86.9761	2.6473	110.386	3.3598	72.6398	2.211	91.2738	2.7781	49.5195	1.5072	54.8975	1.6709	55.4482	1.6877	48.7943	1.4852	48.3161	1.4706	53.2461	1.6207
Q119I2	Uncharacterized protein OS=Trichodesmium erythraeum (strain IMS101) GN=Tery_0373 PE=4 SV=1	20.2455	0.6579	27.5155	0.8941	24.4925	0.7959	24.9998	0.8124	27.3547	0.8889	29.9742	0.974	36.2089	1.1766	32.7763	1.0651	28.9127	0.9395	40.3087	1.3098	18.5683	0.6034	21.3708	0.6944	30.1255	0.9789	44.3672	1.4417	54.7552	1.7793	59.9761	1.9489	37.1362	1.2068	33.3174	1.0827	21.4094	0.6957	22.9594	0.7461	24.7351	0.8038	23.1388	0.7519	23.2082	0.7542	30.6218	0.9951
Q10UU3	Transketolase_ central region OS=Trichodesmium erythraeum (strain IMS101) GN=Tery_5078 PE=4 SV=1	5.1911	0.1878	7.5707	0.2738	7.1586	0.2589	14.611	0.5285	19.5065	0.7055	17.2778	0.6249	22.4559	0.8122	20.7026	0.7488	16.7674	0.6065	19.6554	0.7109	8.4603	0.306	11.9136	0.4309	16.0963	0.5822	25.1435	0.9094	26.7144	0.9663	37.3953	1.3526	24.7612	0.8956	28.1517	1.0182	18.7317	0.6775	20.5128	0.7419	22.8822	0.8276	18.1453	0.6563	19.9011	0.7198	18.8607	0.6822
Q10Y07	Uncharacterized protein OS=Trichodesmium erythraeum (strain IMS101) GN=Tery_3823 PE=4 SV=1	31.9182	0.5922	37.914	0.7034	33.1491	0.615	30.2837	0.5618	26.6962	0.4953	30.5364	0.5665	30.955	0.5743	29.0967	0.5398	25.5579	0.4742	17.7651	0.3296	11.4171	0.2118	12.9999	0.2412	11.0436	0.2049	13.3581	0.2478	12.8628	0.2386	13.9245	0.2583	12.3986	0.23	13.2157	0.2452	22.893	0.4247	24.8364	0.4608	25.7232	0.4772	22.7968	0.4229	23.5592	0.4371	25.3319	0.47
Q110B0	50S ribosomal protein L2 OS=Trichodesmium erythraeum (strain IMS101) GN=rplB PE=3 SV=1	5.5832	0.1778	7.2628	0.2313	6.7492	0.215	15.3431	0.4887	15.7368	0.5013	21.3224	0.6792	18.7573	0.5975	17.5497	0.559	15.1016	0.481	19.3875	0.6175	12.0291	0.3832	12.5013	0.3982	14.3195	0.4561	19.1446	0.6098	2.2888	0.0729	20.7836	0.662	20.3203	0.6473	18.8671	0.601	12.4714	0.3972	12.8837	0.4104	13.6904	0.4361	13.9297	0.4437	16.544	0.527	18.1474	0.578
Q110B3	30S ribosomal protein S3 OS=Trichodesmium erythraeum (strain IMS101) GN=rpsC PE=3 SV=1	24.5255	0.6708	33.1855	0.9076	27.2131	0.7443	21.7011	0.5935	25.5216	0.698	28.7456	0.7862	31.6936	0.8668	29.0005	0.7932	25.0867	0.6861	44.6566	1.2214	30.9232	0.8458	30.4674	0.8333	31.0863	0.8502	52.071	1.4242	41.9148	1.1464	46.0376	1.2591	34.1391	0.9337	32.3649	0.8852	21.6165	0.5912	23.1679	0.6336	23.8197	0.6515	21.5706	0.59	21.5807	0.5902	23.6602	0.6471
Q110B2	50S ribosomal protein L22 OS=Trichodesmium erythraeum (strain IMS101) GN=rplV PE=3 SV=1	35.6633	0.4872	42.2072	0.5766	39.9499	0.5458	30.6334	0.4185	32.0626	0.438	37.4204	0.5112	44.5147	0.6082	39.8567	0.5445	33.049	0.4515	67.4948	0.9221	42.3778	0.579	42.5625	0.5815	45.8049	0.6258	59.6508	0.8149	64.3316	0.8789	69.1459	0.9447	47.2949	0.6461	45.8522	0.6264	28.5168	0.3896	32.3153	0.4415	35.0781	0.4792	30.521	0.417	32.0333	0.4376	35.386	0.4834
Q110B5	50S ribosomal protein L29 OS=Trichodesmium erythraeum (strain IMS101) GN=rpmC PE=3 SV=1	8.0199	0.0762	9.848	0.0935	9.7198	0.0923	14.5894	0.1385	10.078	0.0957	13.9882	0.1328	15.3437	0.1457	15.0604	0.143	10.0777	0.0957	32.106	0.3049	25.5154	0.2423	25.3062	0.2403	22.6095	0.2147	23.1944	0.2203	23.8992	0.2269	29.5027	0.2802	22.2141	0.2109	26.824	0.2547	13.6753	0.1299	15.9041	0.151	16.3895	0.1556	14.5554	0.1382	15.3122	0.1454	17.0497	0.1619
Q110B7	50S ribosomal protein L14 OS=Trichodesmium erythraeum (strain IMS101) GN=rplN PE=3 SV=1	20.24	0.2706	29.6178	0.396	26.493	0.3542	31.701	0.4238	28.3902	0.3796	24.4163	0.3264	27.1658	0.3632	24.1563	0.323	25.0992	0.3356	50.8566	0.6799	36.4915	0.4879	38.1302	0.5098	27.324	0.3653	34.2044	0.4573	14.9164	0.1994	24.3315	0.3253	27.6263	0.3694	25.4744	0.3406	26.1799	0.35	23.2321	0.3106	24.8315	0.332	23.7654	0.3177	22.9637	0.307	27.6537	0.3697
Q110B9	50S ribosomal protein L5 OS=Trichodesmium erythraeum (strain IMS101) GN=rplE PE=3 SV=1	27.4153	0.5658	37.2065	0.7679	32.1447	0.6634	26.2815	0.5424	25.6581	0.5296	37.0732	0.7652	28.2198	0.5824	26.7971	0.5531	22.9953	0.4746	55.9685	1.1551	40.7435	0.8409	42.3205	0.8735	38.8386	0.8016	53.0704	1.0953	27.5114	0.5678	28.354	0.5852	39.5484	0.8163	38.8091	0.801	23.8927	0.4931	28.4292	0.5868	28.0011	0.5779	25.0709	0.5174	26.0843	0.5384	27.192	0.5612
Q117J9	Translation initiation factor IF-3 OS=Trichodesmium erythraeum (strain IMS101) GN=infC PE=3 SV=1	12.2277	0.2529	16.6418	0.3442	15.1177	0.3127	12.8316	0.2654	13.0528	0.27	16.6495	0.3444	12.5266	0.2591	11.9571	0.2473	9.7109	0.2009	23.114	0.4781	13.3869	0.2769	13.1779	0.2726	13.2174	0.2734	18.4913	0.3825	22.8887	0.4734	16.6368	0.3441	13.6824	0.283	9.7462	0.2016	9.8956	0.2047	11.0417	0.2284	11.6529	0.241	8.4448	0.1747	8.9758	0.1857	9.5209	0.1969
Q119B5	Transketolase OS=Trichodesmium erythraeum (strain IMS101) GN=Tery_0450 PE=4 SV=1	10.3786	0.7564	12.9381	0.943	13.5094	0.9846	22.5128	1.6408	17.5734	1.2808	17.2119	1.2545	16.0289	1.1682	14.1924	1.0344	12.8608	0.9373	30.9557	2.2562	24.8773	1.8131	23.8391	1.7375	28.8516	2.1028	34.6889	2.5282	34.2323	2.495	22.6603	1.6516	24.6049	1.7933	28.1869	2.0544	25.008	1.8227	29.6273	2.1593	29.0329	2.116	26.7916	1.9527	26.659	1.943	27.5154	2.0054
Q110Q8	Nitrogen regulatory protein P-II OS=Trichodesmium erythraeum (strain IMS101) GN=Tery_2842 PE=3 SV=1	48.803	0.6104	54.8353	0.6858	50.0343	0.6258	59.135	0.7396	55.1338	0.6896	61.0065	0.763	53.604	0.6704	49.6296	0.6207	41.4284	0.5182	71.5431	0.8948	45.9111	0.5742	45.4271	0.5682	53.9459	0.6747	67.3892	0.8429	77.1904	0.9655	67.9553	0.8499	59.7634	0.7475	49.3038	0.6167	45.71	0.5717	50.0241	0.6257	52.0249	0.6507	44.7803	0.5601	44.2334	0.5532	54.1273	0.677
Q116E2	Chaperone protein DnaK OS=Trichodesmium erythraeum (strain IMS101) GN=dnaK PE=3 SV=1	31.6358	2.1723	57.1049	3.9212	38.8198	2.6656	36.06	2.4761	15.8413	1.0878	21.3377	1.4652	16.0728	1.1037	14.6227	1.0041	11.6374	0.7991	25.7473	1.768	17.1766	1.1795	16.6046	1.1402	18.2059	1.2501	26.2889	1.8052	14.5936	1.0021	10.5589	0.725	19.4201	1.3335	17.1316	1.1764	18.4528	1.2671	19.9974	1.3731	20.4516	1.4043	19.6732	1.3509	28.7022	1.9709	23.5754	1.6188
Q111T6	30S ribosomal protein S16 OS=Trichodesmium erythraeum (strain IMS101) GN=rpsP PE=3 SV=1	25.6451	0.402	33.3656	0.5231	31.5887	0.4952	25.2086	0.3952	22.9705	0.3601	21.0899	0.3306	33.9445	0.5322	30.7335	0.4818	27.1175	0.4251	41.082	0.6441	17.6868	0.2773	24.2593	0.3803	26.5116	0.4156	36.8552	0.5778	46.2991	0.7258	47.6119	0.7464	35.2891	0.5532	31.2365	0.4897	14.1003	0.2211	16.443	0.2578	18.1074	0.2839	13.1994	0.2069	13.9857	0.2193	16.7449	0.2625
Q111T3	Heme utilization protein HuvX OS=Trichodesmium erythraeum (strain IMS101) GN=Tery_2539 PE=4 SV=1	7.8751	0.1234	8.6349	0.1353	9.0756	0.1422	10.2286	0.1602	8.3297	0.1305	8.6126	0.1349	10.6867	0.1674	11.6372	0.1823	7.3004	0.1144	11.0463	0.173	10.919	0.1711	10.1602	0.1592	8.5725	0.1343	7.7308	0.1211	4.3335	0.0679	6.6933	0.1049	13.0153	0.2039	8.775	0.1375	6.3415	0.0993	8.1385	0.1275	11.8667	0.1859	6.0627	0.095	6.5707	0.1029	7.2352	0.1133
Q10YG0	Phycobilisome protein OS=Trichodesmium erythraeum (strain IMS101) GN=Tery_3650 PE=3 SV=1	95.1235	1.6978	123.216	2.1992	117.491	2.097	77.6196	1.3854	76.2438	1.3608	79.1995	1.4136	94.1688	1.6808	95.1327	1.698	76.0681	1.3577	120.809	2.1562	74.2293	1.3249	82.0641	1.4647	102.123	1.8227	122.339	2.1835	152.206	2.7166	135.32	2.4152	100.798	1.7991	94.8128	1.6923	69.0623	1.2326	73.933	1.3196	78.7691	1.4059	71.1122	1.2692	71.6001	1.2779	79.3251	1.4158
Q10YG1	Allophycocyanin_ beta subunit OS=Trichodesmium erythraeum (strain IMS101) GN=Tery_3649 PE=3 SV=1	118.196	2.0649	148.842	2.6002	130.195	2.2745	106.111	1.8537	108.863	1.9018	110.177	1.9248	119.933	2.0952	109.082	1.9056	97.8362	1.7092	145.697	2.5453	125.035	2.1843	127.055	2.2196	123.179	2.1519	164.419	2.8724	210.566	3.6785	140.075	2.4471	142.908	2.4966	129.097	2.2553	98.5984	1.7225	106.267	1.8565	109.611	1.9149	99.3638	1.7359	101.059	1.7655	108.48	1.8951
Q10YG2	Phycobilisome 7.8 kDa linker polypeptide_ allophycocyanin-associated_ core OS=Trichodesmium erythraeum (strain IMS101) GN=Tery_3647 PE=3 SV=1	38.7656	0.3044	50.7329	0.3983	49.1659	0.386	30.3106	0.238	27.3722	0.2149	31.9397	0.2508	48.1157	0.3778	43.3844	0.3406	36.5165	0.2867	80.6003	0.6328	46.4962	0.3651	53.6736	0.4214	53.8624	0.4229	78.2685	0.6145	91.4467	0.718	73.019	0.5733	53.6107	0.4209	48.4733	0.3806	31.9025	0.2505	33.1427	0.2602	36.5079	0.2866	33.5831	0.2637	32.7722	0.2573	31.8189	0.2498
Q112M8	Gas vesicle structural protein OS=Trichodesmium erythraeum (strain IMS101) GN=gvpA PE=3 SV=1	NaN	NaN	NaN	NaN	NaN	NaN	NaN	NaN	1.6347	0.0128	2.2125	0.0174	NaN	NaN	NaN	NaN	1.3881	0.0109	NaN	NaN	1.4994	0.0118	NaN	NaN	NaN	NaN	NaN	NaN	NaN	NaN	NaN	NaN	1.4574	0.0114	NaN	NaN	3.0631	0.024	4.0766	0.032	4.2641	0.0334	3.2362	0.0254	2.5714	0.0202	NaN	NaN
Q117F9	Phycobilisome linker polypeptide OS=Trichodesmium erythraeum (strain IMS101) GN=Tery_0985 PE=4 SV=1	10.5028	0.3131	11.8293	0.3527	10.5172	0.3136	26.2653	0.7831	18.8138	0.5609	23.2927	0.6945	25.0816	0.7478	28.3678	0.8458	21.0783	0.6284	37.0005	1.1032	33.5029	0.9989	32.8902	0.9806	33.7093	1.005	38.0234	1.1337	36.5786	1.0906	47.6596	1.421	50.2673	1.4987	48.1926	1.4369	22.9193	0.6833	26.4486	0.7886	26.4027	0.7872	22.9705	0.6849	22.7764	0.6791	24.7569	0.7381
Q11A00	Photosystem Q(B) protein 1 OS=Trichodesmium erythraeum (strain IMS101) GN=psbA1 PE=3 SV=1	20.0871	0.7884	25.9599	1.0189	23.469	0.9212	4.3875	0.1722	37.9533	1.4897	17.663	0.6933	23.3668	0.9171	23.84	0.9357	21.1114	0.8286	32.7431	1.2852	3.3453	0.1313	18.443	0.7239	23.6917	0.9299	29.2502	1.1481	68.3019	2.6808	89.7316	3.522	33.4123	1.3114	32.4449	1.2735	18.5622	0.7286	56.6219	2.2224	22.5259	0.8841	19.3327	0.7588	18.0019	0.7066	21.2671	0.8347
Q10Z46	Phosphoglycerate kinase OS=Trichodesmium erythraeum (strain IMS101) GN=pgk PE=3 SV=1	8.2674	0.3519	9.0442	0.3849	9.9003	0.4214	18.0347	0.7676	21.5448	0.917	23.2044	0.9876	24.1811	1.0292	27.5622	1.1731	20.3395	0.8657	32.3375	1.3764	25.429	1.0823	25.7655	1.0966	28.7565	1.224	41.2819	1.7571	34.0038	1.4473	12.3388	0.5252	24.3801	1.0377	26.3967	1.1235	38.1642	1.6244	42.6264	1.8143	42.3264	1.8015	52.6849	2.2424	53.0894	2.2596	59.3324	2.5254
Q10Z45	Extracellular solute-binding protein_ family 1 OS=Trichodesmium erythraeum (strain IMS101) GN=Tery_3377 PE=4 SV=1	25.415	0.9652	31.4692	1.1952	26.4768	1.0056	77.9699	2.9612	69.5002	2.6396	52.363	1.9887	74.639	2.8347	68.7475	2.611	53.7846	2.0427	36.6117	1.3905	18.7801	0.7133	22.9604	0.872	25.8209	0.9807	34.7564	1.32	42.9486	1.6312	72.8851	2.7681	48.1576	1.829	49.7259	1.8886	63.1925	2.4	72.3273	2.7469	71.4935	2.7153	72.7703	2.7638	66.197	2.5141	75.2007	2.8561
Q11AB4	Arginine biosynthesis bifunctional protein ArgJ OS=Trichodesmium erythraeum (strain IMS101) GN=argJ PE=3 SV=1	14.697	0.6413	18.6373	0.8132	13.6501	0.5956	11.8529	0.5172	8.5783	0.3743	13.8036	0.6023	13.7959	0.602	13.3151	0.581	16.2223	0.7079	39.0913	1.7057	23.347	1.0187	23.1677	1.0109	28.7785	1.2557	21.6141	0.9431	25.6595	1.1196	22.7587	0.9931	38.4952	1.6797	35.0731	1.5304	10.9585	0.4782	11.67	0.5092	12.9282	0.5641	9.532	0.4159	7.7987	0.3403	8.994	0.3924
Q118Z1	30S ribosomal protein S10 OS=Trichodesmium erythraeum (strain IMS101) GN=rpsJ PE=3 SV=1	24.4428	0.2977	28.2777	0.3444	28.5276	0.3475	34.6075	0.4215	35.3115	0.4301	36.233	0.4413	30.9617	0.3771	34.1857	0.4164	28.3033	0.3447	50.5302	0.6155	35.3829	0.431	35.4998	0.4324	36.1861	0.4408	42.6769	0.5198	44.4712	0.5417	45.0754	0.549	40.5503	0.4939	36.334	0.4426	26.1481	0.3185	24.9878	0.3044	26.8214	0.3267	25.7476	0.3136	27.1362	0.3305	29.3104	0.357
Q118Z2	Elongation factor Tu OS=Trichodesmium erythraeum (strain IMS101) GN=tuf PE=3 SV=1	16.9118	0.755	19.996	0.8927	17.5853	0.7851	26.6687	1.1906	22.5498	1.0067	21.256	0.949	32.178	1.4366	28.1965	1.2588	22.6484	1.0111	40.3404	1.801	25.8618	1.1546	25.7716	1.1505	29.8467	1.3325	36.7868	1.6423	29.4493	1.3147	42.0275	1.8763	30.7072	1.3709	34.3237	1.5323	36.0738	1.6105	39.6824	1.7716	45.0682	2.012	47.399	2.1161	49.1743	2.1953	56.9181	2.5411
Q118Z4	30S ribosomal protein S7 OS=Trichodesmium erythraeum (strain IMS101) GN=rpsG PE=3 SV=1	17.2009	0.3106	17.2564	0.3116	17.5003	0.316	17.8194	0.3217	15.9562	0.2881	17.2434	0.3113	17.0162	0.3072	16.5302	0.2985	16.5965	0.2997	38.2562	0.6907	28.3784	0.5124	28.8339	0.5206	21.2768	0.3842	21.8964	0.3953	17.5096	0.3161	38.7795	0.7002	30.2862	0.5468	29.0431	0.5244	22.7273	0.4103	18.4216	0.3326	25.8599	0.4669	15.6414	0.2824	20.0181	0.3614	18.8014	0.3395
Q10Y49	Ribosome-recycling factor OS=Trichodesmium erythraeum (strain IMS101) GN=frr PE=3 SV=1	41.5358	0.8456	53.062	1.0803	48.1511	0.9803	14.7143	0.2996	15.6244	0.3181	19.5989	0.399	48.7417	0.9923	44.4821	0.9056	35.0847	0.7143	46.1219	0.939	28.2442	0.575	16.856	0.3432	39.8673	0.8117	55.5737	1.1314	65.1269	1.3259	41.2435	0.8397	33.0829	0.6735	28.9002	0.5884	11.1369	0.2267	18.3614	0.3738	21.7862	0.4436	11.8532	0.2413	11.3273	0.2306	13.3423	0.2716
Q119G4	Carboxymethylenebutenolidase OS=Trichodesmium erythraeum (strain IMS101) GN=Tery_0392 PE=4 SV=1	8.9633	0.2492	10.7031	0.2976	9.5204	0.2647	6.7216	0.1869	10.5215	0.2926	9.9799	0.2775	9.1018	0.2531	11.0431	0.3071	7.7043	0.2142	9.313	0.259	5.8333	0.1622	9.9545	0.2768	9.3175	0.2591	13.5777	0.3775	12.4263	0.3455	18.5779	0.5166	11.0041	0.306	8.7124	0.2423	4.7737	0.1327	5.2047	0.1447	7.2764	0.2023	5.0383	0.1401	4.3457	0.1208	5.5933	0.1555
Q119G2	Peptide methionine sulfoxide reductase MsrA OS=Trichodesmium erythraeum (strain IMS101) GN=msrA PE=3 SV=1	19.5963	0.3949	26.5972	0.5359	22.6155	0.4557	12.1047	0.2439	10.6002	0.2136	12.6847	0.2556	21.3557	0.4303	18.7523	0.3779	15.622	0.3148	32.0513	0.6458	9.6704	0.1949	11.5747	0.2332	20.159	0.4062	29.7085	0.5986	39.2036	0.7899	37.8197	0.762	27.5975	0.5561	27.1983	0.548	5.3855	0.1085	6.8286	0.1376	12.618	0.2542	14.1654	0.2854	7.4846	0.1508	8.503	0.1713
Q10XT2	Phycobilisome linker polypeptide OS=Trichodesmium erythraeum (strain IMS101) GN=Tery_3909 PE=4 SV=1	51.7938	1.5172	65.9533	1.932	57.3875	1.6811	53.6993	1.573	54.7272	1.6031	55.8057	1.6347	61.285	1.7952	58.7165	1.72	48.3241	1.4156	91.1257	2.6694	59.4146	1.7405	59.5698	1.745	69.895	2.0475	98.54	2.8866	121.305	3.5534	115.92	3.3957	75.2898	2.2055	69.8858	2.0472	47.4535	1.3901	53.106	1.5557	57.9711	1.6982	48.9983	1.4353	49.0535	1.4369	54.0109	1.5822
Q112Z3	ATP synthase subunit b' OS=Trichodesmium erythraeum (strain IMS101) GN=atpG PE=3 SV=1	52.0916	0.9423	63.8638	1.1552	66.241	1.1982	51.1077	0.9245	35.4106	0.6405	43.5121	0.7871	61.8653	1.1191	58.1151	1.0512	45.7018	0.8267	94.4881	1.7092	58.7863	1.0634	56.3955	1.0201	67.818	1.2268	88.6212	1.6031	103.012	1.8634	109.481	1.9804	64.8739	1.1735	73.7529	1.3341	38.6232	0.6987	40.7314	0.7368	59.8272	1.0822	51.3785	0.9294	50.2987	0.9099	54.7443	0.9903
Q112Z7	ATP synthase gamma chain OS=Trichodesmium erythraeum (strain IMS101) GN=atpG PE=3 SV=1	28.1028	0.9818	35.0307	1.2239	30.5775	1.0683	60.0779	2.099	63.9765	2.2352	66.4389	2.3212	65.4685	2.2873	58.7252	2.0517	46.5388	1.6259	68.6876	2.3998	45.8589	1.6022	48.2353	1.6852	63.3713	2.214	86.0806	3.0074	94.7753	3.3112	99.4923	3.476	75.0756	2.6229	71.9914	2.5152	56.0902	1.9596	58.4163	2.0409	64.4398	2.2514	57.6842	2.0153	54.562	1.9063	61.726	2.1565
Q112Z6	ATP synthase subunit alpha OS=Trichodesmium erythraeum (strain IMS101) GN=atpA PE=3 SV=1	31.922	1.7371	31.7549	1.728	29.2888	1.5938	45.8638	2.4957	35.8332	1.9499	35.7942	1.9478	46.4018	2.525	44.9831	2.4478	35.8733	1.9521	66.0261	3.5929	47.8655	2.6047	46.7993	2.5466	55.48	3.019	62.651	3.4092	80.4322	4.3768	73.5753	4.0037	46.03	2.5048	56.7591	3.0886	53.0694	2.8878	58.5521	3.1862	54.5904	2.9706	78.0716	4.2484	82.9494	4.5138	90.1648	4.9064
Q112Z5	ATP synthase subunit delta OS=Trichodesmium erythraeum (strain IMS101) GN=atpH PE=3 SV=1	54.2338	1.104	69.2971	1.4106	64.8259	1.3196	65.2987	1.3292	55.8019	1.1359	53.4766	1.0886	66.8243	1.3603	56.7795	1.1558	47.6534	0.97	72.0395	1.4664	53.243	1.0838	57.8411	1.1774	64.8411	1.3199	81.2326	1.6536	92.3125	1.8791	65.5859	1.3351	65.5519	1.3344	63.9814	1.3024	53.5539	1.0901	60.1915	1.2252	61.2071	1.2459	51.9768	1.058	54.912	1.1178	59.5547	1.2123
Q112Z4	ATP synthase subunit b OS=Trichodesmium erythraeum (strain IMS101) GN=atpF PE=3 SV=1	13.9521	0.271	17.3265	0.3366	16.1942	0.3146	19.3076	0.3751	15.7666	0.3063	16.8125	0.3266	12.8868	0.2503	12.1297	0.2356	10.3849	0.2017	45.7629	0.8889	33.6389	0.6534	33.1848	0.6446	23.9003	0.4643	30.3392	0.5893	32.6964	0.6351	12.2847	0.2386	14.8242	0.288	13.3392	0.2591	19.2489	0.3739	20.2591	0.3935	19.9448	0.3874	18.108	0.3517	16.8795	0.3279	19.4188	0.3772
Q119X4	Uncharacterized protein OS=Trichodesmium erythraeum (strain IMS101) GN=Tery_0211 PE=4 SV=1	7.3717	0.2088	9.5674	0.271	8.9329	0.253	14.449	0.4093	17.1385	0.4855	15.0713	0.4269	14.3395	0.4062	13.959	0.3954	10.7807	0.3054	13.8215	0.3915	12.388	0.3509	12.8888	0.3651	9.6437	0.2732	10.4242	0.2953	11.5325	0.3267	6.5282	0.1849	5.8768	0.1665	2.9472	0.0835	12.035	0.3409	12.3867	0.3509	12.5677	0.356	10.7894	0.3056	10.0371	0.2843	10.8521	0.3074
Q110E0	Caffeoyl-CoA O-methyltransferase OS=Trichodesmium erythraeum (strain IMS101) GN=Tery_2976 PE=4 SV=1	5.4141	0.1668	6.2889	0.1937	6.6827	0.2058	16.2241	0.4997	11.6072	0.3575	12.619	0.3887	14.1219	0.435	12.8555	0.396	10.1969	0.3141	24.2784	0.7478	12.7737	0.3934	13.2433	0.4079	18.0401	0.5557	22.4482	0.6914	23.0938	0.7113	29.2658	0.9014	19.7332	0.6078	20.0302	0.617	9.8166	0.3024	10.7041	0.3297	10.852	0.3343	12.7853	0.3938	10.25	0.3157	13.4918	0.4156
Q10UZ3	ThiJ/PfpI OS=Trichodesmium erythraeum (strain IMS101) GN=Tery_5019 PE=4 SV=1	25.3491	0.5758	23.8228	0.5412	21.0537	0.4783	34.5849	0.7857	31.3977	0.7132	35.2472	0.8007	30.6508	0.6963	29.3639	0.667	22.7681	0.5172	34.6017	0.786	26.9951	0.6132	27.8643	0.633	33.255	0.7554	42.3874	0.9629	37.5375	0.8527	53.0379	1.2048	42.3488	0.962	39.5005	0.8973	20.734	0.471	23.4871	0.5335	24.1732	0.5491	20.1435	0.4576	21.2689	0.4832	22.4365	0.5097
Q10UZ2	Uncharacterized protein OS=Trichodesmium erythraeum (strain IMS101) GN=Tery_5020 PE=4 SV=1	64.0045	1.4148	86.0052	1.9011	76.9317	1.7006	52.8148	1.1675	53.0276	1.1722	64.9888	1.4366	65.4347	1.4464	63.0909	1.3946	52.4678	1.1598	67.8942	1.5008	48.679	1.076	49.3459	1.0908	55.764	1.2327	73.675	1.6286	62.4919	1.3814	78.3397	1.7317	60.4462	1.3362	58.6539	1.2965	44.915	0.9928	51.7206	1.1433	52.3773	1.1578	44.2742	0.9787	44.3876	0.9812	49.7801	1.1004
Q10UZ7	Stage II sporulation protein OS=Trichodesmium erythraeum (strain IMS101) GN=Tery_5015 PE=3 SV=1	31.0466	0.3872	31.0192	0.3869	29.6663	0.37	35.8324	0.4469	22.1528	0.2763	20.9329	0.2611	40.9779	0.5111	34.4291	0.4294	15.9824	0.1993	23.8273	0.2972	31.9272	0.3982	22.9447	0.2862	37.9827	0.4737	24.6525	0.3075	28.5008	0.3555	21.7686	0.2715	29.5072	0.368	31.4945	0.3928	17.2226	0.2148	18.2142	0.2272	28.3023	0.353	24.3818	0.3041	17.0066	0.2121	25.8155	0.322
Q93DR0	Enoyl-[acyl-carrier-protein] reductase [NADH] OS=Trichodesmium erythraeum (strain IMS101) GN=fabI PE=3 SV=1	18.2079	0.51	22.3591	0.6263	20.4836	0.5738	20.0565	0.5618	23.4598	0.6572	25.4064	0.7117	22.0776	0.6184	19.4281	0.5442	17.3505	0.486	25.0183	0.7008	17.1181	0.4795	18.0424	0.5054	20.4393	0.5726	30.5307	0.8552	22.1869	0.6215	19.5237	0.5469	22.7156	0.6363	22.4726	0.6295	16.8769	0.4728	17.054	0.4777	19.6888	0.5515	17.0978	0.4789	17.7795	0.498	20.0516	0.5617
Q10XB2	Phycobilisome linker polypeptide OS=Trichodesmium erythraeum (strain IMS101) GN=Tery_4104 PE=4 SV=1	36.5532	1.1829	43.6883	1.4139	42.6833	1.3813	42.4225	1.3729	40.0101	1.2948	42.9624	1.3904	65.448	2.1181	58.3342	1.8878	48.9069	1.5827	61.9477	2.0048	29.7015	0.9612	29.9065	0.9678	52.6123	1.7027	70.4191	2.2789	90.9494	2.9433	106.962	3.4615	75.1818	2.4331	68.7819	2.2259	48.3858	1.5659	47.3678	1.5329	52.1891	1.689	45.1707	1.4618	40.8562	1.3222	47.0542	1.5228
Q10XB1	Phycobilisome linker polypeptide OS=Trichodesmium erythraeum (strain IMS101) GN=Tery_4105 PE=4 SV=1	56.3894	1.6176	65.9826	1.8927	65.2782	1.8725	71.0672	2.0386	69.8567	2.0039	80.2155	2.301	82.1215	2.3557	84.2862	2.4178	63.5682	1.8235	90.7183	2.6023	61.2592	1.7573	61.1089	1.7529	74.2924	2.1311	97.9744	2.8104	96.7894	2.7765	106.513	3.0554	81.1098	2.3267	76.8369	2.2041	59.9703	1.7203	64.1175	1.8392	66.2394	1.9001	61.2919	1.7582	62.2343	1.7852	67.0595	1.9236
Q10VK7	Photosystem Q(B) protein 2 OS=Trichodesmium erythraeum (strain IMS101) GN=psbA3 PE=3 SV=1	24.5633	0.9655	33.6063	1.3209	28.7495	1.13	30.5189	1.1995	NaN	NaN	35.0044	1.3758	32.0035	1.2579	35.4867	1.3948	28.4957	1.12	45.6998	1.7962	37.2295	1.4633	27.7449	1.0905	36.2188	1.4236	49.2918	1.9374	NaN	NaN	NaN	NaN	50.3917	1.9806	41.9837	1.6502	29.687	1.1668	NaN	NaN	32.6841	1.2846	21.9403	0.8624	21.541	0.8467	26.641	1.0471
Q10XB7	Fructose-bisphosphate aldolase OS=Trichodesmium erythraeum (strain IMS101) GN=Tery_4099 PE=4 SV=1	4.8653	0.1904	6.6549	0.2604	6.2005	0.2426	9.5061	0.3719	6.3999	0.2504	8.3735	0.3276	13.6546	0.5343	12.4365	0.4866	11.033	0.4317	79.9793	3.1293	45.662	1.7866	45.4616	1.7787	61.8178	2.4187	76.2165	2.9821	85.4108	3.3418	88.8586	3.4767	57.813	2.262	60.8846	2.3822	14.6645	0.5738	17.8381	0.6979	17.7692	0.6952	18.0426	0.7059	17.2787	0.6761	21.5792	0.8443
Q118F0	Dihydroneopterin aldolase OS=Trichodesmium erythraeum (strain IMS101) GN=Tery_0687 PE=4 SV=1	13.0329	0.173	9.2849	0.1232	10.3381	0.1372	23.8371	0.3164	18.7044	0.2483	16.5124	0.2192	15.122	0.2007	20.1863	0.2679	14.0914	0.187	18.8732	0.2505	22.2328	0.2951	20.3068	0.2695	17.7598	0.2357	12.519	0.1662	10.0374	0.1332	18.2764	0.2426	27.901	0.3703	25.9341	0.3442	18.5479	0.2462	22.1927	0.2946	20.9736	0.2784	19.3771	0.2572	18.2034	0.2416	21.6441	0.2873
Q114K8	Uncharacterized protein OS=Trichodesmium erythraeum (strain IMS101) GN=Tery_1809 PE=4 SV=1	28.738	0.9191	31.7144	1.0143	26.8839	0.8598	60.8497	1.9461	53.7024	1.7175	51.6993	1.6535	40.8797	1.3074	44.4912	1.4229	34.7835	1.1124	48.1516	1.54	45.9609	1.4699	46.3122	1.4812	49.3247	1.5775	48.1116	1.5387	28.7376	0.9191	29.9004	0.9563	59.2244	1.8941	56.1305	1.7952	43.8479	1.4023	47.0665	1.5053	46.2941	1.4806	43.0569	1.377	40.73	1.3026	46.4481	1.4855
Q114K7	Uncharacterized protein OS=Trichodesmium erythraeum (strain IMS101) GN=Tery_1810 PE=4 SV=1	41.656	0.7688	49.2896	0.9096	43.7202	0.8069	27.2563	0.503	23.3431	0.4308	34.0553	0.6285	44.1563	0.8149	40.5403	0.7482	33.7118	0.6222	51.2278	0.9454	18.3807	0.3392	27.9512	0.5158	34.5846	0.6383	49.0035	0.9044	31.5054	0.5814	50.4878	0.9318	42.7617	0.7892	40.2331	0.7425	22.536	0.4159	24.4484	0.4512	27.4578	0.5067	27.7792	0.5127	24.9855	0.4611	28.3108	0.5225
Q10ZL6	Sigma 54 modulation protein / SSU ribosomal protein S30P OS=Trichodesmium erythraeum (strain IMS101) GN=Tery_3183 PE=4 SV=1	24.0092	0.5818	31.4668	0.7625	27.41	0.6642	27.0099	0.6545	35.9139	0.8702	26.835	0.6503	27.8304	0.6744	33.5041	0.8119	22.7776	0.5519	34.9649	0.8472	21.608	0.5236	23.8804	0.5787	25.9724	0.6293	37.2625	0.9029	39.5379	0.9581	21.0947	0.5112	16.454	0.3987	12.056	0.2921	20.4535	0.4956	20.2871	0.4916	21.278	0.5156	19.1757	0.4647	20.2135	0.4898	22.9814	0.5569
Q10VU5	S-adenosylmethionine synthase OS=Trichodesmium erythraeum (strain IMS101) GN=metK PE=3 SV=1	5.9034	0.2728	7.3149	0.3381	6.6468	0.3072	16.0554	0.742	11.1482	0.5152	12.5756	0.5812	15.4061	0.712	12.9335	0.5978	10.1945	0.4712	33.9585	1.5695	28.3132	1.3086	26.3161	1.2163	36.0276	1.6651	45.0309	2.0812	37.4023	1.7286	47.5493	2.1976	28.2046	1.3035	36.7988	1.7007	24.5039	1.1325	27.4785	1.27	28.0908	1.2983	38.1172	1.7617	39.2977	1.8162	44.2789	2.0464
Q10VU0	Photosystem antenna protein-like OS=Trichodesmium erythraeum (strain IMS101) GN=Tery_4666 PE=4 SV=1	11.8633	0.6719	15.1524	0.8582	14.7375	0.8347	29.8353	1.6897	19.8135	1.1221	23.2408	1.3163	30.6353	1.735	30.6531	1.7361	23.8246	1.3493	30.009	1.6996	18.5062	1.0481	18.4484	1.0448	30.7412	1.741	39.7919	2.2536	51.5069	2.9171	48.018	2.7195	39.9131	2.2605	38.3451	2.1717	30.1864	1.7096	38.6517	2.1891	35.1194	1.989	47.1232	2.6689	43.9561	2.4895	51.7909	2.9332
Q10VU3	SSU ribosomal protein S1P OS=Trichodesmium erythraeum (strain IMS101) GN=Tery_4663 PE=4 SV=1	7.0998	0.3056	9.3855	0.404	8.3063	0.3576	8.6342	0.3717	9.6723	0.4164	9.1522	0.394	15.2229	0.6553	14.9976	0.6456	12.3415	0.5312	25.0331	1.0776	9.4587	0.4072	10.2132	0.4396	19.8686	0.8553	28.997	1.2482	45.8101	1.9719	27.1174	1.1673	22.8138	0.982	19.1045	0.8224	17.0419	0.7336	19.0037	0.818	20.2119	0.87	22.4363	0.9658	22.2573	0.9581	23.5922	1.0155
O34106	Nitrogenase iron protein OS=Trichodesmium erythraeum (strain IMS101) GN=nifH PE=3 SV=1	17.7041	0.5767	19.269	0.6276	18.5687	0.6048	39.8356	1.2976	38.7854	1.2634	54.1995	1.7654	52.654	1.7151	51.4663	1.6764	42.7202	1.3915	84.7128	2.7593	63.8684	2.0804	63.1135	2.0558	84.5415	2.7538	112.165	3.6536	118.215	3.8506	131.589	4.2862	96.1396	3.1316	92.4973	3.0129	38.6112	1.2577	46.8126	1.5248	44.387	1.4458	47.9842	1.563	42.8056	1.3943	51.8963	1.6904
Q10WH9	Uncharacterized protein OS=Trichodesmium erythraeum (strain IMS101) GN=Tery_4407 PE=4 SV=1	6.7602	0.113	9.221	0.1541	8.8109	0.1472	8.9316	0.1492	8.5775	0.1433	9.2171	0.154	9.0913	0.1519	7.7896	0.1302	6.544	0.1093	9.5748	0.16	6.5631	0.1097	6.4382	0.1076	6.8326	0.1142	9.4154	0.1573	8.3828	0.1401	11.6034	0.1939	7.4969	0.1253	7.5498	0.1261	4.7183	0.0788	4.311	0.072	5.0456	0.0843	3.9251	0.0656	5.5745	0.0931	6.0547	0.1012
Q10WH8	Ribulose 1_5-bisphosphate carboxylase small subunit OS=Trichodesmium erythraeum (strain IMS101) GN=Tery_4408 PE=4 SV=1	78.9617	1.0581	66.9701	0.8974	72.3193	0.9691	88.5837	1.1871	92.7955	1.2435	88.9014	1.1913	85.2324	1.1421	81.6467	1.0941	73.6851	0.9874	130.835	1.7532	77.8288	1.0429	86.1313	1.1542	94.6498	1.2683	123.98	1.6614	127.317	1.7061	94.5434	1.2669	74.5916	0.9996	60.0079	0.8041	65.3053	0.8751	75.0944	1.0063	80.1747	1.0744	69.4458	0.9306	73.4626	0.9844	76.8727	1.0301
Q10ZC9	LSU ribosomal protein L25P OS=Trichodesmium erythraeum (strain IMS101) GN=Tery_3283 PE=4 SV=1	22.9023	0.267	29.0866	0.3391	25.558	0.298	16.3089	0.1902	21.115	0.2462	20.3309	0.237	22.6798	0.2644	22.9108	0.2671	18.1631	0.2118	38.4841	0.4487	22.511	0.2625	23.5665	0.2748	26.3627	0.3074	32.5925	0.38	13.3375	0.1555	28.4285	0.3315	22.3295	0.2603	21.132	0.2464	17.9999	0.2099	19.3042	0.2251	21.2328	0.2476	18.4826	0.2155	17.3431	0.2022	20.9014	0.2437
Q115S4	50S ribosomal protein L9 OS=Trichodesmium erythraeum (strain IMS101) GN=rplI PE=3 SV=1	37.2554	0.6334	47.1475	0.8016	43.9764	0.7477	37.4167	0.6362	37.2117	0.6327	37.1074	0.6309	35.7881	0.6085	36.1171	0.6141	28.5463	0.4854	53.0319	0.9017	35.0469	0.5959	34.6988	0.59	35.6825	0.6067	48.5505	0.8255	63.5316	1.0802	58.2622	0.9906	37.2069	0.6326	37.8119	0.6429	27.3978	0.4658	29.7754	0.5063	31.3914	0.5337	26.2024	0.4455	26.0838	0.4435	29.7493	0.5058
Q116R3	Single-stranded DNA-binding protein OS=Trichodesmium erythraeum (strain IMS101) GN=Tery_1149 PE=4 SV=1	6.3277	0.0857	8.35	0.1131	7.2124	0.0977	14.6584	0.1985	9.7969	0.1327	12.548	0.1699	8.5241	0.1154	8.9319	0.121	7.5752	0.1026	12.5864	0.1704	12.5074	0.1694	12.814	0.1735	10.179	0.1378	10.0694	0.1364	2.2079	0.0299	4.5285	0.0613	13.7446	0.1861	13.9209	0.1885	9.5061	0.1287	9.239	0.1251	10.0407	0.136	7.3176	0.0991	7.7549	0.105	9.338	0.1265
Q10Y37	Photosystem I protein PsaD OS=Trichodesmium erythraeum (strain IMS101) GN=Tery_3791 PE=4 SV=1	38.3156	0.6059	48.8415	0.7724	45.2146	0.715	31.5425	0.4988	35.9751	0.5689	43.0513	0.6808	41.9908	0.664	36.818	0.5822	33.1008	0.5235	88.4103	1.3981	66.0771	1.0449	63.2593	1.0004	61.4303	0.9715	93.5089	1.4787	48.0153	0.7593	57.2064	0.9047	67.707	1.0707	70.0386	1.1076	26.5568	0.42	27.5273	0.4353	23.6341	0.3737	30.4767	0.482	24.0204	0.3799	27.0348	0.4275
Q110A8	50S ribosomal protein L4 OS=Trichodesmium erythraeum (strain IMS101) GN=rplD PE=3 SV=1	24.6739	0.5865	29.9168	0.7111	27.9856	0.6652	23.0034	0.5468	21.3213	0.5068	23.0338	0.5475	23.0505	0.5479	24.4362	0.5809	19.2537	0.4577	45.9033	1.0911	31.1481	0.7404	30.6331	0.7282	30.1964	0.7178	37.6304	0.8945	32.9791	0.7839	47.1466	1.1207	39.9759	0.9502	39.9439	0.9495	21.3388	0.5072	21.0053	0.4993	23.9587	0.5695	20.7229	0.4926	22.2937	0.5299	24.085	0.5725
Q110A9	50S ribosomal protein L23 OS=Trichodesmium erythraeum (strain IMS101) GN=rplW PE=3 SV=1	10.8433	0.1281	9.9167	0.1171	11.3214	0.1337	28.5218	0.3369	29.9591	0.3538	29.5805	0.3494	19.075	0.2253	21.9558	0.2593	21.2491	0.251	45.933	0.5425	45.9472	0.5427	46.1449	0.545	28.4752	0.3363	28.3723	0.3351	27.3069	0.3225	30.2465	0.3572	39.7165	0.4691	35.1263	0.4149	32.7651	0.387	39.1035	0.4619	39.4267	0.4657	33.8693	0.4	32.7039	0.3863	36.4043	0.43
Q110A7	50S ribosomal protein L3 OS=Trichodesmium erythraeum (strain IMS101) GN=rplC PE=3 SV=1	34.5106	0.849	45.7243	1.1249	42.4211	1.0437	42.1265	1.0364	40.2862	0.9911	45.1457	1.1107	42.5159	1.046	37.9106	0.9327	36.6946	0.9028	70.2008	1.7271	44.7564	1.1011	45.1646	1.1112	42.265	1.0398	52.8451	1.3001	58.625	1.4423	59.4495	1.4626	56.4664	1.3892	50.8459	1.2509	39.0183	0.9599	42.5805	1.0476	43.1532	1.0617	41.3478	1.0173	38.5318	0.948	42.4798	1.0451
Q10XY3	Carbonate dehydratase OS=Trichodesmium erythraeum (strain IMS101) GN=Tery_3849 PE=4 SV=1	11.6839	0.8665	17.4596	1.2948	13.7872	1.0225	14.1459	1.0491	17.8175	1.3214	22.537	1.6714	21.6271	1.6039	20.7075	1.5357	16.6591	1.2354	35.5288	2.6348	21.8882	1.6232	21.8293	1.6189	26.9249	1.9968	42.8667	3.179	36.07	2.675	29.1314	2.1604	25.994	1.9277	24.6729	1.8297	29.5858	2.1941	29.7337	2.2051	30.2913	2.2464	36.5665	2.7118	36.0381	2.6726	39.3475	2.918
Q10XY0	Microcompartments protein OS=Trichodesmium erythraeum (strain IMS101) GN=Tery_3852 PE=4 SV=1	82.6097	0.9206	101.324	1.1291	84.7221	0.9441	64.0067	0.7133	64.6674	0.7206	71.1169	0.7925	82.9657	0.9246	80.6219	0.8984	65.2058	0.7266	105.227	1.1726	72.5384	0.8084	72.2141	0.8047	76.5639	0.8532	94.0715	1.0483	23.9076	0.2664	33.104	0.3689	47.6343	0.5308	52.698	0.5873	53.1726	0.5925	53.8974	0.6006	59.184	0.6595	49.7894	0.5548	52.0954	0.5805	56.3461	0.6279
Q111K6	Adenosylhomocysteinase OS=Trichodesmium erythraeum (strain IMS101) GN=ahcY PE=3 SV=1	17.9264	0.8312	21.6963	1.006	20.0397	0.9292	32.9711	1.5288	30.3869	1.409	34.8581	1.6163	32.0844	1.4877	32.2389	1.4949	26.1405	1.2121	38.9553	1.8063	31.2223	1.4478	30.0454	1.3932	38.6936	1.7942	47.6794	2.2109	32.1279	1.4897	29.5451	1.37	24.4401	1.1333	31.3297	1.4527	37.5156	1.7396	40.9178	1.8973	41.0147	1.9018	49.4672	2.2938	49.8719	2.3125	56.8152	2.6345
Q110J2	Short-chain dehydrogenase/reductase SDR OS=Trichodesmium erythraeum (strain IMS101) GN=Tery_2914 PE=3 SV=1	7.8642	0.2133	10.6853	0.2899	9.2166	0.25	9.2904	0.252	9.4083	0.2552	11.3874	0.3089	8.6729	0.2353	8.1492	0.2211	6.9057	0.1873	11.2704	0.3058	7.6074	0.2064	7.3266	0.1988	7.1061	0.1928	8.919	0.242	6.1263	0.1662	10.2956	0.2793	10.3872	0.2818	10.4137	0.2825	5.5236	0.1499	6.3224	0.1715	6.1759	0.1675	5.4595	0.1481	7.2058	0.1955	7.6634	0.2079
Q112Y6	Phycobilisome linker polypeptide OS=Trichodesmium erythraeum (strain IMS101) GN=Tery_2209 PE=4 SV=1	5.6058	0.4421	7.0606	0.5568	6.3399	0.5	15.4529	1.2186	9.0568	0.7142	13.5122	1.0655	9.9954	0.7882	9.9608	0.7855	7.6841	0.606	23.4705	1.8508	17.5501	1.384	13.3554	1.0532	19.0041	1.4986	23.9396	1.8878	26.1331	2.0608	18.8233	1.4844	18.2132	1.4363	20.4947	1.6162	15.8279	1.2482	16.9265	1.3348	18.2144	1.4364	17.2414	1.3596	11.6107	0.9156	19.5316	1.5402
Q112Y5	Phycobilisome linker polypeptide OS=Trichodesmium erythraeum (strain IMS101) GN=Tery_2210 PE=4 SV=1	NaN	NaN	NaN	NaN	NaN	NaN	NaN	NaN	0.454	0.047	NaN	NaN	NaN	NaN	NaN	NaN	NaN	NaN	NaN	NaN	NaN	NaN	7.006	0.726	NaN	NaN	NaN	NaN	NaN	NaN	NaN	NaN	NaN	NaN	NaN	NaN	NaN	NaN	0.5677	0.0588	NaN	NaN	NaN	NaN	9.4235	0.9765	NaN	NaN
Q116D7	Peptidyl-prolyl cis-trans isomerase_ cyclophilin type OS=Trichodesmium erythraeum (strain IMS101) GN=Tery_1312 PE=4 SV=1	2.4137	0.1003	4.9001	0.2037	3.9599	0.1646	9.6709	0.402	11.2761	0.4687	15.601	0.6484	21.9398	0.9119	21.3751	0.8884	17.7154	0.7363	14.0947	0.5858	9.3677	0.3894	9.1459	0.3801	10.8188	0.4497	17.4046	0.7234	7.1113	0.2956	27.0049	1.1224	18.5755	0.7721	17.3018	0.7191	17.9196	0.7448	20.3443	0.8456	21.4807	0.8928	17.8038	0.74	15.9457	0.6628	18.6269	0.7742
Q116D6	Elongation factor P OS=Trichodesmium erythraeum (strain IMS101) GN=efp PE=3 SV=1	9.9916	0.2066	13.7224	0.2837	11.9687	0.2474	8.7543	0.181	10.5126	0.2173	21.6719	0.448	15.5503	0.3215	14.0627	0.2907	12.3277	0.2549	26.1491	0.5406	3.9552	0.0818	14.4482	0.2987	18.6557	0.3857	24.7198	0.511	20.7025	0.428	39.9243	0.8254	25.3696	0.5245	25.0859	0.5186	8.3647	0.1729	9.3437	0.1932	10.5863	0.2189	10.0104	0.2069	10.1554	0.2099	11.8122	0.2442
Q10VH4	Phycobilisome protein OS=Trichodesmium erythraeum (strain IMS101) GN=Tery_4799 PE=3 SV=1	9.0964	0.1364	15.0609	0.2259	10.7482	0.1612	14.1895	0.2128	16.9068	0.2536	18.9381	0.2841	11.6062	0.1741	10.7558	0.1613	8.6525	0.1298	32.4128	0.4862	22.6068	0.3391	26.5909	0.3989	21.485	0.3223	30.2677	0.454	23.1116	0.3467	4.498	0.0675	15.8087	0.2371	15.6629	0.2349	16.8099	0.2522	17.918	0.2688	18.6938	0.2804	15.4066	0.2311	15.1533	0.2273	16.7962	0.2519
Q111U2	Ribose-5-phosphate isomerase A OS=Trichodesmium erythraeum (strain IMS101) GN=rpiA PE=3 SV=1	6.0618	0.1535	7.9635	0.2017	8.0491	0.2039	18.2426	0.4621	18.9909	0.481	17.1582	0.4346	10.9295	0.2768	10.549	0.2672	8.9782	0.2274	25.4198	0.6439	17.6697	0.4476	18.0571	0.4574	17.1141	0.4335	24.9403	0.6317	25.6118	0.6488	14.0374	0.3556	16.3824	0.415	12.9117	0.3271	9.786	0.2479	12.0447	0.3051	12.3828	0.3137	10.861	0.2751	11.5002	0.2913	12.6212	0.3197
Q10YF7	Phosphoribulokinase OS=Trichodesmium erythraeum (strain IMS101) GN=Tery_3654 PE=4 SV=1	2.8111	0.1081	4.2886	0.1649	4.0577	0.156	14.7808	0.5684	15.7069	0.604	11.8271	0.4548	17.1088	0.6579	15.6864	0.6032	13.3105	0.5119	21.401	0.823	16.246	0.6247	16.1808	0.6222	17.3614	0.6676	22.35	0.8595	23.5595	0.906	17.5715	0.6757	18.7482	0.721	15.1218	0.5815	19.4623	0.7484	23.8997	0.9191	23.3937	0.8996	24.6505	0.9479	26.4818	1.0184	28.814	1.108
Q10YF4	Ferredoxin--NADP reductase OS=Trichodesmium erythraeum (strain IMS101) GN=Tery_3658 PE=3 SV=1	5.1935	0.2421	6.5427	0.305	5.7753	0.2692	12.0911	0.5637	8.2086	0.3827	13.1874	0.6148	16.573	0.7726	15.2548	0.7111	11.1167	0.5182	21.8146	1.017	19.1773	0.894	18.2137	0.8491	20.1898	0.9412	25.3985	1.184	15.3877	0.7173	16.9263	0.7891	20.4371	0.9527	20.7067	0.9653	21.7781	1.0153	23.0802	1.076	25.2563	1.1774	29.8763	1.3928	27.0895	1.2629	30.5815	1.4256
Q10Z50	Beta-Ig-H3/fasciclin OS=Trichodesmium erythraeum (strain IMS101) GN=Tery_3372 PE=4 SV=1	21.3158	0.4279	29.9848	0.602	27.4027	0.5501	23.9603	0.481	18.9891	0.3812	23.7389	0.4766	35.7611	0.718	32.8554	0.6596	26.376	0.5295	22.13	0.4443	9.8156	0.1971	7.0977	0.1425	16.6253	0.3338	22.2657	0.447	24.739	0.4967	29.7436	0.5971	18.63	0.374	19.5593	0.3927	14.2321	0.2857	14.1884	0.2848	14.372	0.2885	28.0816	0.5638	23.4806	0.4714	29.8589	0.5995
Q11A16	Photosystem II oxygen evolving complex protein PsbP OS=Trichodesmium erythraeum (strain IMS101) GN=Tery_0164 PE=4 SV=1	33.9198	0.6801	46.0202	0.9227	37.5642	0.7532	23.6742	0.4747	25.8715	0.5187	29.2689	0.5869	25.5986	0.5133	24.1727	0.4847	22.5846	0.4528	32.6305	0.6543	24.8282	0.4978	22.4884	0.4509	21.1774	0.4246	33.0026	0.6617	10.2672	0.2059	35.1826	0.7054	23.4075	0.4693	25.2382	0.506	19.8	0.397	23.5266	0.4717	24.2078	0.4854	19.1485	0.3839	20.5578	0.4122	19.7862	0.3967
Q11A18	Redoxin OS=Trichodesmium erythraeum (strain IMS101) GN=Tery_0162 PE=4 SV=1	102.872	2.2134	109.762	2.3617	91.8406	1.9761	103.587	2.2288	108.848	2.342	119.368	2.5684	100.603	2.1646	92.0471	1.9805	78.7356	1.6941	114.743	2.4689	73.4639	1.5807	73.379	1.5789	82.4384	1.7738	102.891	2.2138	100.425	2.1608	125.483	2.6999	91.6356	1.9717	89.4595	1.9248	77.7059	1.672	88.4379	1.9029	92.0595	1.9808	77.1907	1.6609	81.2742	1.7487	80.0316	1.722
Q112B9	Glutathione S-transferase-like OS=Trichodesmium erythraeum (strain IMS101) GN=Tery_2440 PE=4 SV=1	10.9651	0.3038	15.3009	0.4239	13.2479	0.3671	11.2414	0.3115	12.7554	0.3534	11.5018	0.3187	16.5494	0.4585	10.9664	0.3039	12.854	0.3562	23.7299	0.6575	8.4918	0.2353	9.0596	0.251	11.006	0.3049	21.5382	0.5968	24.4091	0.6763	25.1542	0.697	17.91	0.4962	18.5743	0.5146	6.9738	0.1932	5.3302	0.1477	7.4535	0.2065	11.6159	0.3218	8.1055	0.2246	12.9144	0.3578
Q10ZG6	50S ribosomal protein L21 OS=Trichodesmium erythraeum (strain IMS101) GN=rplU PE=3 SV=1	34.0864	0.5174	42.534	0.6456	38.4388	0.5834	22.3223	0.3388	19.6787	0.2987	29.5675	0.4488	33.1687	0.5034	31.8104	0.4828	22.312	0.3386	42.445	0.6442	28.5446	0.4332	29.5725	0.4488	28.3386	0.4301	36.1162	0.5482	7.3893	0.1122	19.606	0.2976	31.7975	0.4826	35.2256	0.5346	21.5215	0.3266	25.3775	0.3852	28.2136	0.4282	22.1527	0.3362	24.2178	0.3676	24.0629	0.3652
Q116Q2	30S ribosomal protein S2 OS=Trichodesmium erythraeum (strain IMS101) GN=rpsB PE=3 SV=1	25.8897	0.8152	35.7582	1.1259	28.1515	0.8864	37.1236	1.1689	43.5671	1.3718	46.1816	1.4541	48.1939	1.5175	44.0109	1.3858	38.2089	1.2031	53.1455	1.6734	34.7601	1.0945	36.5668	1.1514	44.0531	1.3871	62.599	1.9711	44.1769	1.391	52.7472	1.6609	52.1643	1.6425	50.7546	1.5981	31.7917	1.001	33.7131	1.0615	36.6529	1.1541	34.6306	1.0904	35.2806	1.1109	38.7074	1.2188
Q116Q3	Elongation factor Ts OS=Trichodesmium erythraeum (strain IMS101) GN=tsf PE=3 SV=1	24.2697	0.5986	28.6084	0.7056	27.4719	0.6775	45.1453	1.1134	40.6829	1.0034	42.7513	1.0544	44.7429	1.1035	42.953	1.0594	33.5758	0.8281	58.1185	1.4334	35.9438	0.8865	34.7888	0.858	43.0682	1.0622	56.1412	1.3846	62.325	1.5371	58.9235	1.4532	48.5419	1.1972	50.8191	1.2534	31.4352	0.7753	34.2363	0.8444	36.1228	0.8909	33.9066	0.8362	36.0725	0.8897	39.1491	0.9655
Q10YS6	Uncharacterized protein OS=Trichodesmium erythraeum (strain IMS101) GN=Tery_3508 PE=4 SV=1	41.5403	1.0868	48.9936	1.2818	46.3483	1.2126	49.7561	1.3017	51.0013	1.3343	52.6236	1.3768	49.4261	1.2931	45.9572	1.2024	35.8432	0.9377	53.6279	1.403	29.6491	0.7757	33.0125	0.8637	42.6769	1.1165	56.3215	1.4735	55.8596	1.4614	53.5185	1.4002	43.9574	1.15	38.2735	1.0013	35.3018	0.9236	36.8211	0.9633	38.1293	0.9976	34.2826	0.8969	33.8306	0.8851	38.2955	1.0019
Q114F9	Transcriptional regulator AbrB OS=Trichodesmium erythraeum (strain IMS101) GN=Tery_1859 PE=4 SV=1	32.5843	0.5078	23.4483	0.3654	23.0431	0.3591	28.1989	0.4394	23.966	0.3735	29.9834	0.4672	35.8286	0.5583	24.687	0.3847	19.3832	0.3021	30.8058	0.4801	22.9684	0.3579	23.6037	0.3678	24.9919	0.3895	41.3051	0.6437	14.9677	0.2333	52.8326	0.8233	32.7026	0.5096	32.0503	0.4995	25.6364	0.3995	25.7163	0.4008	36.1485	0.5633	22.6624	0.3532	23.2688	0.3626	23.7769	0.3705
Q118P5	ATP-dependent Clp protease proteolytic subunit OS=Trichodesmium erythraeum (strain IMS101) GN=clpP PE=3 SV=1	9.1039	0.2322	7.8479	0.2002	8.4153	0.2147	12.9958	0.3315	11.7899	0.3008	15.4816	0.3949	11.0235	0.2812	11.4488	0.2921	9.8275	0.2507	16.1653	0.4124	16.3638	0.4174	15.661	0.3995	15.5676	0.3971	15.5814	0.3975	15.3877	0.3925	14.7779	0.377	20.3744	0.5197	20.6619	0.5271	11.9667	0.3053	14.8757	0.3795	15.8121	0.4034	11.864	0.3026	12.2046	0.3113	13.7354	0.3504
Q110D5	30S ribosomal protein S9 OS=Trichodesmium erythraeum (strain IMS101) GN=rps9 PE=3 SV=1	39.4341	0.603	50.0946	0.766	39.2846	0.6007	25.0159	0.3825	28.5088	0.4359	42.3002	0.6468	41.0172	0.6272	37.6469	0.5756	31.0158	0.4742	60.1186	0.9192	40.2912	0.6161	39.7395	0.6076	40.918	0.6257	58.4436	0.8936	17.3691	0.2656	31.1435	0.4762	43.5222	0.6655	46.5419	0.7117	26.6723	0.4078	26.6888	0.4081	27.6793	0.4232	26.9522	0.4121	25.5288	0.3903	28.8097	0.4405
Q110D4	50S ribosomal protein L13 OS=Trichodesmium erythraeum (strain IMS101) GN=rplM PE=3 SV=1	24.3617	0.4138	29.9857	0.5093	29.3837	0.4991	24.2055	0.4111	16.2333	0.2757	18.2691	0.3103	30.1204	0.5116	28.5084	0.4842	23.2054	0.3942	49.9695	0.8488	29.3415	0.4984	31.0516	0.5274	29.795	0.5061	39.2789	0.6672	43.6164	0.7409	45.3527	0.7704	31.4478	0.5342	38.1039	0.6472	19.3812	0.3292	19.4808	0.3309	20.1638	0.3425	19.2132	0.3264	18.1738	0.3087	21.4044	0.3636
Q110D2	50S ribosomal protein L17 OS=Trichodesmium erythraeum (strain IMS101) GN=rplQ PE=3 SV=1	22.8024	0.3046	27.41	0.3661	22.4234	0.2995	25.7376	0.3438	29.3198	0.3916	28.141	0.3759	28.1951	0.3766	25.8469	0.3452	20.1576	0.2692	57.4774	0.7677	32.6987	0.4367	36.7101	0.4903	33.6739	0.4498	45.4294	0.6068	49.9929	0.6677	44.0005	0.5877	36.1782	0.4832	38.6454	0.5162	21.8836	0.2923	22.334	0.2983	25.9822	0.347	23.0662	0.3081	19.8427	0.265	21.6666	0.2894
Q110D0	30S ribosomal protein S11 OS=Trichodesmium erythraeum (strain IMS101) GN=rpsK PE=3 SV=1	12.2423	0.1708	17.4605	0.2436	11.8431	0.1652	18.8053	0.2624	17.1286	0.239	16.7555	0.2338	15.3262	0.2138	15.252	0.2128	10.4217	0.1454	29.4499	0.4109	24.4215	0.3407	24.3769	0.3401	16.8614	0.2352	23.8102	0.3322	17.7334	0.2474	4.5544	0.0635	5.1481	0.0718	30.7138	0.4285	14.2688	0.1991	13.9686	0.1949	14.8466	0.2071	12.7668	0.1781	12.2043	0.1703	13.8756	0.1936
Q114S4	Photosystem II 11 kD protein OS=Trichodesmium erythraeum (strain IMS101) GN=Tery_1740 PE=4 SV=1	19.5221	0.2836	25.1466	0.3653	24.8449	0.3609	12.9738	0.1885	12.5158	0.1818	13.6492	0.1983	29.9269	0.4347	26.7669	0.3888	21.9952	0.3195	73.3723	1.0658	24.3383	0.3535	35.0441	0.509	34.5439	0.5018	48.9084	0.7104	67.0579	0.9741	58.1105	0.8441	38.1441	0.5541	34.4301	0.5001	20.1583	0.2928	22.1581	0.3219	24.1768	0.3512	19.0023	0.276	13.6378	0.1981	17.4587	0.2536
Q10XZ0	Redoxin OS=Trichodesmium erythraeum (strain IMS101) GN=Tery_3842 PE=4 SV=1	8.6077	0.1868	15.8319	0.3435	14.9477	0.3244	14.6603	0.3181	18.3899	0.3991	23.2075	0.5036	14.1296	0.3066	13.3524	0.2897	10.372	0.2251	20.0845	0.4358	13.6213	0.2956	11.3232	0.2457	13.4766	0.2924	17.9138	0.3887	6.5895	0.143	16.6823	0.362	11.9363	0.259	15.516	0.3367	9.5084	0.2063	10.628	0.2306	13.452	0.2919	11.2386	0.2439	11.0625	0.2401	10.5509	0.229
Q10XZ6	Allophycocyanin_ beta subunit OS=Trichodesmium erythraeum (strain IMS101) GN=Tery_3835 PE=3 SV=1	40.91	0.7659	47.7014	0.8931	44.14	0.8264	48.4601	0.9073	42.0021	0.7864	44.8514	0.8397	49.2059	0.9212	49.0784	0.9189	40.2261	0.7531	64.3734	1.2052	50.8122	0.9513	58.2846	1.0912	61.9963	1.1607	70.7922	1.3254	59.2723	1.1097	61.5737	1.1528	64.1516	1.2011	62.0986	1.1626	44.7179	0.8372	49.7259	0.931	50.49	0.9453	46.5399	0.8713	45.2398	0.847	51.5767	0.9656
Q118W9	Conserved TM helix OS=Trichodesmium erythraeum (strain IMS101) GN=Tery_0500 PE=4 SV=1	34.8214	2.0417	44.5794	2.6139	39.1597	2.2961	43.9407	2.5764	54.3699	3.1879	57.2531	3.357	56.3535	3.3043	49.6826	2.9131	44.8657	2.6307	44.4373	2.6056	28.1472	1.6504	26.2693	1.5403	49.0273	2.8747	72.6187	4.258	41.2413	2.4182	11.4908	0.6738	23.689	1.389	28.5465	1.6738	38.0929	2.2336	40.1854	2.3562	42.9227	2.5167	38.4801	2.2563	44.2758	2.5961	43.1599	2.5307
Q10XH6	Glyceraldehyde 3-phosphate dehydrogenase (NADP+) OS=Trichodesmium erythraeum (strain IMS101) GN=Tery_4030 PE=3 SV=1	19.2194	0.7135	25.2995	0.9393	23.1317	0.8588	53.9092	2.0014	51.7609	1.9216	50.0478	1.858	64.9406	2.4109	58.7907	2.1826	48.4429	1.7985	37.6266	1.3969	26.9574	1.0008	39.5446	1.4681	53.9081	2.0014	49.3908	1.8337	81.0792	3.0101	71.4953	2.6543	47.883	1.7777	51.7278	1.9204	46.4955	1.7262	44.5766	1.6549	46.9815	1.7442	48.6403	1.8058	45.297	1.6817	49.4327	1.8352
Q119R0	Transaldolase OS=Trichodesmium erythraeum (strain IMS101) GN=tal PE=3 SV=1	3.3565	0.1432	3.9359	0.1679	5.459	0.2329	14.2168	0.6066	10.4943	0.4478	10.815	0.4615	17.1801	0.733	17.4946	0.7465	14.1083	0.602	18.3054	0.7811	11.6315	0.4963	13.5412	0.5778	19.8781	0.8482	25.836	1.1024	31.3163	1.3362	26.9772	1.1511	21.6725	0.9247	21.4619	0.9157	24.2164	1.0333	25.3758	1.0827	26.3031	1.1223	28.3079	1.2079	27.969	1.1934	30.2103	1.289
Q117E9	Phycobilisome protein OS=Trichodesmium erythraeum (strain IMS101) GN=Tery_0997 PE=3 SV=1	7.692	0.1487	8.9519	0.1731	6.0763	0.1175	12.0033	0.2321	6.7334	0.1302	6.2428	0.1207	5.7092	0.1104	5.0174	0.097	4.2655	0.0825	12.1904	0.2357	12.6983	0.2455	12.9274	0.2499	8.9778	0.1736	11.4449	0.2213	12.7168	0.2459	12.4485	0.2407	8.2783	0.1601	8.6461	0.1672	7.2494	0.1402	9.7192	0.1879	9.4032	0.1818	6.933	0.134	7.5452	0.1459	7.0564	0.1364
Q117E8	Phycobilisome protein OS=Trichodesmium erythraeum (strain IMS101) GN=Tery_0998 PE=3 SV=1	162.546	3.046	197.347	3.6981	177.658	3.3292	130.162	2.4391	130.103	2.438	133.203	2.4961	157.504	2.9515	129.524	2.4272	125.115	2.3446	163.345	3.061	113.902	2.1344	114.545	2.1465	156.057	2.9244	198.288	3.7158	264.307	4.9529	172.595	3.2343	121.44	2.2757	116.683	2.1865	102.855	1.9274	113.112	2.1196	116.489	2.1829	111.245	2.0847	117.35	2.1991	124.349	2.3302
Q117E7	Phycobilisome linker polypeptide OS=Trichodesmium erythraeum (strain IMS101) GN=Tery_0999 PE=4 SV=1	35.4086	1.1294	46.44	1.4813	39.0115	1.2443	48.0567	1.5328	49.9689	1.5938	47.3832	1.5113	66.2142	2.112	55.964	1.785	46.6911	1.4893	75.7725	2.4169	47.4114	1.5122	49.2876	1.5721	61.1102	1.9492	82.3103	2.6254	104.934	3.347	102.12	3.2572	82.2143	2.6223	73.5937	2.3474	58.6192	1.8697	68.5714	2.1872	69.0805	2.2034	46.8365	1.4939	46.011	1.4676	48.9597	1.5616
Q118E3	Dihydropteridine reductase OS=Trichodesmium erythraeum (strain IMS101) GN=Tery_0696 PE=3 SV=1	5.2335	0.1344	6.3738	0.1637	6.5388	0.1679	5.5965	0.1437	7.246	0.1861	8.5563	0.2197	6.5325	0.1677	7.1695	0.1841	5.9603	0.1531	14.5539	0.3737	6.9337	0.1781	7.5456	0.1938	6.1076	0.1568	9.9489	0.2555	9.7578	0.2506	13.3553	0.343	11.1972	0.2875	9.637	0.2475	6.4452	0.1655	5.742	0.1475	5.7566	0.1478	4.1686	0.107	6.3067	0.162	6.7463	0.1732
Q10ZM9	Serine--glyoxylate transaminase OS=Trichodesmium erythraeum (strain IMS101) GN=Tery_3167 PE=3 SV=1	4.8341	0.2012	5.7705	0.2402	5.5958	0.2329	15.0619	0.6268	16.9347	0.7048	20.2424	0.8425	28.5726	1.1891	28.0639	1.168	22.3184	0.9288	13.3056	0.5538	10.1662	0.4231	10.2654	0.4272	13.6453	0.5679	16.4353	0.684	7.0154	0.292	10.901	0.4537	18.82	0.7833	19.6143	0.8163	27.7585	1.1553	31.4074	1.3071	30.5954	1.2733	31.6921	1.319	39.0043	1.6233	36.2724	1.5096
Q115B4	Photosystem I reaction center protein PsaF_ subunit III OS=Trichodesmium erythraeum (strain IMS101) GN=Tery_1634 PE=4 SV=1	12.9333	0.2368	18.6651	0.3417	16.2361	0.2973	9.8393	0.1801	14.345	0.2626	15.9107	0.2913	21.4571	0.3928	15.2288	0.2788	14.0945	0.258	59.7521	1.0939	41.662	0.7627	37.42	0.6851	43.3559	0.7938	62.0973	1.1369	11.9248	0.2183	41.1457	0.7533	27.991	0.5125	25.0714	0.459	14.3159	0.2621	14.0785	0.2577	15.8972	0.291	19.8145	0.3628	15.3583	0.2812	16.7672	0.307
Q110C4	50S ribosomal protein L15 OS=Trichodesmium erythraeum (strain IMS101) GN=rplO PE=3 SV=1	29.488	0.5026	36.2581	0.618	33.6165	0.5729	25.6956	0.4379	25.8198	0.4401	28.4774	0.4854	24.736	0.4216	22.1531	0.3776	20.8334	0.3551	44.6489	0.761	34.5328	0.5886	36.0037	0.6136	37.3335	0.6363	48.4417	0.8256	53.1392	0.9057	45.2193	0.7707	43.0604	0.7339	41.0481	0.6996	20.4813	0.3491	21.7758	0.3711	24.5698	0.4188	24.1889	0.4123	20.8825	0.3559	23.5341	0.4011
Q115B7	Sodium/hydrogen exchanger OS=Trichodesmium erythraeum (strain IMS101) GN=Tery_1631 PE=4 SV=1	9.263	0.4557	15.6127	0.7681	9.7635	0.4803	7.3187	0.3601	6.4443	0.317	8.6738	0.4267	11.1336	0.5477	10.2767	0.5056	7.9179	0.3895	12.329	0.6065	3.6096	0.1776	5.6086	0.2759	10.5082	0.517	14.5213	0.7144	3.3968	0.1671	20.1097	0.9893	13.6746	0.6727	14.382	0.7075	7.5675	0.3723	6.7878	0.3339	9.6314	0.4738	8.2838	0.4075	5.1426	0.253	8.7131	0.4287
Q10VV0	Phosphoribosylaminoimidazole-succinocarboxamide synthase OS=Trichodesmium erythraeum (strain IMS101) GN=purC PE=3 SV=1	3.5346	0.0999	4.5236	0.1279	4.5386	0.1283	7.689	0.2174	6.6138	0.187	7.7158	0.2182	7.3192	0.207	6.6961	0.1893	5.1805	0.1465	11.0478	0.3124	9.2869	0.2626	8.985	0.2541	8.2479	0.2332	10.7947	0.3052	10.1698	0.2876	10.2522	0.2899	8.2559	0.2335	9.4332	0.2667	5.1133	0.1446	5.5424	0.1567	5.0161	0.1418	5.1392	0.1453	5.3723	0.1519	5.798	0.164
Q116J4	UPF0367 protein Tery_1229 OS=Trichodesmium erythraeum (strain IMS101) GN=Tery_1229 PE=3 SV=1	20.9114	0.2007	21.191	0.2034	13.3047	0.1277	27.1259	0.2604	18.2781	0.1754	22.1007	0.2121	19.4344	0.1865	12.8717	0.1235	9.9886	0.0959	40.5278	0.389	29.3517	0.2817	29.6116	0.2842	24.9942	0.2399	26.3376	0.2528	21.2996	0.2044	29.9588	0.2875	23.1021	0.2217	24.7414	0.2375	18.1881	0.1746	21.9026	0.2102	22.2693	0.2137	15.4972	0.1487	15.9717	0.1533	17.6937	0.1698
Q116J3	Photosystem II D2 protein OS=Trichodesmium erythraeum (strain IMS101) GN=psbD PE=3 SV=1	34.5406	1.373	32.6549	1.298	35.9644	1.4296	51.1631	2.0337	31.1853	1.2396	34.9636	1.3898	54.2471	2.1563	38.9015	1.5463	41.9881	1.669	53.1472	2.1126	45.6521	1.8147	44.5596	1.7712	53.5708	2.1294	58.8153	2.3379	51.2384	2.0367	77.5536	3.0827	58.2037	2.3136	59.9446	2.3828	37.6299	1.4958	45.3769	1.8037	47.0791	1.8714	41.0282	1.6309	44.3961	1.7647	47.2707	1.879
Q116J2	Putative pterin-4-alpha-carbinolamine dehydratase OS=Trichodesmium erythraeum (strain IMS101) GN=Tery_1232 PE=3 SV=1	8.4603	0.0882	10.1429	0.1058	8.0502	0.084	16.9852	0.1771	11.1384	0.1162	13.739	0.1433	11.0609	0.1154	11.1313	0.1161	8.9885	0.0937	15.0646	0.1571	13.9883	0.1459	13.2309	0.138	9.9712	0.104	10.4489	0.109	5.8136	0.0606	6.6937	0.0698	16.1742	0.1687	15.8414	0.1652	13.6824	0.1427	16.1492	0.1684	16.6814	0.174	13.3248	0.139	13.3739	0.1395	12.212	0.1274
Q10Z22	Uncharacterized protein OS=Trichodesmium erythraeum (strain IMS101) GN=Tery_3401 PE=4 SV=1	9.5115	0.2345	11.9237	0.2939	10.7399	0.2647	13.5533	0.3341	11.8697	0.2926	17.0868	0.4212	10.1814	0.251	10.4268	0.257	8.4645	0.2086	15.9757	0.3938	11.7544	0.2897	11.7506	0.2896	12.6168	0.311	14.5018	0.3575	7.0733	0.1744	7.9216	0.1953	15.1051	0.3723	15.4245	0.3802	8.0023	0.1973	8.6999	0.2144	8.7032	0.2145	8.3271	0.2053	8.0315	0.198	6.334	0.1561
Q10UW7	Phycocyanin_ beta subunit OS=Trichodesmium erythraeum (strain IMS101) GN=Tery_5049 PE=3 SV=1	98.7971	1.7969	105.55	1.9197	101.757	1.8507	84.7001	1.5405	82.5241	1.5009	89.0882	1.6203	89.3057	1.6243	88.6908	1.6131	93.0508	1.6924	133.554	2.429	94.5256	1.7192	92.0454	1.6741	98.7072	1.7952	124.136	2.2577	137.855	2.5072	92.9625	1.6908	72.1707	1.3126	65.4809	1.1909	89.798	1.6332	94.0279	1.7101	95.3034	1.7333	86.3658	1.5708	95.3462	1.7341	86.089	1.5657
Q10UW8	Phycocyanin_ alpha subunit OS=Trichodesmium erythraeum (strain IMS101) GN=Tery_5048 PE=3 SV=1	121.735	2.1387	150.379	2.642	139.166	2.445	111.309	1.9556	93.8379	1.6486	114.216	2.0066	125.465	2.2043	114.431	2.0104	99.1027	1.7411	149.264	2.6224	105.861	1.8599	105.408	1.8519	127.612	2.242	173.588	3.0497	194.888	3.4239	155.37	2.7297	114.172	2.0059	125.852	2.2111	83.241	1.4624	90.937	1.5977	96.2501	1.691	90.7919	1.5951	91.2261	1.6027	98.1355	1.7241
Q10WU3	Uncharacterized protein OS=Trichodesmium erythraeum (strain IMS101) GN=Tery_4285 PE=4 SV=1	8.1814	0.2322	11.1432	0.3163	10.0681	0.2858	4.0474	0.1149	4.4983	0.1277	6.0293	0.1712	12.2978	0.3491	10.5561	0.2997	8.5046	0.2414	16.4025	0.4656	2.9134	0.0827	5.7981	0.1646	9.8341	0.2792	14.5596	0.4133	21.8718	0.6209	28.7896	0.8172	15.0604	0.4275	13.9976	0.3973	5.1834	0.1471	5.2457	0.1489	7.4558	0.2116	6.8424	0.1942	4.3606	0.1238	9.8147	0.2786
Q10ZS1	O-methyltransferase_ family 2 OS=Trichodesmium erythraeum (strain IMS101) GN=Tery_3121 PE=4 SV=1	5.6131	0.237	7.2969	0.3081	6.9942	0.2953	8.0872	0.3414	9.9118	0.4185	10.7224	0.4527	26.3813	1.1138	23.6376	0.9979	18.2372	0.7699	22.3436	0.9433	NaN	NaN	8.7535	0.3695	18.5956	0.7851	26.3233	1.1113	28.2136	1.1911	47.407	2.0014	26.4132	1.1151	26.5766	1.122	17.8795	0.7548	18.1768	0.7674	21.0596	0.8891	18.5941	0.785	18.0416	0.7617	18.1531	0.7664
Q10YM5	Uncharacterized protein OS=Trichodesmium erythraeum (strain IMS101) GN=Tery_3565 PE=4 SV=1	NaN	NaN	4.671	0.0978	3.3841	0.0708	9.5571	0.2	4.486	0.0939	4.4682	0.0935	2.8467	0.0596	5.1992	0.1088	2.7932	0.0585	9.7074	0.2032	9.612	0.2012	9.4615	0.198	9.5957	0.2008	9.2778	0.1942	8.9481	0.1873	12.3416	0.2583	12.0737	0.2527	10.485	0.2194	6.4405	0.1348	7.2843	0.1524	7.4015	0.1549	3.9229	0.0821	6.6841	0.1399	7.9531	0.1664
Q10VT7	Photosystem I P700 chlorophyll a apoprotein A1 OS=Trichodesmium erythraeum (strain IMS101) GN=psaA PE=3 SV=1	NaN	NaN	4.4689	0.3736	4.006	0.3349	17.5425	1.4667	10.4899	0.877	5.9715	0.4993	4.9468	0.4136	4.204	0.3515	3.6987	0.3092	26.0662	2.1793	18.6498	1.5592	16.4325	1.3739	19.9161	1.6651	25.8524	2.1614	29.4798	2.4647	22.5668	1.8867	19.4805	1.6287	24.2946	2.0312	5.958	0.4981	6.3714	0.5327	5.9908	0.5009	10.7007	0.8946	10.411	0.8704	10.9438	0.915
Q115M5	ATP-dependent Clp protease proteolytic subunit OS=Trichodesmium erythraeum (strain IMS101) GN=clpP PE=3 SV=1	12.1687	0.2765	15.1642	0.3446	13.0174	0.2958	15.9731	0.363	14.4842	0.3292	20.0943	0.4567	13.6809	0.3109	17.9237	0.4073	12.0361	0.2735	19.966	0.4537	14.8863	0.3383	15.8041	0.3592	15.5903	0.3543	17.7434	0.4032	NaN	NaN	5.4453	0.1237	17.126	0.3892	14.4828	0.3291	11.3333	0.2576	10.0395	0.2282	12.5357	0.2849	14.7412	0.335	12.2819	0.2791	13.2224	0.3005
Q10XD3	Phage shock protein A_ PspA OS=Trichodesmium erythraeum (strain IMS101) GN=Tery_4082 PE=4 SV=1	2.9845	0.0834	NaN	NaN	3.0374	0.0849	2.5472	0.0712	8.232	0.2302	6.032	0.1687	5.555	0.1553	4.972	0.139	4.3559	0.1218	9.0498	0.253	4.4037	0.1231	4.7382	0.1325	4.3135	0.1206	6.411	0.1793	5.5425	0.155	10.7797	0.3014	7.6381	0.2136	7.8837	0.2204	4.8498	0.1356	3.6066	0.1008	5.3162	0.1486	3.6833	0.103	4.6041	0.1287	43.8729	1.2267
Q10YI1	4-hydroxy-tetrahydrodipicolinate reductase OS=Trichodesmium erythraeum (strain IMS101) GN=dapB PE=3 SV=1	7.5471	0.225	8.3663	0.2494	7.472	0.2227	14.4764	0.4315	12.9581	0.3862	16.427	0.4896	14.1835	0.4228	13.3469	0.3978	10.6264	0.3167	12.7525	0.3801	10.2092	0.3043	9.8189	0.2927	11.3541	0.3384	15.3317	0.457	NaN	NaN	11.3602	0.3386	10.8749	0.3242	11.7022	0.3488	10.0249	0.2988	10.9585	0.3266	10.6341	0.317	10.5862	0.3155	10.2641	0.3059	11.6277	0.3466
Q110C2	50S ribosomal protein L18 OS=Trichodesmium erythraeum (strain IMS101) GN=rplR PE=3 SV=1	18.9186	0.2562	21.2426	0.2877	19.274	0.261	16.3676	0.2216	17.9052	0.2425	23.9975	0.325	15.1438	0.2051	19.2183	0.2602	17.6116	0.2385	35.7768	0.4845	23.869	0.3232	27.7488	0.3758	21.6669	0.2934	30.6407	0.4149	NaN	NaN	28.369	0.3842	31.3037	0.4239	30.8702	0.418	15.4928	0.2098	14.1297	0.1913	12.1678	0.1648	11.5359	0.1562	11.3387	0.1535	11.9305	0.1616
Q10YM7	NmrA-like OS=Trichodesmium erythraeum (strain IMS101) GN=Tery_3563 PE=4 SV=1	3.4479	0.1119	NaN	NaN	4.7972	0.1557	8.625	0.2799	12.6835	0.4116	17.5155	0.5685	11.6956	0.3796	11.9419	0.3876	9.0331	0.2932	9.1168	0.2959	10.1111	0.3282	10.4347	0.3387	8.8494	0.2872	9.0535	0.2938	6.2987	0.2044	15.4742	0.5022	13.41	0.4352	14.7226	0.4778	10.1125	0.3282	11.4333	0.3711	13.094	0.425	11.0698	0.3593	12.4275	0.4033	12.3287	0.4001
Q119S3	50S ribosomal protein L19 OS=Trichodesmium erythraeum (strain IMS101) GN=rplS PE=3 SV=1	20.177	0.2926	21.9394	0.3182	19.9994	0.29	20.3617	0.2953	20.8304	0.3021	22.8391	0.3312	12.9798	0.1882	12.6988	0.1842	12.525	0.1816	28.8704	0.4187	23.9904	0.3479	23.1664	0.336	8.4848	0.123	NaN	NaN	2.8632	0.0415	9.3104	0.135	22.1151	0.3207	25.7831	0.3739	17.627	0.2556	20.2785	0.2941	21.4615	0.3112	23.3812	0.3391	22.0852	0.3203	21.7444	0.3153
Q111R2	Plastocyanin OS=Trichodesmium erythraeum (strain IMS101) GN=Tery_2563 PE=4 SV=1	8.0816	0.1139	8.1145	0.1143	NaN	NaN	13.2808	0.1871	11.0444	0.1556	11.9623	0.1685	17.5763	0.2476	14.1125	0.1988	12.2716	0.1729	13.2996	0.1874	9.9573	0.1403	9.8585	0.1389	7.5351	0.1062	8.4281	0.1187	7.1296	0.1004	12.4077	0.1748	4.8431	0.0682	9.6081	0.1354	8.7639	0.1235	9.5578	0.1347	13.1363	0.1851	10.6736	0.1504	13.8387	0.195	16.6687	0.2348
Q10X22	RNA-binding S4 OS=Trichodesmium erythraeum (strain IMS101) GN=Tery_4198 PE=4 SV=1	3.6946	0.1078	4.3464	0.1268	3.9779	0.1161	13.9695	0.4076	5.6196	0.164	7.8055	0.2278	5.9699	0.1742	7.4877	0.2185	4.436	0.1294	7.6256	0.2225	10.7418	0.3135	7.4972	0.2188	5.13	0.1497	6.2168	0.1814	NaN	NaN	10.8539	0.3167	11.0164	0.3215	11.8885	0.3469	7.9729	0.2327	9.7141	0.2835	8.8624	0.2586	10.404	0.3036	8.4423	0.2464	9.5269	0.278
Q10ZN7	Uncharacterized protein OS=Trichodesmium erythraeum (strain IMS101) GN=Tery_3159 PE=4 SV=1	3.3621	0.0758	5.5875	0.1259	5.2712	0.1188	8.5391	0.1924	6.9773	0.1572	7.7942	0.1756	4.827	0.1088	4.234	0.0954	2.3407	0.0527	5.161	0.1163	3.8916	0.0877	5.7931	0.1305	5.0103	0.1129	7.0507	0.1589	5.859	0.132	NaN	NaN	5.0068	0.1128	9.2003	0.2073	5.9004	0.133	5.5493	0.125	5.8266	0.1313	5.0487	0.1138	4.2382	0.0955	5.3406	0.1203
Q119F1	HAD-superfamily hydrolase_ subfamily IA_ variant 3 OS=Trichodesmium erythraeum (strain IMS101) GN=Tery_0409 PE=4 SV=1	6.0783	0.1543	9.1029	0.2311	7.5188	0.1909	4.7468	0.1205	NaN	NaN	12.1973	0.3097	9.4543	0.2401	8.2956	0.2106	7.0431	0.1788	16.9357	0.43	5.936	0.1507	7.8523	0.1994	7.7956	0.1979	11.8845	0.3018	16.9518	0.4304	19.2157	0.4879	10.4124	0.2644	9.9471	0.2526	4.1073	0.1043	4.5082	0.1145	3.738	0.0949	3.4945	0.0887	3.4429	0.0874	5.3722	0.1364
Q119M5	30S ribosomal protein S4 OS=Trichodesmium erythraeum (strain IMS101) GN=rpsD PE=3 SV=1	9.4042	0.2187	12.5113	0.2909	11.0124	0.2561	14.8761	0.3459	11.9066	0.2769	10.2964	0.2394	15.9258	0.3703	14.545	0.3382	10.9477	0.2546	15.8033	0.3675	8.9004	0.207	9.2805	0.2158	7.9373	0.1846	12.0161	0.2794	NaN	NaN	17.9176	0.4167	14.6664	0.3411	13.5269	0.3146	4.9967	0.1162	4.8025	0.1117	4.6316	0.1077	3.8201	0.0888	4.5721	0.1063	3.8417	0.0893
Q112U4	Uncharacterized protein OS=Trichodesmium erythraeum (strain IMS101) GN=Tery_2251 PE=4 SV=1	8.6285	0.1661	9.5839	0.1845	9.9971	0.1925	10.5634	0.2034	11.6314	0.224	13.4327	0.2587	10.1365	0.1952	7.2242	0.1391	6.8345	0.1316	14.8397	0.2857	9.3927	0.1809	9.841	0.1895	9.3998	0.181	12.8688	0.2478	15.69	0.3021	NaN	NaN	9.7411	0.1876	8.8934	0.1712	8.446	0.1626	8.5686	0.165	9.0779	0.1748	6.676	0.1286	6.3909	0.1231	7.0853	0.1364
Q114M0	Short-chain dehydrogenase/reductase SDR OS=Trichodesmium erythraeum (strain IMS101) GN=Tery_1795 PE=3 SV=1	6.4052	0.1858	NaN	NaN	7.5327	0.2185	6.4119	0.186	5.1986	0.1508	3.5236	0.1022	6.0811	0.1764	6.9061	0.2003	5.2379	0.1519	7.7449	0.2247	3.5377	0.1026	3.4922	0.1013	7.2557	0.2105	6.9587	0.2019	8.3422	0.242	11.4232	0.3314	11.2927	0.3276	10.2483	0.2973	5.248	0.1522	5.7317	0.1663	5.1552	0.1495	4.4999	0.1305	3.5423	0.1028	4.4192	0.1282
Q11A30	Rho termination factor-like OS=Trichodesmium erythraeum (strain IMS101) GN=Tery_0149 PE=4 SV=1	10.5413	0.1831	NaN	NaN	15.5473	0.27	16.5894	0.2881	19.1799	0.3331	19.9829	0.347	27.5818	0.479	26.7122	0.4639	21.8623	0.3797	31.3771	0.5449	21.4146	0.3719	20.3918	0.3541	16.9225	0.2939	21.0186	0.365	16.6032	0.2883	10.2634	0.1782	22.1912	0.3854	19.0826	0.3314	17.3198	0.3008	17.4751	0.3035	18.2913	0.3176	19.2037	0.3335	18.3044	0.3179	21.3176	0.3702
Q115R7	Peptidyl-prolyl cis-trans isomerase OS=Trichodesmium erythraeum (strain IMS101) GN=Tery_1467 PE=4 SV=1	12.2561	0.2654	11.6243	0.2517	14.2582	0.3088	26.4001	0.5717	19.1795	0.4153	23.0608	0.4994	21.8502	0.4732	23.7322	0.5139	18.9831	0.4111	22.5812	0.489	24.7832	0.5367	22.9291	0.4965	27.5115	0.5958	26.4431	0.5726	NaN	NaN	14.2961	0.3096	31.3295	0.6785	30.5014	0.6605	19.2075	0.416	21.3161	0.4616	20.3605	0.4409	19.8831	0.4306	20.9029	0.4527	22.4787	0.4868
Q119I9	Phosphonate ABC transporter_ periplasmic phosphonate-binding protein OS=Trichodesmium erythraeum (strain IMS101) GN=Tery_0366 PE=4 SV=1	8.0992	0.267	11.8898	0.3919	8.3779	0.2762	15.0411	0.4958	11.8089	0.3893	15.4968	0.5108	14.2028	0.4682	13.5159	0.4455	11.4383	0.377	12.7669	0.4208	11.723	0.3864	12.2856	0.405	11.1985	0.3691	11.3075	0.3727	NaN	NaN	10.7278	0.3536	16.4921	0.5436	16.7868	0.5533	13.8546	0.4567	17.0222	0.5611	15.7827	0.5202	12.0887	0.3985	15.2371	0.5023	13.2726	0.4375
Q110B6	30S ribosomal protein S17 OS=Trichodesmium erythraeum (strain IMS101) GN=rpsQ PE=3 SV=1	29.6478	0.2855	32.4717	0.3126	33.7567	0.325	11.6457	0.1121	10.7899	0.1039	11.8029	0.1136	30.9614	0.2981	18.309	0.1763	15.5697	0.1499	31.8828	0.307	17.784	0.1712	19.2702	0.1855	28.5416	0.2748	41.8205	0.4027	46.6037	0.4487	33.9718	0.3271	27.9774	0.2694	18.7375	0.1804	13.4432	0.1294	NaN	NaN	17.8117	0.1715	13.7287	0.1322	9.6631	0.093	13.3598	0.1286
Q112H0	3'-nucleotidase / exopolyphosphatase / 5'-nucleotidase OS=Trichodesmium erythraeum (strain IMS101) GN=Tery_2384 PE=3 SV=1	3.771	0.1054	3.7605	0.1051	3.4061	0.0952	7.2719	0.2033	5.7171	0.1598	5.4323	0.1519	5.5539	0.1553	5.0888	0.1423	3.553	0.0993	6.8995	0.1929	6.7927	0.1899	6.5209	0.1823	6.0552	0.1693	5.4688	0.1529	NaN	NaN	10.0702	0.2815	6.3055	0.1763	9.811	0.2743	5.652	0.158	6.8429	0.1913	7.1751	0.2006	4.8964	0.1369	5.4035	0.1511	5.347	0.1495
Q114G8	Acetolactate synthase_ small subunit OS=Trichodesmium erythraeum (strain IMS101) GN=Tery_1850 PE=4 SV=1	12.1729	0.2291	15.8013	0.2974	16.2639	0.3061	14.3742	0.2705	19.4923	0.3669	18.4282	0.3468	13.7411	0.2586	12.9475	0.2437	11.5738	0.2178	21.2802	0.4005	15.7867	0.2971	16.255	0.3059	16.5072	0.3107	21.0654	0.3965	24.3731	0.4587	NaN	NaN	13.0086	0.2448	12.8573	0.242	11.6205	0.2187	12.4593	0.2345	13.2832	0.25	11.7731	0.2216	11.9773	0.2254	13.2256	0.2489
Q10VY5	GTP cyclohydrolase 1 OS=Trichodesmium erythraeum (strain IMS101) GN=folE PE=3 SV=1	14.8878	0.3536	19.7292	0.4686	17.19	0.4083	12.7653	0.3032	10.804	0.2566	12.0152	0.2854	14.1209	0.3354	14.5948	0.3466	11.6299	0.2762	21.5548	0.5119	11.0184	0.2617	11.7148	0.2782	14.2487	0.3384	20.2141	0.4801	21.6077	0.5132	NaN	NaN	13.7877	0.3275	14.584	0.3464	9.4592	0.2247	10.2993	0.2446	11.3634	0.2699	10.7329	0.2549	9.8544	0.234	11.6633	0.277
Q110B1	30S ribosomal protein S19 OS=Trichodesmium erythraeum (strain IMS101) GN=rpsS PE=3 SV=1	14.3272	0.1468	19.3064	0.1978	15.3795	0.1576	14.1883	0.1454	14.8782	0.1524	29.9423	0.3068	17.3912	0.1782	15.731	0.1612	13.4637	0.1379	25.285	0.259	14.2149	0.1456	9.5033	0.0974	17.1335	0.1755	26.4861	0.2713	9.5919	0.0983	10.8406	0.1111	22.2044	0.2275	19.8896	0.2038	10.8779	0.1114	10.4105	0.1067	14.198	0.1455	9.5038	0.0974	8.2268	0.0843	26.4979	0.2715
Q10ZT3	Uncharacterized protein OS=Trichodesmium erythraeum (strain IMS101) GN=Tery_3108 PE=4 SV=1	5.6806	0.1635	8.492	0.2445	6.6226	0.1907	16.6704	0.4799	16.3333	0.4702	14.7537	0.4247	15.7605	0.4537	14.7923	0.4259	11.6943	0.3367	20.1038	0.5788	14.4053	0.4147	14.4491	0.416	13.6212	0.3921	18.2035	0.5241	18.6902	0.5381	NaN	NaN	14.6584	0.422	15.7399	0.4531	13.4433	0.387	10.4394	0.3005	15.119	0.4353	12.9207	0.372	13.0122	0.3746	14.3676	0.4136
Q10VK9	MscS Mechanosensitive ion channel OS=Trichodesmium erythraeum (strain IMS101) GN=Tery_4761 PE=4 SV=1	15.8611	0.7018	18.9327	0.8377	19.7144	0.8722	17.0763	0.7555	17.9733	0.7952	24.5472	1.0861	29.8204	1.3194	25.8465	1.1436	20.7841	0.9196	20.1122	0.8898	10.3548	0.4581	10.2211	0.4522	18.3922	0.8137	22.6719	1.0031	NaN	NaN	31.1125	1.3765	23.0517	1.0199	18.841	0.8336	19.5151	0.8634	19.722	0.8726	23.3695	1.034	17.1161	0.7573	14.2143	0.6289	17.0035	0.7523
Q110Z7	UPF0234 protein Tery_2743 OS=Trichodesmium erythraeum (strain IMS101) GN=Tery_2743 PE=3 SV=1	15.0388	0.2764	17.0204	0.3128	16.3115	0.2998	11.2601	0.2069	10.3746	0.1907	13.7593	0.2529	18.8229	0.3459	17.2864	0.3177	12.7588	0.2345	30.0035	0.5514	10.3199	0.1896	12.7922	0.2351	17.7352	0.3259	22.1533	0.4071	34.7959	0.6394	27.4491	0.5044	18.6503	0.3427	19.6538	0.3612	12.5392	0.2304	14.1653	0.2603	14.7519	0.2711	12.2401	0.2249	11.4097	0.2097	9.3415	0.1717
Q117K6	Stage II sporulation protein OS=Trichodesmium erythraeum (strain IMS101) GN=Tery_0920 PE=3 SV=1	10.3256	0.133	12.246	0.1578	11.4503	0.1475	11.4567	0.1476	7.2388	0.0933	14.5609	0.1876	8.7711	0.113	10.9378	0.1409	5.9731	0.077	13.828	0.1781	11.0806	0.1428	9.7577	0.1257	7.4992	0.0966	13.5371	0.1744	NaN	NaN	4.8342	0.0623	8.8749	0.1143	12.9604	0.167	6.0186	0.0775	8.2569	0.1064	6.6208	0.0853	5.6513	0.0728	5.713	0.0736	6.4183	0.0827
Q10XY1	Microcompartments protein OS=Trichodesmium erythraeum (strain IMS101) GN=Tery_3851 PE=4 SV=1	54.8626	0.6607	59.8975	0.7213	53.3312	0.6423	47.2262	0.5687	51.2872	0.6176	42.9435	0.5172	46.7054	0.5625	43.8888	0.5285	35.7623	0.4307	64.0081	0.7708	44.4638	0.5355	45.7292	0.5507	46.8064	0.5637	66.2207	0.7975	5.4869	0.0661	17.9144	0.2157	13.1525	0.1584	NaN	NaN	38.698	0.466	36.5548	0.4402	38.4264	0.4628	35.4842	0.4273	34.5276	0.4158	38.8736	0.4681
Q10VH7	Photosystem II 12 kDa extrinsic protein OS=Trichodesmium erythraeum (strain IMS101) GN=psbU PE=3 SV=1	3.3429	0.0528	3.5593	0.0563	3.6971	0.0584	19.5519	0.3091	7.7329	0.1223	10.948	0.1731	7.4166	0.1173	7.2719	0.115	5.1738	0.0818	7.9624	0.1259	5.86	0.0926	3.8815	0.0614	4.2946	0.0679	7.2879	0.1152	NaN	NaN	4.3773	0.0692	7.1208	0.1126	6.359	0.1005	3.0767	0.0486	2.5517	0.0403	3.3966	0.0537	5.134	0.0812	4.4675	0.0706	5.5483	0.0877
Q10YF3	Uncharacterized protein OS=Trichodesmium erythraeum (strain IMS101) GN=Tery_3659 PE=4 SV=1	15.828	0.302	22.0192	0.4201	19.0394	0.3633	26.4126	0.504	18.2155	0.3476	19.9969	0.3816	18.6276	0.3554	18.9727	0.362	14.1376	0.2698	25.9144	0.4945	12.6734	0.2418	14.9097	0.2845	20.3896	0.3891	23.3861	0.4462	NaN	NaN	26.445	0.5046	30.5013	0.582	29.2358	0.5578	15.778	0.3011	17.1204	0.3267	18.9716	0.362	12.2076	0.2329	10.079	0.1923	13.3788	0.2553
Q110V6	Ferritin and Dps OS=Trichodesmium erythraeum (strain IMS101) GN=Tery_2787 PE=4 SV=1	31.258	0.5669	44.2366	0.8023	39.38	0.7142	19.4745	0.3532	20.817	0.3776	25.2695	0.4583	30.4178	0.5517	30.9466	0.5613	25.1454	0.4561	34.489	0.6255	16.3257	0.2961	20.8172	0.3776	26.8995	0.4879	38.8328	0.7043	55.3801	1.0044	35.884	0.6508	27.0214	0.4901	23.6744	0.4294	15.9546	0.2894	16.8605	0.3058	20.5029	0.3719	19.4676	0.3531	14.3067	0.2595	16.3864	0.2972
Q10V53	Uncharacterized protein OS=Trichodesmium erythraeum (strain IMS101) GN=Tery_4957 PE=4 SV=1	2.1097	0.1074	NaN	NaN	2.5586	0.1302	8.2154	0.4182	4.3446	0.2212	6.1158	0.3113	5.2022	0.2648	5.1443	0.2619	3.3326	0.1696	9.2811	0.4724	3.7905	0.1929	5.0496	0.257	7.7594	0.395	10.8118	0.5503	13.3393	0.679	8.8807	0.452	7.4802	0.3808	7.7586	0.3949	10.5718	0.5381	11.727	0.5969	11.8472	0.6031	20.1335	1.0248	17.1589	0.8734	20.361	1.0364
Q11AC0	Uncharacterized protein OS=Trichodesmium erythraeum (strain IMS101) GN=Tery_0034 PE=4 SV=1	13.2706	0.1928	16.6205	0.2414	13.8897	0.2017	16.8028	0.2441	18.9244	0.2749	20.525	0.2981	17.2084	0.2499	16.1055	0.2339	12.9125	0.1876	19.3068	0.2804	13.4367	0.1952	14.5312	0.2111	13.2186	0.192	18.4754	0.2684	NaN	NaN	7.5501	0.1097	8.3327	0.121	12.9715	0.1884	14.7936	0.2149	14.8774	0.2161	16.129	0.2343	14.4994	0.2106	14.1816	0.206	16.0909	0.2337
Q119Y0	Short-chain dehydrogenase/reductase SDR OS=Trichodesmium erythraeum (strain IMS101) GN=Tery_0205 PE=3 SV=1	6.066	0.1733	8.6557	0.2473	8.3964	0.2399	10.1054	0.2887	9.8638	0.2818	11.0082	0.3145	9.8658	0.2819	9.193	0.2627	7.2042	0.2058	9.3756	0.2679	5.2528	0.1501	5.5068	0.1573	5.701	0.1629	7.7241	0.2207	7.5245	0.215	NaN	NaN	3.8243	0.1093	5.3267	0.1522	5.6898	0.1626	7.7932	0.2227	7.7009	0.22	6.7912	0.194	9.6766	0.2765	9.159	0.2617
Q10XZ9	Uncharacterized protein OS=Trichodesmium erythraeum (strain IMS101) GN=Tery_3832 PE=4 SV=1	16.271	0.2967	20.2314	0.3689	19.5608	0.3567	23.0177	0.4198	23.996	0.4376	22.9381	0.4183	16.4627	0.3002	17.2068	0.3138	15.9262	0.2904	19.0074	0.3466	12.774	0.233	13.6599	0.2491	15.0802	0.275	21.1464	0.3856	21.938	0.4001	2.4743	0.0451	10.0198	0.1827	NaN	NaN	11.3999	0.2079	11.7181	0.2137	12.9269	0.2357	9.8192	0.1791	10.2022	0.1861	11.2909	0.2059
Q111H3	Nitroreductase OS=Trichodesmium erythraeum (strain IMS101) GN=Tery_2657 PE=4 SV=1	28.3539	0.6607	46.4558	1.0825	40.2493	0.9379	24.5267	0.5715	18.7842	0.4377	21.427	0.4993	30.5495	0.7119	25.9502	0.6047	21.1347	0.4925	35.2993	0.8225	15.798	0.3681	23.6388	0.5508	27.8669	0.6494	37.1934	0.8667	54.1966	1.2629	NaN	NaN	34.4579	0.8029	32.5291	0.758	16.402	0.3822	15.1066	0.352	15.0164	0.3499	23.5349	0.5484	18.6778	0.4352	24.3319	0.567
Q10XZ7	Glutamine synthetase OS=Trichodesmium erythraeum (strain IMS101) GN=Tery_3834 PE=3 SV=1	2.5548	0.1368	2.8738	0.1539	NaN	NaN	11.115	0.5952	10.5009	0.5624	9.2965	0.4979	14.9539	0.8008	13.9412	0.7466	10.7313	0.5747	22.235	1.1907	14.798	0.7925	14.9511	0.8007	20.4957	1.0976	26.3103	1.409	23.1066	1.2374	31.5939	1.6919	20.9721	1.1231	22.4888	1.2043	20.8818	1.1183	22.0379	1.1802	24.0898	1.2901	55.6772	2.9817	55.2349	2.958	51.3538	2.7501
Q118W7	Uncharacterized protein OS=Trichodesmium erythraeum (strain IMS101) GN=Tery_0502 PE=4 SV=1	5.6183	0.1383	7.3989	0.1822	5.5212	0.136	6.9451	0.171	7.23	0.178	9.0769	0.2235	6.2701	0.1544	7.3963	0.1821	5.6784	0.1398	7.8876	0.1942	4.5857	0.1129	4.4873	0.1105	5.0915	0.1254	6.733	0.1658	NaN	NaN	9.3706	0.2307	10.9545	0.2697	11.5098	0.2834	4.5616	0.1123	6.2577	0.1541	5.425	0.1336	5.2652	0.1296	4.4166	0.1088	6.1053	0.1503
Q113S7	Extracellular solute-binding protein_ family 3 OS=Trichodesmium erythraeum (strain IMS101) GN=Tery_1998 PE=3 SV=1	4.7814	0.182	NaN	NaN	5.7253	0.218	25.6713	0.9773	26.0505	0.9917	30.0367	1.1435	41.1072	1.5649	40.4052	1.5382	33.6517	1.2811	10.9152	0.4155	9.7338	0.3706	9.6169	0.3661	12.4885	0.4754	16.3376	0.622	11.8866	0.4525	32.9458	1.2542	31.0606	1.1825	27.9113	1.0626	41.9213	1.5959	53.0783	2.0207	52.9358	2.0152	43.0929	1.6405	49.1857	1.8725	45.7843	1.743
Q112M1	Lipoate-protein ligase OS=Trichodesmium erythraeum (strain IMS101) GN=Tery_2331 PE=4 SV=1	NaN	NaN	5.8271	0.0475	5.2744	0.043	NaN	NaN	6.7056	0.0547	4.4606	0.0364	8.8344	0.072	9.3147	0.076	6.8428	0.0558	17.866	0.1457	7.5657	0.0617	7.6504	0.0624	16.3911	0.1337	15.8776	0.1295	16.7611	0.1367	18.7483	0.1529	12.8159	0.1045	16.1087	0.1314	8.06	0.0657	8.8209	0.0719	8.9719	0.0732	6.2416	0.0509	5.6959	0.0465	7.722	0.063
Q118X7	NAD-dependent epimerase/dehydratase OS=Trichodesmium erythraeum (strain IMS101) GN=Tery_0491 PE=4 SV=1	NaN	NaN	2.8588	0.1018	NaN	NaN	16.4712	0.5868	12.3947	0.4416	13.5896	0.4841	12.1519	0.4329	11.8746	0.423	9.6615	0.3442	8.1517	0.2904	6.1538	0.2192	6.3871	0.2275	9.2404	0.3292	9.9836	0.3557	8.3381	0.297	12.0072	0.4278	13.7548	0.49	17.383	0.6193	13.978	0.498	15.0467	0.536	14.9146	0.5313	14.6183	0.5208	14.7028	0.5238	16.3075	0.5809
Q112L7	Vesicle-fusing ATPase OS=Trichodesmium erythraeum (strain IMS101) GN=Tery_2337 PE=4 SV=1	NaN	NaN	NaN	NaN	NaN	NaN	NaN	NaN	NaN	NaN	NaN	NaN	NaN	NaN	NaN	NaN	NaN	NaN	NaN	NaN	NaN	NaN	NaN	NaN	NaN	NaN	NaN	NaN	NaN	NaN	NaN	NaN	NaN	NaN	NaN	NaN	1.1676	0.0819	1.4709	0.1032	0.6967	0.0489	0.885	0.0621	1.7182	0.1206	1.2315	0.0864
Q10ZF7	ATP-dependent zinc metalloprotease FtsH OS=Trichodesmium erythraeum (strain IMS101) GN=ftsH PE=3 SV=1	NaN	NaN	1.3078	0.0964	NaN	NaN	NaN	NaN	NaN	NaN	NaN	NaN	NaN	NaN	NaN	NaN	NaN	NaN	NaN	NaN	0.2183	0.0161	NaN	NaN	NaN	NaN	NaN	NaN	NaN	NaN	NaN	NaN	NaN	NaN	NaN	NaN	NaN	NaN	NaN	NaN	2.8093	0.2072	NaN	NaN	NaN	NaN	4.1716	0.3076
Q114J3	Uncharacterized protein OS=Trichodesmium erythraeum (strain IMS101) GN=Tery_1824 PE=4 SV=1	12.0637	0.2343	15.5422	0.3019	14.8072	0.2876	6.1264	0.119	8.191	0.1591	5.5976	0.1087	13.4621	0.2615	14.2358	0.2765	11.0951	0.2155	NaN	NaN	6.1375	0.1192	10.6682	0.2072	10.7963	0.2097	15.6577	0.3041	NaN	NaN	5.8688	0.114	15.1301	0.2939	15.2444	0.2961	3.0474	0.0592	4.1468	0.0805	9.1956	0.1786	6.7724	0.1315	4.3231	0.084	9.6851	0.1881
Q10Z37	ATP synthase epsilon chain OS=Trichodesmium erythraeum (strain IMS101) GN=atpC PE=3 SV=1	29.0106	0.4319	33.5383	0.4993	29.7793	0.4433	8.9478	0.1332	NaN	NaN	9.1485	0.1362	41.3892	0.6161	30.2028	0.4496	24.6791	0.3674	55.6932	0.829	26.047	0.3877	27.8095	0.414	38.8641	0.5785	54.2099	0.807	70.222	1.0453	72.7349	1.0827	49.568	0.7379	45.1734	0.6725	15.7715	0.2348	16.8511	0.2508	21.3365	0.3176	8.6883	0.1293	7.4083	0.1103	5.1722	0.077
Q116T8	NUDIX hydrolase OS=Trichodesmium erythraeum (strain IMS101) GN=Tery_1124 PE=3 SV=1	7.0078	0.1583	8.0732	0.1824	7.4379	0.1681	8.7729	0.1982	5.4736	0.1237	5.342	0.1207	NaN	NaN	10.1879	0.2302	7.596	0.1716	11.6158	0.2625	7.1759	0.1621	6.851	0.1548	8.7842	0.1985	5.9692	0.1349	11.6757	0.2638	NaN	NaN	11.3949	0.2575	10.5233	0.2378	7.2435	0.1637	7.7968	0.1762	8.1138	0.1833	5.6856	0.1285	3.3369	0.0754	4.9328	0.1115
Q111X3	Signal peptide peptidase A. Serine peptidase. MEROPS family S49 OS=Trichodesmium erythraeum (strain IMS101) GN=Tery_2494 PE=4 SV=1	11.0348	0.3348	14.573	0.4422	12.5035	0.3794	10.2731	0.3117	8.2565	0.2505	13.4624	0.4085	13.9846	0.4243	14.0362	0.4259	10.9111	0.3311	16.0757	0.4878	14.272	0.433	16.5021	0.5007	14.1404	0.429	19.3715	0.5878	7.4404	0.2258	7.4225	0.2252	17.9172	0.5436	18.8156	0.5709	7.9738	0.2419	NaN	NaN	9.2683	0.2812	8.7683	0.266	9.5335	0.2893	NaN	NaN
Q113T4	Uncharacterized protein OS=Trichodesmium erythraeum (strain IMS101) GN=Tery_1989 PE=4 SV=1	12.998	0.2253	17.2393	0.2988	15.3786	0.2665	14.1429	0.2451	12.016	0.2083	11.6378	0.2017	14.3627	0.2489	13.7021	0.2375	11.0887	0.1922	31.1106	0.5392	16.6816	0.2891	18.3984	0.3189	22.4264	0.3887	30.8886	0.5354	33.9493	0.5884	NaN	NaN	NaN	NaN	19.0011	0.3293	9.5288	0.1652	9.5251	0.1651	13.7344	0.238	13.7645	0.2386	10.6029	0.1838	11.3973	0.1975
Q10Y04	Dimethylaniline monooxygenase (N-oxide forming) OS=Trichodesmium erythraeum (strain IMS101) GN=Tery_3826 PE=4 SV=1	8.9261	0.6508	10.2006	0.7437	7.7734	0.5668	7.2079	0.5255	7.2156	0.5261	8.9985	0.6561	6.8204	0.4973	8.1857	0.5968	5.9556	0.4342	7.4321	0.5419	NaN	NaN	NaN	NaN	4.1567	0.3031	6.3692	0.4644	10.698	0.78	10.9142	0.7958	3.1613	0.2305	3.1145	0.2271	11.8809	0.8662	11.877	0.866	13.103	0.9553	12.4986	0.9113	12.3869	0.9031	14.5553	1.0612
Q115D5	Bacterial nucleoid protein Hbs OS=Trichodesmium erythraeum (strain IMS101) GN=Tery_1610 PE=3 SV=1	9.1815	0.0936	NaN	NaN	12.26	0.125	5.4613	0.0557	6.3646	0.0649	NaN	NaN	15.2392	0.1554	14.14	0.1442	12.1111	0.1235	29.6154	0.3021	13.037	0.133	17.8926	0.1825	21.7559	0.2219	30.8221	0.3144	34.9816	0.3568	20.0266	0.2043	17.841	0.182	17.1899	0.1753	8.1499	0.0831	7.868	0.0803	7.6827	0.0784	10.642	0.1085	8.9671	0.0915	11.4427	0.1167
Q111Y0	Phycobilisome linker polypeptide OS=Trichodesmium erythraeum (strain IMS101) GN=Tery_2486 PE=4 SV=1	26.2052	0.7254	31.7395	0.8786	26.456	0.7323	20.858	0.5774	22.206	0.6147	32.6087	0.9026	28.0443	0.7763	27.0568	0.749	21.2525	0.5883	4.0975	0.1134	3.3115	0.0917	12.6656	0.3506	4.1826	0.1158	4.9771	0.1378	NaN	NaN	NaN	NaN	16.5035	0.4568	5.5396	0.1533	19.995	0.5535	26.0152	0.7201	27.4895	0.7609	25.335	0.7013	25.4322	0.704	27.6018	0.764
Q10Y89	30S ribosomal protein S18 OS=Trichodesmium erythraeum (strain IMS101) GN=rpsR PE=3 SV=1	5.1692	0.0437	NaN	NaN	NaN	NaN	7.8834	0.0666	5.9178	0.05	6.8321	0.0577	8.3949	0.0709	7.3081	0.0618	11.9271	0.1008	11.4676	0.0969	6.6872	0.0565	8.6014	0.0727	8.7728	0.0741	7.8891	0.0667	8.052	0.068	19.9666	0.1687	12.8051	0.1082	10.3654	0.0876	8.8276	0.0746	10.7518	0.0909	12.4087	0.1049	6.5735	0.0555	9.0749	0.0767	8.7051	0.0736
Q10Y87	1-(5-phosphoribosyl)-5-[(5-phosphoribosylamino)methylideneamino] imidazole-4-carboxamide isomerase OS=Trichodesmium erythraeum (strain IMS101) GN=hisA PE=3 SV=1	4.5036	0.1231	6.6705	0.1823	NaN	NaN	12.9349	0.3535	11.1823	0.3056	9.3198	0.2547	6.4346	0.1758	6.7065	0.1833	5.2095	0.1424	9.5962	0.2622	7.7635	0.2122	7.9801	0.2181	5.8237	0.1592	6.8701	0.1877	NaN	NaN	10.506	0.2871	7.0428	0.1925	8.3084	0.2271	6.7221	0.1837	7.9646	0.2177	7.7943	0.213	6.4884	0.1773	6.1595	0.1683	7.135	0.195
Q110S7	HpcH/HpaI aldolase OS=Trichodesmium erythraeum (strain IMS101) GN=Tery_2821 PE=4 SV=1	4.1928	0.1155	6.3244	0.1743	5.5212	0.1521	5.5986	0.1543	5.4203	0.1494	9.5006	0.2618	9.4475	0.2603	8.9408	0.2464	6.7433	0.1858	8.5117	0.2345	3.505	0.0966	3.3805	0.0931	5.3974	0.1487	7.7394	0.2133	NaN	NaN	11.6305	0.3205	8.3314	0.2296	7.8125	0.2153	3.8483	0.106	NaN	NaN	4.9001	0.135	4.3191	0.119	4.0057	0.1104	3.9692	0.1094
Q114P0	5'-nucleotidase / 3'-nucleotidase / exopolyphosphatase OS=Trichodesmium erythraeum (strain IMS101) GN=Tery_1774 PE=3 SV=1	6.4273	0.1687	6.9266	0.1818	NaN	NaN	2.6137	0.0686	3.2999	0.0866	6.4728	0.1699	6.4654	0.1697	6.2909	0.1651	5.2135	0.1369	8.5261	0.2238	5.872	0.1542	7.0759	0.1858	6.8582	0.18	7.2496	0.1903	NaN	NaN	11.781	0.3093	8.5349	0.2241	8.8948	0.2335	5.8616	0.1539	6.4741	0.17	6.8895	0.1809	5.1772	0.1359	3.9749	0.1043	4.9304	0.1294
Q10UZ4	Uncharacterized protein OS=Trichodesmium erythraeum (strain IMS101) GN=Tery_5018 PE=4 SV=1	3.1644	0.2207	NaN	NaN	NaN	NaN	6.4323	0.4487	7.5217	0.5247	8.0875	0.5641	4.2109	0.2937	3.0285	0.2112	3.4639	0.2416	10.0759	0.7028	6.4906	0.4527	7.0047	0.4886	8.7418	0.6098	12.2191	0.8523	11.9892	0.8363	10.9365	0.7628	8.9978	0.6276	7.7372	0.5397	5.8214	0.4061	6.2797	0.438	6.4542	0.4502	6.4753	0.4517	7.4771	0.5215	7.5079	0.5237
Q10VM1	NADPH-glutathione reductase OS=Trichodesmium erythraeum (strain IMS101) GN=Tery_4747 PE=3 SV=1	1.2936	0.0632	NaN	NaN	NaN	NaN	5.3068	0.2592	3.9735	0.1941	4.362	0.213	4.3752	0.2137	3.052	0.1491	2.308	0.1127	8.1744	0.3993	6.0738	0.2967	6.1905	0.3024	8.2591	0.4034	8.6084	0.4204	11.7096	0.5719	12.4158	0.6064	7.6425	0.3733	8.4527	0.4128	7.4276	0.3628	8.8082	0.4302	9.0759	0.4433	13.7314	0.6707	13.9507	0.6814	15.6046	0.7622
Q110K9	Uncharacterized protein OS=Trichodesmium erythraeum (strain IMS101) GN=Tery_2897 PE=4 SV=1	4.8088	0.0929	5.5555	0.1074	4.7363	0.0915	3.7002	0.0715	4.2787	0.0827	5.4284	0.1049	4.381	0.0847	3.527	0.0682	2.8259	0.0546	13.7841	0.2664	10.5368	0.2037	10.0593	0.1944	8.8809	0.1716	13.1903	0.2549	NaN	NaN	NaN	NaN	5.6648	0.1095	7.9226	0.1531	4.836	0.0935	5.5963	0.1082	6.3476	0.1227	3.8142	0.0737	4.1512	0.0802	4.6113	0.0891
Q117W8	Cob(I)yrinic acid a_c-diamide adenosyltransferase OS=Trichodesmium erythraeum (strain IMS101) GN=Tery_0786 PE=4 SV=1	3.6796	0.0795	NaN	NaN	4.2213	0.0912	7.0408	0.1522	3.6771	0.0795	6.2298	0.1347	NaN	NaN	10.0005	0.2162	10.4429	0.2257	10.9594	0.2369	6.7816	0.1466	6.09	0.1316	7.8743	0.1702	8.6438	0.1868	3.0592	0.0661	7.9838	0.1726	13.324	0.288	9.124	0.1972	7.6813	0.166	9.9651	0.2154	11.6755	0.2524	5.7338	0.1239	7.5974	0.1642	5.3177	0.1149
Q10VR8	Methylenetetrahydrofolate reductase OS=Trichodesmium erythraeum (strain IMS101) GN=Tery_4692 PE=3 SV=1	NaN	NaN	NaN	NaN	NaN	NaN	6.6082	0.2151	7.3248	0.2384	9.8896	0.3219	3.3694	0.1097	5.1285	0.1669	4.0073	0.1304	13.5518	0.4411	8.1234	0.2644	6.4216	0.209	9.4542	0.3077	12.4463	0.4051	11.3054	0.368	11.4593	0.373	14.3318	0.4665	11.9939	0.3904	6.8126	0.2217	7.2909	0.2373	7.8713	0.2562	7.2509	0.236	6.3444	0.2065	7.3532	0.2393
Q112M3	Gas vesicle protein GvpN OS=Trichodesmium erythraeum (strain IMS101) GN=Tery_2329 PE=4 SV=1	NaN	NaN	NaN	NaN	NaN	NaN	3.926	0.138	NaN	NaN	NaN	NaN	NaN	NaN	34.5589	1.2151	23.7431	0.8348	29.0335	1.0208	17.6578	0.6208	16.9969	0.5976	21.7527	0.7648	NaN	NaN	NaN	NaN	NaN	NaN	15.4844	0.5444	12.0275	0.4229	18.4608	0.6491	20.8816	0.7342	21.085	0.7413	NaN	NaN	NaN	NaN	22.4883	0.7907
Q116I9	Cysteine synthase OS=Trichodesmium erythraeum (strain IMS101) GN=Tery_1235 PE=3 SV=1	NaN	NaN	NaN	NaN	NaN	NaN	21.0326	0.7174	17.9923	0.6137	18.1291	0.6184	18.2124	0.6212	15.6647	0.5343	11.9123	0.4063	14.0711	0.48	8.7389	0.2981	10.0763	0.3437	14.9736	0.5108	15.4935	0.5285	14.9552	0.5101	23.5203	0.8023	20.7936	0.7093	22.5812	0.7703	16.0334	0.5469	17.5704	0.5993	18.2745	0.6234	15.9504	0.5441	15.6252	0.533	18.5014	0.6311
Q112L5	Gas vesicle synthesis GvpLGvpF OS=Trichodesmium erythraeum (strain IMS101) GN=Tery_2339 PE=4 SV=1	NaN	NaN	NaN	NaN	NaN	NaN	16.8918	0.5306	6.5368	0.2053	14.4747	0.4547	30.1242	0.9463	27.4542	0.8625	22.3734	0.7028	27.3883	0.8604	14.9369	0.4692	7.2577	0.228	25.8998	0.8136	10.8738	0.3416	38.4258	1.2071	59.4142	1.8665	37.5512	1.1797	21.2155	0.6665	25.4476	0.7994	28.014	0.88	30.2543	0.9504	23.3526	0.7336	14.6191	0.4593	16.0272	0.5035
Q10ZN4	NmrA-like OS=Trichodesmium erythraeum (strain IMS101) GN=Tery_3162 PE=4 SV=1	NaN	NaN	NaN	NaN	NaN	NaN	7.4354	0.2726	6.2516	0.2292	7.9148	0.2902	7.533	0.2762	6.7186	0.2464	5.4112	0.1984	7.6498	0.2805	6.446	0.2364	5.898	0.2163	6.1393	0.2251	8.5127	0.3121	6.4965	0.2382	10.6397	0.3901	10.5035	0.3851	12.1273	0.4447	7.5261	0.276	8.4413	0.3095	8.0182	0.294	7.3972	0.2712	6.7724	0.2483	9.1779	0.3365
Q117P1	Nuclease (SNase-like) OS=Trichodesmium erythraeum (strain IMS101) GN=Tery_0881 PE=4 SV=1	NaN	NaN	NaN	NaN	NaN	NaN	6.1955	0.1919	5.6976	0.1765	5.8114	0.18	6.3769	0.1975	6.8019	0.2107	5.6467	0.1749	5.8808	0.1822	5.1379	0.1592	5.0949	0.1578	4.1992	0.1301	5.5983	0.1734	4.1873	0.1297	7.3846	0.2288	9.8342	0.3046	8.8185	0.2732	5.8407	0.1809	7.075	0.2192	7.9014	0.2448	5.3172	0.1647	5.307	0.1644	6.7303	0.2085
Q118M0	Glycosyl transferase_ family 9 OS=Trichodesmium erythraeum (strain IMS101) GN=Tery_0610 PE=4 SV=1	NaN	NaN	NaN	NaN	NaN	NaN	7.9317	0.2801	6.3398	0.2239	7.3468	0.2594	8.2285	0.2905	7.6572	0.2704	6.0703	0.2143	17.9373	0.6333	11.1202	0.3926	12.5049	0.4415	14.6555	0.5175	18.222	0.6434	17.3271	0.6118	20.3239	0.7176	19.4851	0.688	18.3561	0.6481	6.9648	0.2459	7.8188	0.2761	8.1569	0.288	7.2076	0.2545	7.6304	0.2694	8.7472	0.3089
Q10UV4	Pyruvate dehydrogenase (Lipoamide) OS=Trichodesmium erythraeum (strain IMS101) GN=Tery_5066 PE=4 SV=1	NaN	NaN	NaN	NaN	NaN	NaN	4.7703	0.1835	4.8226	0.1855	6.6553	0.256	11.9088	0.458	12.099	0.4653	10.5185	0.4045	5.8686	0.2257	4.4329	0.1705	3.7316	0.1435	8.1112	0.312	9.947	0.3826	11.8682	0.4564	15.7949	0.6075	12.7449	0.4902	10.7773	0.4145	21.76	0.8369	21.8116	0.8389	23.384	0.8993	20.6862	0.7956	10.1174	0.3891	23.5175	0.9045
Q10W78	Glutathione S-transferase-like OS=Trichodesmium erythraeum (strain IMS101) GN=Tery_4511 PE=4 SV=1	NaN	NaN	NaN	NaN	NaN	NaN	12.7023	0.4717	13.306	0.4942	13.7758	0.5116	15.7547	0.5851	14.4983	0.5384	12.6657	0.4704	9.61	0.3569	7.4167	0.2754	7.0851	0.2631	9.895	0.3675	13.5541	0.5034	14.861	0.5519	18.2134	0.6764	18.8944	0.7017	17.0054	0.6315	15.5477	0.5774	17.4462	0.6479	18.4152	0.6839	19.6294	0.729	18.7824	0.6975	21.329	0.7921
Q111W5	SSU ribosomal protein S1P OS=Trichodesmium erythraeum (strain IMS101) GN=Tery_2502 PE=4 SV=1	NaN	NaN	NaN	NaN	NaN	NaN	10.1251	0.3408	10.6932	0.3599	8.7273	0.2938	11.4578	0.3857	11.8364	0.3984	9.376	0.3156	8.7603	0.2949	10.1896	0.343	10.2882	0.3463	12.2634	0.4128	12.2573	0.4126	14.7632	0.4969	21.0761	0.7094	18.9766	0.6387	19.1886	0.6459	11.7095	0.3941	14.7231	0.4956	15.6039	0.5252	10.5627	0.3555	10.6544	0.3586	12.6517	0.4259
Q114L9	Patatin OS=Trichodesmium erythraeum (strain IMS101) GN=Tery_1796 PE=4 SV=1	NaN	NaN	NaN	NaN	NaN	NaN	5.243	0.1986	6.5327	0.2475	5.5513	0.2103	5.8572	0.2219	7.9877	0.3026	6.1405	0.2327	6.0422	0.2289	4.5543	0.1726	4.6691	0.1769	5.5896	0.2118	6.6201	0.2508	5.7949	0.2196	11.3106	0.4285	7.7321	0.293	8.3321	0.3157	5.2457	0.1987	7.3582	0.2788	7.3547	0.2787	5.249	0.1989	6.1046	0.2313	8.1931	0.3104
Q119G0	UDP-sulfoquinovose synthase OS=Trichodesmium erythraeum (strain IMS101) GN=Tery_0398 PE=4 SV=1	NaN	NaN	NaN	NaN	NaN	NaN	5.7165	0.2728	6.7413	0.3217	6.8406	0.3264	5.1083	0.2437	3.5124	0.1676	3.0541	0.1457	7.365	0.3514	3.167	0.1511	4.8477	0.2313	6.7888	0.3239	13.2741	0.6334	11.1066	0.53	10.8173	0.5162	9.1028	0.4343	7.1135	0.3394	10.5094	0.5015	12.8308	0.6122	12.9977	0.6202	17.8041	0.8495	17.1477	0.8182	16.5429	0.7893
Q10UZ1	Ethyl tert-butyl ether degradation EthD OS=Trichodesmium erythraeum (strain IMS101) GN=Tery_5021 PE=4 SV=1	NaN	NaN	NaN	NaN	NaN	NaN	11.5718	0.411	11.577	0.4112	9.9614	0.3538	13.1617	0.4675	11.0255	0.3916	8.5557	0.3039	7.2424	0.2572	3.7534	0.1333	3.5759	0.127	7.035	0.2499	9.6939	0.3443	5.1912	0.1844	14.1566	0.5028	8.2527	0.2931	11.6637	0.4143	16.5074	0.5863	15.3379	0.5448	16.3463	0.5806	15.0778	0.5355	14.4915	0.5147	16.9668	0.6026
Q118E2	Dihydropteroate synthase OS=Trichodesmium erythraeum (strain IMS101) GN=Tery_0697 PE=4 SV=1	NaN	NaN	NaN	NaN	NaN	NaN	8.0332	0.2764	6.9806	0.2402	6.6924	0.2302	7.4013	0.2546	6.1305	0.2109	5.5871	0.1922	6.0422	0.2079	7.506	0.2582	6.5037	0.2238	6.6293	0.2281	8.7222	0.3001	7.3107	0.2515	11.8643	0.4082	11.5314	0.3967	10.7898	0.3712	6.4369	0.2215	6.8097	0.2343	7.1064	0.2445	7.3884	0.2542	7.3058	0.2513	8.098	0.2786
Q118F5	Fructose-1_6-bisphosphatase class 1 OS=Trichodesmium erythraeum (strain IMS101) GN=fbp PE=3 SV=1	NaN	NaN	NaN	NaN	NaN	NaN	8.337	0.3315	9.1649	0.3644	9.7599	0.388	10.5189	0.4182	10.3142	0.4101	8.0503	0.3201	4.9602	0.1972	3.927	0.1561	3.9584	0.1574	5.0981	0.2027	8.4062	0.3342	8.7003	0.3459	6.7732	0.2693	7.3133	0.2908	5.4155	0.2153	8.1287	0.3232	8.3582	0.3323	10.017	0.3983	10.0571	0.3999	10.3436	0.4112	11.4602	0.4556
Q118F4	Transaldolase OS=Trichodesmium erythraeum (strain IMS101) GN=tal PE=3 SV=1	NaN	NaN	NaN	NaN	NaN	NaN	3.3329	0.1406	5.1335	0.2166	6.7385	0.2843	7.2958	0.3078	7.1051	0.2998	5.7243	0.2415	7.5538	0.3187	5.5134	0.2326	5.2902	0.2232	7.4013	0.3123	9.9862	0.4214	15.5629	0.6567	1.3727	0.0579	6.4642	0.2728	5.6028	0.2364	10.9551	0.4622	11.6308	0.4908	11.8867	0.5016	17.1735	0.7246	16.6793	0.7038	18.7837	0.7926
Q118F3	Glucose-6-phosphate 1-dehydrogenase OS=Trichodesmium erythraeum (strain IMS101) GN=Tery_0684 PE=3 SV=1	NaN	NaN	NaN	NaN	NaN	NaN	3.5728	0.2079	3.5669	0.2076	4.382	0.255	3.7218	0.2166	3.4053	0.1982	2.9615	0.1723	9.8015	0.5704	4.9458	0.2878	4.8532	0.2824	7.3824	0.4296	9.838	0.5725	11.969	0.6965	6.1244	0.3564	6.065	0.353	7.618	0.4433	5.9951	0.3489	5.9781	0.3479	7.7985	0.4538	12.7017	0.7392	12.1293	0.7059	13.7018	0.7974
Q110Z9	Glutamate-1-semialdehyde 2_1-aminomutase OS=Trichodesmium erythraeum (strain IMS101) GN=hemL PE=3 SV=1	NaN	NaN	NaN	NaN	NaN	NaN	6.396	0.2983	4.7423	0.2212	5.2728	0.2459	5.9425	0.2772	5.9999	0.2798	4.6504	0.2169	12.9505	0.604	10.0697	0.4696	9.7497	0.4547	9.5869	0.4471	9.6516	0.4501	12.2272	0.5703	9.1899	0.4286	8.3982	0.3917	8.6871	0.4052	11.4719	0.535	12.6591	0.5904	13.0122	0.6069	18.2968	0.8534	17.0817	0.7967	19.406	0.9051
Q10ZC3	LL-diaminopimelate aminotransferase OS=Trichodesmium erythraeum (strain IMS101) GN=dapL PE=3 SV=1	NaN	NaN	NaN	NaN	3.8049	0.1732	5.1924	0.2364	2.6701	0.1215	NaN	NaN	8.0952	0.3685	7.1489	0.3254	6.0949	0.2774	9.2305	0.4202	4.1347	0.1882	5.1732	0.2355	9.1505	0.4165	14.2236	0.6475	17.6898	0.8053	14.2175	0.6472	9.886	0.45	8.7792	0.3996	11.2815	0.5135	12.4546	0.5669	12.6812	0.5773	17.6429	0.8031	17.3349	0.7891	18.878	0.8594
Q10ZC8	PfkB OS=Trichodesmium erythraeum (strain IMS101) GN=Tery_3284 PE=4 SV=1	NaN	NaN	NaN	NaN	NaN	NaN	14.6601	0.5392	13.2539	0.4875	17.619	0.648	23.5605	0.8665	23.6831	0.8711	18.0312	0.6632	16.6038	0.6107	12.4223	0.4569	11.8669	0.4365	17.6327	0.6485	23.2635	0.8556	14.0569	0.517	37.0918	1.3642	28.7685	1.0581	31.5598	1.1608	22.7993	0.8385	26.4086	0.9713	27.2589	1.0026	26.997	0.9929	23.748	0.8734	29.5492	1.0868
Q10XP8	Uncharacterized protein OS=Trichodesmium erythraeum (strain IMS101) GN=Tery_3948 PE=4 SV=1	NaN	NaN	NaN	NaN	NaN	NaN	8.0292	0.2679	8.3934	0.2801	6.5183	0.2175	7.3427	0.245	6.9676	0.2325	5.7727	0.1926	5.8558	0.1954	5.1187	0.1708	3.7842	0.1263	4.5521	0.1519	8.9651	0.2991	7.3931	0.2467	7.6436	0.255	5.1342	0.1713	7.5369	0.2515	5.2536	0.1753	6.0725	0.2026	6.5364	0.2181	5.8821	0.1963	6.2276	0.2078	7.2179	0.2408
Q115S9	Plasmid stabilization system OS=Trichodesmium erythraeum (strain IMS101) GN=Tery_1455 PE=4 SV=1	NaN	NaN	NaN	NaN	3.6437	0.0385	7.79	0.0824	5.0541	0.0535	7.2968	0.0772	5.3906	0.057	5.8132	0.0615	4.8258	0.0511	7.7986	0.0825	9.2187	0.0975	7.3075	0.0773	6.1139	0.0647	5.1144	0.0541	NaN	NaN	6.6052	0.0699	10.2979	0.1089	11.3458	0.12	6.2978	0.0666	9.1859	0.0972	7.3564	0.0778	7.3156	0.0774	6.9453	0.0735	8.2052	0.0868
Q116D0	Ornithine carbamoyltransferase_ catabolic OS=Trichodesmium erythraeum (strain IMS101) GN=arcB PE=3 SV=1	NaN	NaN	NaN	NaN	NaN	NaN	12.9175	0.4395	10.7047	0.3642	8.5071	0.2894	11.6378	0.3959	12.3207	0.4192	9.852	0.3352	6.979	0.2374	4.7185	0.1605	6.1411	0.2089	8.2091	0.2793	8.4713	0.2882	9.398	0.3197	17.0886	0.5814	16.2207	0.5519	17.0341	0.5795	11.419	0.3885	13.1057	0.4459	13.2562	0.451	12.0548	0.4101	15.0006	0.5103	12.9046	0.439
Q116J0	Carbohydrate-selective porin OprB OS=Trichodesmium erythraeum (strain IMS101) GN=Tery_1234 PE=4 SV=1	NaN	NaN	NaN	NaN	NaN	NaN	3.8994	0.2749	2.8017	0.1975	4.2245	0.2979	5.8851	0.4149	5.9263	0.4178	4.7	0.3314	8.0462	0.5673	3.584	0.2527	3.5858	0.2528	6.5704	0.4633	8.915	0.6286	8.2978	0.585	12.0432	0.8491	6.7911	0.4788	7.5091	0.5294	8.2202	0.5796	9.443	0.6658	10.7028	0.7546	17.3991	1.2267	15.721	1.1084	22.9905	1.621
O84930	MoFe protein of nitrogenase beta subunit OS=Trichodesmium erythraeum (strain IMS101) GN=nifK PE=3 SV=1	NaN	NaN	NaN	NaN	NaN	NaN	4.566	0.261	4.5285	0.2589	4.8318	0.2762	4.0881	0.2337	4.2495	0.2429	3.1629	0.1808	35.3764	2.0223	27.3739	1.5648	28.3355	1.6198	35.3142	2.0187	42.2741	2.4166	27.469	1.5703	33.5829	1.9198	28.4652	1.6272	29.6099	1.6926	6.8625	0.3923	8.1541	0.4661	9.2674	0.5298	11.3613	0.6495	10.8695	0.6214	12.8399	0.734
Q10VZ2	Delta-aminolevulinic acid dehydratase OS=Trichodesmium erythraeum (strain IMS101) GN=Tery_4608 PE=3 SV=1	NaN	NaN	NaN	NaN	NaN	NaN	14.7722	0.5397	14.4105	0.5264	13.7363	0.5018	12.9808	0.4742	10.6761	0.39	9.5577	0.3492	6.8818	0.2514	3.3881	0.1238	3.7221	0.136	7.4534	0.2723	9.193	0.3358	9.434	0.3446	19.8548	0.7253	12.7846	0.4671	13.8226	0.505	8.747	0.3195	8.2651	0.3019	11.3661	0.4152	11.1271	0.4065	10.9837	0.4013	12.5294	0.4577
Q112E1	Putative endoribonuclease L-PSP OS=Trichodesmium erythraeum (strain IMS101) GN=Tery_2416 PE=4 SV=1	11.7053	0.1705	NaN	NaN	11.2106	0.1633	6.3253	0.0921	4.2588	0.062	8.7993	0.1282	12.534	0.1826	11.146	0.1624	9.2684	0.135	18.9256	0.2757	NaN	NaN	7.7703	0.1132	11.6198	0.1693	16.5101	0.2405	21.4312	0.3122	NaN	NaN	15.6462	0.2279	14.7921	0.2155	7.6631	0.1116	8.3519	0.1217	10.3119	0.1502	7.6761	0.1118	7.8155	0.1138	9.7121	0.1415
Q116V5	Uncharacterized protein OS=Trichodesmium erythraeum (strain IMS101) GN=Tery_1104 PE=4 SV=1	NaN	NaN	NaN	NaN	NaN	NaN	9.2261	0.2813	7.833	0.2388	8.2103	0.2503	5.5386	0.1689	5.9292	0.1808	4.9681	0.1515	8.3188	0.2537	8.4055	0.2563	9.4909	0.2894	7.8032	0.2379	7.8634	0.2398	7.797	0.2377	9.6153	0.2932	9.7571	0.2975	11.4101	0.3479	8.513	0.2596	8.7899	0.268	7.7238	0.2355	7.733	0.2358	7.7766	0.2371	7.9157	0.2414
Q110D1	DNA-directed RNA polymerase subunit alpha OS=Trichodesmium erythraeum (strain IMS101) GN=rpoA PE=3 SV=2	NaN	NaN	NaN	NaN	NaN	NaN	10.1566	0.3564	7.2134	0.2531	12.0815	0.4239	11.1574	0.3915	10.4824	0.3678	14.1899	0.4979	6.9308	0.2432	4.8952	0.1718	3.6469	0.128	9.6497	0.3386	5.8433	0.205	15.1429	0.5313	21.7785	0.7641	17.9495	0.6298	17.1899	0.6031	13.4853	0.4731	16.6486	0.5841	16.433	0.5766	16.3606	0.574	16.4426	0.5769	15.3941	0.5401
Q10ZR6	Aldo/keto reductase OS=Trichodesmium erythraeum (strain IMS101) GN=Tery_3126 PE=4 SV=1	NaN	NaN	NaN	NaN	NaN	NaN	9.806	0.3915	3.2194	0.1285	5.6692	0.2263	10.9615	0.4376	8.8471	0.3532	7.2178	0.2882	6.3026	0.2516	3.7187	0.1485	4.8335	0.193	5.9523	0.2376	6.8822	0.2748	8.9484	0.3573	18.1499	0.7246	12.7644	0.5096	13.1423	0.5247	9.3206	0.3721	12.8722	0.5139	13.2764	0.5301	10.8905	0.4348	10.8701	0.434	11.4334	0.4565
Q10X58	Daunorubicin resistance ABC transporter ATPase subunit OS=Trichodesmium erythraeum (strain IMS101) GN=Tery_4160 PE=4 SV=1	NaN	NaN	NaN	NaN	NaN	NaN	3.7774	0.1389	3.1399	0.1154	4.7942	0.1762	6.0968	0.2241	4.4107	0.1621	3.6044	0.1325	3.337	0.1227	1.2808	0.0471	1.2667	0.0466	2.898	0.1065	4.9082	0.1804	4.2606	0.1566	6.5689	0.2415	6.3688	0.2341	7.158	0.2631	5.6205	0.2066	6.7337	0.2475	6.6315	0.2438	6.1807	0.2272	6.7138	0.2468	6.6431	0.2442
Q10XP2	Cyclase/dehydrase OS=Trichodesmium erythraeum (strain IMS101) GN=Tery_3955 PE=4 SV=1	5.4222	0.0975	4.7065	0.0846	9.4533	0.1699	6.235	0.1121	5.5564	0.0999	6.7801	0.1219	5.648	0.1015	5.2788	0.0949	4.1753	0.0751	6.1182	0.11	3.0946	0.0556	3.2743	0.0589	2.9885	0.0537	NaN	NaN	NaN	NaN	NaN	NaN	4.3621	0.0784	2.3436	0.0421	3.9066	0.0702	4.3806	0.0787	4.3039	0.0774	3.8853	0.0698	3.6907	0.0663	5.2402	0.0942
Q10X23	Uncharacterized protein OS=Trichodesmium erythraeum (strain IMS101) GN=Tery_4197 PE=4 SV=1	5.0686	0.0923	7.3882	0.1345	NaN	NaN	8.4768	0.1544	8.0348	0.1463	7.7024	0.1403	7.0083	0.1276	6.3214	0.1151	4.6635	0.0849	8.113	0.1477	6.7019	0.122	6.6756	0.1216	4.2555	0.0775	6.271	0.1142	NaN	NaN	NaN	NaN	5.1619	0.094	3.9592	0.0721	4.3614	0.0794	4.3299	0.0788	4.5809	0.0834	4.3987	0.0801	4.5725	0.0833	4.6086	0.0839
Q119S5	Transcription termination/antitermination protein nusG OS=Trichodesmium erythraeum (strain IMS101) GN=Tery_0266 PE=3 SV=1	2.9068	0.0755	NaN	NaN	NaN	NaN	8.1968	0.213	5.8893	0.153	6.8574	0.1782	4.4388	0.1153	5.4191	0.1408	4.2828	0.1113	6.2624	0.1627	5.6711	0.1474	4.1962	0.109	5.9839	0.1555	6.9231	0.1799	5.3757	0.1397	9.7081	0.2522	8.2327	0.2139	8.0177	0.2083	5.9866	0.1556	5.4822	0.1424	5.7072	0.1483	5.6292	0.1463	5.2346	0.136	5.8807	0.1528
Q10YP5	Uncharacterized protein OS=Trichodesmium erythraeum (strain IMS101) GN=Tery_3542 PE=4 SV=1	17.5204	0.3604	26.4272	0.5436	23.5395	0.4842	10.487	0.2157	7.489	0.154	9.4011	0.1934	22.2964	0.4586	20.3698	0.419	16.5542	0.3405	18.8442	0.3876	7.6019	0.1564	10.9966	0.2262	20.9716	0.4314	31.766	0.6534	38.8876	0.7999	45.959	0.9454	17.6175	0.3624	15.5218	0.3193	6.061	0.1247	5.9559	0.1225	3.6157	0.0744	5.9545	0.1225	7.0627	0.1453	9.7936	0.2015
Q10ZY4	Uncharacterized protein OS=Trichodesmium erythraeum (strain IMS101) GN=Tery_3039 PE=4 SV=1	14.4924	0.4286	15.8158	0.4677	18.3175	0.5417	3.0396	0.0899	NaN	NaN	9.5867	0.2835	11.8899	0.3516	12.1943	0.3606	9.8655	0.2918	14.7344	0.4357	2.1222	0.0628	4.4818	0.1325	9.6653	0.2858	15.5918	0.4611	22.1039	0.6537	18.3936	0.544	11.0089	0.3256	12.3787	0.3661	8.4786	0.2507	11.4554	0.3388	10.6703	0.3156	5.5518	0.1642	NaN	NaN	4.4181	0.1307
Q10Y05	Uncharacterized protein OS=Trichodesmium erythraeum (strain IMS101) GN=Tery_3825 PE=4 SV=1	11.1782	0.7061	14.8842	0.9402	14.9513	0.9445	16.1557	1.0206	17.878	1.1294	20.7225	1.3091	15.8459	1.001	14.1365	0.893	12.1056	0.7647	7.3947	0.4671	5.594	0.3534	4.5365	0.2866	7.4247	0.469	8.4314	0.5326	NaN	NaN	NaN	NaN	5.3534	0.3382	4.9372	0.3119	19.4705	1.23	20.3004	1.2824	21.3309	1.3475	20.5962	1.3011	20.6816	1.3065	22.8472	1.4433
Q110M1	Glyceraldehyde-3-phosphate dehydrogenase OS=Trichodesmium erythraeum (strain IMS101) GN=Tery_2881 PE=3 SV=1	2.4952	0.0924	NaN	NaN	NaN	NaN	8.7774	0.3252	9.4009	0.3483	11.3472	0.4204	8.2117	0.3042	11.209	0.4153	8.1234	0.301	11.3158	0.4192	8.2417	0.3053	7.1399	0.2645	8.4525	0.3131	10.8398	0.4016	5.1196	0.1897	NaN	NaN	6.2604	0.2319	10.739	0.3978	15.5432	0.5758	16.6899	0.6183	17.1796	0.6365	19.9776	0.7401	18.0607	0.6691	21.8278	0.8087
Q116L2	Probable 2-phosphosulfolactate phosphatase OS=Trichodesmium erythraeum (strain IMS101) GN=comB PE=3 SV=1	3.4117	0.0931	NaN	NaN	NaN	NaN	9.0055	0.2457	7.5237	0.2053	8.3978	0.2291	4.0182	0.1096	4.6967	0.1281	3.6863	0.1006	8.9985	0.2455	7.9427	0.2167	7.85	0.2142	5.1917	0.1416	6.8886	0.1879	NaN	NaN	6.6022	0.1801	5.3649	0.1464	7.8075	0.213	5.1867	0.1415	6.9194	0.1888	4.9791	0.1358	4.5703	0.1247	5.409	0.1476	5.6203	0.1533
Q113G3	Phosphoglycerate mutase OS=Trichodesmium erythraeum (strain IMS101) GN=Tery_2127 PE=4 SV=1	5.8763	0.1447	7.3063	0.1799	6.6346	0.1634	2.5128	0.0619	4.3123	0.1062	4.501	0.1108	6.6638	0.1641	5.6784	0.1398	4.5498	0.112	11.3875	0.2804	4.5852	0.1129	6.6704	0.1643	6.5653	0.1617	9.1189	0.2245	NaN	NaN	15.7995	0.389	9.6427	0.2374	8.0129	0.1973	3.3052	0.0814	3.5572	0.0876	3.8862	0.0957	3.478	0.0856	4.1977	0.1034	3.8848	0.0957
Q110L7	Uncharacterized protein OS=Trichodesmium erythraeum (strain IMS101) GN=Tery_2886 PE=4 SV=1	7.3074	0.0969	NaN	NaN	NaN	NaN	7.2931	0.0967	6.3061	0.0836	11.0613	0.1466	10.3071	0.1366	6.4631	0.0857	5.452	0.0723	12.816	0.1699	10.0387	0.1331	9.538	0.1264	6.6062	0.0876	9.8571	0.1307	NaN	NaN	4.556	0.0604	11.7461	0.1557	9.9956	0.1325	8.2761	0.1097	9.2588	0.1227	9.2195	0.1222	7.9126	0.1049	6.2794	0.0832	8.51	0.1128
Q114K1	Phosphate acyltransferase OS=Trichodesmium erythraeum (strain IMS101) GN=plsX PE=3 SV=1	NaN	NaN	NaN	NaN	NaN	NaN	2.5958	0.0947	2.3867	0.0871	2.7486	0.1003	3.993	0.1457	3.926	0.1433	3.3547	0.1224	NaN	NaN	2.1362	0.078	1.1022	0.0402	2.4399	0.0891	3.3236	0.1213	5.0652	0.1849	6.2962	0.2298	5.2326	0.191	4.8325	0.1764	4.1004	0.1497	4.9275	0.1798	4.6145	0.1684	5.8989	0.2153	6.0104	0.2194	6.7973	0.2481
O52659	Flavodoxin OS=Trichodesmium erythraeum (strain IMS101) GN=fld PE=3 SV=2	25.5839	0.4809	27.904	0.5246	29.179	0.5485	56.3305	1.0589	37.0389	0.6963	36.3165	0.6827	27.3297	0.5138	23.8621	0.4486	23.1755	0.4357	15.3224	0.288	14.5114	0.2728	14.5414	0.2734	15.9903	0.3006	NaN	NaN	NaN	NaN	NaN	NaN	11.6627	0.2192	9.6253	0.1809	28.3592	0.5331	28.9217	0.5437	27.6449	0.5197	30.3598	0.5707	26.7691	0.5032	31.8016	0.5978
Q110V4	Enolase OS=Trichodesmium erythraeum (strain IMS101) GN=eno PE=3 SV=1	2.8336	0.1289	NaN	NaN	NaN	NaN	3.6983	0.1683	2.4197	0.1101	3.3365	0.1518	2.7245	0.1239	4.598	0.2092	1.9304	0.0878	2.0597	0.0937	1.7996	0.0819	2.7173	0.1236	2.9249	0.1331	5.2354	0.2382	5.9541	0.2709	NaN	NaN	4.0014	0.182	6.8402	0.3112	10.9566	0.4985	12.4133	0.5647	13.2914	0.6047	16.4095	0.7465	17.6454	0.8028	20.4503	0.9304
Q110V7	Uncharacterized protein OS=Trichodesmium erythraeum (strain IMS101) GN=Tery_2786 PE=4 SV=1	5.5483	0.0704	6.8991	0.0876	5.4403	0.0691	11.9085	0.1512	10.3079	0.1309	14.5562	0.1848	11.7299	0.1489	8.4118	0.1068	6.8791	0.0873	27.9687	0.3551	20.5275	0.2606	19.9091	0.2528	13.1034	0.1664	14.9809	0.1902	NaN	NaN	NaN	NaN	13.5503	0.172	NaN	NaN	15.7304	0.1997	15.5104	0.1969	13.0334	0.1655	10.874	0.1381	10.8122	0.1373	11.955	0.1518
Q118P2	4-hydroxy-tetrahydrodipicolinate synthase OS=Trichodesmium erythraeum (strain IMS101) GN=dapA PE=3 SV=1	NaN	NaN	NaN	NaN	NaN	NaN	8.6352	0.2785	10.7671	0.3473	13.2782	0.4283	9.796	0.316	12.3563	0.3985	9.1853	0.2963	NaN	NaN	8.1679	0.2634	7.7481	0.2499	7.5972	0.245	10.6894	0.3448	10.0237	0.3233	11.0051	0.355	12.4037	0.4001	10.649	0.3435	9.6904	0.3126	11.7307	0.3784	11.6994	0.3774	9.5095	0.3067	10.6332	0.343	9.9256	0.3201
Q11A96	Probable cytosol aminopeptidase OS=Trichodesmium erythraeum (strain IMS101) GN=pepA PE=3 SV=1	NaN	NaN	NaN	NaN	NaN	NaN	3.072	0.1639	2.0322	0.1084	3.0342	0.1619	3.2982	0.1759	2.4418	0.1303	NaN	NaN	6.1825	0.3298	5.2806	0.2817	4.9561	0.2644	4.9988	0.2667	5.8442	0.3118	2.7321	0.1457	7.2468	0.3866	5.5579	0.2965	6.2256	0.3321	4.1406	0.2209	4.8055	0.2563	4.5507	0.2427	10.946	0.5839	10.8588	0.5792	12.3542	0.659
Q10W80	Elongation factor G 2 OS=Trichodesmium erythraeum (strain IMS101) GN=fusA2 PE=3 SV=1	NaN	NaN	NaN	NaN	NaN	NaN	3.344	0.2596	3.7992	0.295	4.3188	0.3353	4.1217	0.32	5.4302	0.4216	NaN	NaN	17.252	1.3395	7.3983	0.5744	8.3537	0.6486	15.167	1.1776	21.4466	1.6651	14.353	1.1144	20.6022	1.5996	14.524	1.1277	13.4852	1.047	7.5368	0.5852	7.2713	0.5646	8.6796	0.6739	8.1691	0.6343	8.1698	0.6343	9.3354	0.7248
Q10WC2	Carbohydrate-selective porin OprB OS=Trichodesmium erythraeum (strain IMS101) GN=Tery_4465 PE=4 SV=1	NaN	NaN	NaN	NaN	NaN	NaN	6.2679	0.3953	7.1565	0.4513	6.473	0.4082	5.2628	0.3319	5.3876	0.3398	4.8269	0.3044	4.8714	0.3072	3.9379	0.2483	3.9778	0.2509	5.8936	0.3717	8.3575	0.5271	7.9116	0.4989	NaN	NaN	20.1895	1.2732	14.7152	0.928	9.5883	0.6047	10.657	0.6721	10.6576	0.6721	28.1079	1.7726	27.5039	1.7345	30.6259	1.9314
Q116P7	Coproporphyrinogen-III oxidase_ aerobic OS=Trichodesmium erythraeum (strain IMS101) GN=hemF PE=3 SV=1	NaN	NaN	NaN	NaN	NaN	NaN	5.011	0.1988	4.0747	0.1616	4.6526	0.1846	9.1577	0.3633	7.6761	0.3045	6.8163	0.2704	3.1736	0.1259	2.2573	0.0895	2.1378	0.0848	3.8887	0.1543	4.1759	0.1657	NaN	NaN	10.1665	0.4033	6.9372	0.2752	7.3172	0.2903	7.7816	0.3087	8.5665	0.3398	9.105	0.3612	9.019	0.3578	11.1636	0.4428	11.9065	0.4723
Q10Y15	Uncharacterized protein OS=Trichodesmium erythraeum (strain IMS101) GN=Tery_3815 PE=4 SV=1	57.3146	0.6152	67.7447	0.7272	58.2483	0.6253	16.273	0.1747	26.9222	0.289	NaN	NaN	51.3714	0.5514	51.3011	0.5507	39.7718	0.4269	25.0335	0.2687	NaN	NaN	19.3093	0.2073	20.81	0.2234	26.5717	0.2852	53.0233	0.5692	57.7762	0.6202	32.5545	0.3495	30.5311	0.3277	24.8865	0.2671	22.1182	0.2374	25.7461	0.2764	36.7687	0.3947	35.1887	0.3777	47.1724	0.5064
Q10YM6	Exodeoxyribonuclease III OS=Trichodesmium erythraeum (strain IMS101) GN=Tery_3564 PE=4 SV=1	NaN	NaN	NaN	NaN	NaN	NaN	5.9411	0.1794	5.1799	0.1564	6.0736	0.1834	3.8368	0.1159	4.6047	0.139	2.9848	0.0901	1.6636	0.0502	4.1163	0.1243	3.224	0.0974	3.3941	0.1025	4.0479	0.1222	2.6555	0.0802	5.9145	0.1786	4.02	0.1214	6.842	0.2066	4.2535	0.1284	5.3838	0.1626	5.6416	0.1704	4.925	0.1487	3.8156	0.1152	5.9232	0.1789
Q116B5	dTDP-4-dehydrorhamnose reductase OS=Trichodesmium erythraeum (strain IMS101) GN=Tery_1344 PE=4 SV=1	NaN	NaN	NaN	NaN	NaN	NaN	7.1412	0.2304	6.754	0.2179	10.4374	0.3367	8.9113	0.2875	7.1462	0.2305	6.2109	0.2004	8.0852	0.2608	5.9082	0.1906	6.1879	0.1996	6.8036	0.2195	7.1698	0.2313	4.8841	0.1576	NaN	NaN	10.0988	0.3258	8.9707	0.2894	6.0022	0.1936	6.1355	0.1979	6.445	0.2079	6.1216	0.1975	6.043	0.195	7.2547	0.234
Q112I9	Peptidase S8 and S53_ subtilisin_ kexin_ sedolisin OS=Trichodesmium erythraeum (strain IMS101) GN=Tery_2365 PE=4 SV=1	NaN	NaN	NaN	NaN	NaN	NaN	NaN	NaN	7.7931	0.6018	8.7061	0.6723	9.1771	0.7087	8.7802	0.678	6.57	0.5073	16.0974	1.2431	7.573	0.5848	7.2227	0.5577	9.5762	0.7395	15.1946	1.1734	16.6234	1.2837	22.0306	1.7012	16.5931	1.2814	16.0298	1.2378	10.6565	0.8229	9.6906	0.7483	9.7714	0.7546	8.3142	0.642	7.2211	0.5576	8.5806	0.6626
Q10X24	D-3-phosphoglycerate dehydrogenase OS=Trichodesmium erythraeum (strain IMS101) GN=Tery_4196 PE=4 SV=1	NaN	NaN	NaN	NaN	NaN	NaN	6.0276	0.3436	7.1922	0.41	6.2903	0.3586	2.9929	0.1706	NaN	NaN	2.886	0.1645	13.5686	0.7735	10.38	0.5917	9.7902	0.5581	7.8894	0.4498	9.8296	0.5604	5.837	0.3328	13.3647	0.7619	10.2052	0.5818	9.9383	0.5666	8.1664	0.4656	9.9882	0.5694	10.1503	0.5786	12.2502	0.6984	15.356	0.8754	16.1662	0.9216
Q11AA1	Oxidoreductase_ molybdopterin binding OS=Trichodesmium erythraeum (strain IMS101) GN=Tery_0060 PE=4 SV=1	NaN	NaN	NaN	NaN	NaN	NaN	9.5594	0.3681	6.9235	0.2666	6.5883	0.2537	6.7101	0.2584	6.4924	0.25	5.498	0.2117	4.8582	0.187	3.762	0.1448	3.1374	0.1208	4.1449	0.1596	5.3141	0.2046	NaN	NaN	4.987	0.192	4.863	0.1872	4.8036	0.1849	5.5191	0.2125	5.8813	0.2264	4.3173	0.1662	4.1753	0.1608	3.3992	0.1309	5.4847	0.2112
Q10VS5	Cob(I)yrinic acid a_c-diamide adenosyltransferase OS=Trichodesmium erythraeum (strain IMS101) GN=Tery_4685 PE=4 SV=1	NaN	NaN	NaN	NaN	NaN	NaN	NaN	NaN	1.4547	0.0603	1.2274	0.0509	2.4908	0.1032	2.3288	0.0965	1.9287	0.0799	2.9449	0.1221	2.2474	0.0931	1.9616	0.0813	1.7377	0.072	2.1646	0.0897	2.5686	0.1065	3.5923	0.1489	2.1038	0.0872	2.6762	0.1109	4.1592	0.1724	4.2109	0.1745	4.9052	0.2033	5.1846	0.2149	5.2434	0.2173	6.021	0.2495
Q10YC7	S-methyl-5'-thioadenosine phosphorylase OS=Trichodesmium erythraeum (strain IMS101) GN=mtnP PE=3 SV=1	NaN	NaN	NaN	NaN	NaN	NaN	7.1815	0.2306	5.6664	0.182	5.8197	0.1869	7.0329	0.2259	6.4293	0.2065	8.781	0.282	9.3876	0.3015	3.9171	0.1258	6.2715	0.2014	8.4121	0.2701	8.7063	0.2796	11.3889	0.3657	9.8987	0.3179	7.1996	0.2312	9.3207	0.2993	3.4907	0.1121	5.9613	0.1914	3.8708	0.1243	4.1023	0.1317	4.8373	0.1553	NaN	NaN
Q10ZA8	Thioredoxin OS=Trichodesmium erythraeum (strain IMS101) GN=Tery_3312 PE=3 SV=1	NaN	NaN	NaN	NaN	6.3144	0.077	7.7027	0.0939	7.7657	0.0946	6.6694	0.0813	7.4013	0.0902	NaN	NaN	6.9688	0.0849	16.0316	0.1954	10.7743	0.1313	13.8219	0.1685	9.2645	0.1129	10.5003	0.128	6.3266	0.0771	NaN	NaN	10.9924	0.134	11.2075	0.1366	6.1103	0.0745	6.1315	0.0747	6.5564	0.0799	6.2677	0.0764	6.3133	0.0769	9.1655	0.1117
Q10X89	ATP-binding region_ ATPase-like OS=Trichodesmium erythraeum (strain IMS101) GN=Tery_4127 PE=3 SV=1	NaN	NaN	NaN	NaN	NaN	NaN	4.6605	0.3588	14.3873	1.1075	5.8805	0.4527	NaN	NaN	16.9881	1.3077	2.7622	0.2126	7.0399	0.5419	6.5957	0.5077	5.5827	0.4297	6.272	0.4828	9.1455	0.704	11.1652	0.8595	1.3528	0.1041	5.837	0.4493	4.9124	0.3781	7.9825	0.6145	8.8435	0.6808	8.9956	0.6925	8.92	0.6866	9.5852	0.7378	10.7504	0.8275
Q10XT3	Chromophore lyase CpcS/CpeS 2 OS=Trichodesmium erythraeum (strain IMS101) GN=cpcS2 PE=3 SV=1	NaN	NaN	NaN	NaN	NaN	NaN	5.3276	0.1199	3.0751	0.0692	2.983	0.0671	3.8569	0.0868	3.8521	0.0867	3.0062	0.0676	3.7861	0.0852	6.2322	0.1402	5.6728	0.1276	5.9048	0.1329	3.5719	0.0804	NaN	NaN	6.2381	0.1404	8.818	0.1984	8.306	0.1869	3.9719	0.0894	4.0712	0.0916	4.6792	0.1053	3.5381	0.0796	2.6262	0.0591	4.6272	0.1041
Q10YT1	Ycf48-like protein OS=Trichodesmium erythraeum (strain IMS101) GN=Tery_3503 PE=3 SV=1	NaN	NaN	NaN	NaN	NaN	NaN	8.7383	0.3298	13.4893	0.5092	16.4171	0.6197	22.3649	0.8442	21.2445	0.8019	18.5254	0.6992	17.9387	0.6771	13.0235	0.4916	11.3972	0.4302	15.5554	0.5871	23.7036	0.8947	NaN	NaN	28.3329	1.0694	18.2478	0.6888	23.2318	0.8769	16.3673	0.6178	17.0127	0.6421	18.0562	0.6815	15.7552	0.5947	15.3606	0.5798	16.0517	0.6059
O84929	Nitrogenase protein alpha chain OS=Trichodesmium erythraeum (strain IMS101) GN=nifD PE=3 SV=1	NaN	NaN	NaN	NaN	NaN	NaN	NaN	NaN	3.0199	0.1659	4.9781	0.2734	5.4456	0.2991	3.751	0.206	2.9908	0.1643	41.577	2.2838	25.5497	1.4034	23.4143	1.2861	31.9728	1.7562	45.6226	2.506	33.2649	1.8272	30.0772	1.6521	30.6762	1.685	29.8362	1.6389	10.2976	0.5656	12.7523	0.7005	14.3856	0.7902	16.9325	0.9301	18.8872	1.0374	19.6529	1.0795
Q111G2	Aldo/keto reductase OS=Trichodesmium erythraeum (strain IMS101) GN=Tery_2669 PE=4 SV=1	NaN	NaN	NaN	NaN	NaN	NaN	4.5809	0.1795	5.0229	0.1968	10.3526	0.4056	12.174	0.477	11.7955	0.4621	10.0774	0.3948	6.3707	0.2496	3.7041	0.1451	4.4558	0.1746	6.2679	0.2456	9.2664	0.363	NaN	NaN	10.4346	0.4088	8.8805	0.3479	8.1028	0.3175	13.5723	0.5317	9.1937	0.3602	12.7439	0.4993	11.1046	0.4351	12.5775	0.4928	12.3153	0.4825
Q118P3	Aspartate-semialdehyde dehydrogenase OS=Trichodesmium erythraeum (strain IMS101) GN=asd PE=3 SV=1	NaN	NaN	NaN	NaN	NaN	NaN	6.1714	0.233	9.2479	0.3491	8.676	0.3275	9.9368	0.3751	9.1308	0.3447	8.2958	0.3132	3.5703	0.1348	2.8234	0.1066	2.8727	0.1084	5.0075	0.189	5.8127	0.2194	NaN	NaN	4.2906	0.162	9.1212	0.3443	7.7045	0.2908	7.7034	0.2908	8.563	0.3232	8.4885	0.3204	9.3058	0.3513	9.3632	0.3535	10.7416	0.4055
Q10X57	Uncharacterized protein OS=Trichodesmium erythraeum (strain IMS101) GN=Tery_4161 PE=4 SV=1	NaN	NaN	NaN	NaN	NaN	NaN	6.8987	0.2027	5.8228	0.1711	6.6192	0.1945	3.8861	0.1142	4.3983	0.1292	3.3985	0.0999	5.2485	0.1542	3.6558	0.1074	3.3078	0.0972	4.3673	0.1283	3.8371	0.1128	NaN	NaN	2.6222	0.0771	4.0602	0.1193	4.1088	0.1207	4.3123	0.1267	4.0499	0.119	4.4821	0.1317	4.0048	0.1177	3.6625	0.1076	3.958	0.1163
Q118N0	Uncharacterized protein OS=Trichodesmium erythraeum (strain IMS101) GN=Tery_0600 PE=4 SV=1	NaN	NaN	NaN	NaN	NaN	NaN	6.0522	0.4357	31.9952	2.3033	37.7081	2.7146	32.1366	2.3135	12.8302	0.9237	4.9594	0.357	24.2967	1.7491	8.4638	0.6093	4.4577	0.3209	4.3551	0.3135	45.7374	3.2927	NaN	NaN	34.1415	2.4579	40.0674	2.8845	28.7268	2.0681	6.9297	0.4989	16.6288	1.1971	10.0486	0.7234	15.6549	1.127	15.3036	1.1017	13.563	0.9764
Q9KJL5	ORF2 OS=Trichodesmium erythraeum (strain IMS101) GN=Tery_4141 PE=4 SV=1	14.188	0.2545	17.4563	0.3131	12.9352	0.232	14.8331	0.266	17.0548	0.3059	21.9353	0.3934	18.8524	0.3381	17.5617	0.315	14.0987	0.2529	40.3737	0.7241	31.2993	0.5613	30.6733	0.5501	31.3976	0.5631	41.2299	0.7394	NaN	NaN	16.1898	0.2904	34.7753	0.6237	38.119	0.6837	13.3463	0.2394	NaN	NaN	18.0493	0.3237	NaN	NaN	11.2118	0.2011	NaN	NaN
Q114W0	Thioredoxin-disulfide reductase OS=Trichodesmium erythraeum (strain IMS101) GN=Tery_1699 PE=4 SV=1	NaN	NaN	NaN	NaN	NaN	NaN	7.8678	0.2745	8.0871	0.2821	10.8939	0.3801	9.6952	0.3382	9.0781	0.3167	7.464	0.2604	7.042	0.2457	NaN	NaN	4.3089	0.1503	7.9527	0.2774	9.001	0.314	NaN	NaN	9.1184	0.3181	4.8841	0.1704	11.7726	0.4107	7.6664	0.2675	9.0998	0.3175	8.4849	0.296	8.8038	0.3071	8.4102	0.2934	10.2515	0.3576
Q115G7	NADH-ubiquinone/plastoquinone oxidoreductase_ chain 6 OS=Trichodesmium erythraeum (strain IMS101) GN=Tery_1577 PE=3 SV=1	15.4345	0.346	18.4569	0.4138	18.7957	0.4214	22.3302	0.5006	24.232	0.5432	13.3638	0.2996	18.8146	0.4218	18.1416	0.4067	15.2308	0.3414	29.2904	0.6566	12.5222	0.2807	15.0929	0.3383	14.0709	0.3154	11.2312	0.2518	NaN	NaN	NaN	NaN	13.1424	0.2946	13.3581	0.2995	10.7865	0.2418	8.2936	0.1859	NaN	NaN	8.585	0.1925	NaN	NaN	9.6367	0.216
Q10Z73	Uncharacterized protein OS=Trichodesmium erythraeum (strain IMS101) GN=Tery_3349 PE=4 SV=1	8.6716	0.1048	7.6541	0.0925	8.5828	0.1037	NaN	NaN	7.1444	0.0863	NaN	NaN	10.7094	0.1294	10.8598	0.1312	8.2396	0.0996	9.6169	0.1162	5.1302	0.062	5.9782	0.0722	8.6929	0.105	NaN	NaN	13.2462	0.16	16.0208	0.1936	10.0936	0.122	11.2774	0.1363	7.1386	0.0862	5.9385	0.0717	6.3557	0.0768	5.4681	0.0661	3.9642	0.0479	4.4717	0.054
Q10UZ0	Carboxymuconolactone decarboxylase OS=Trichodesmium erythraeum (strain IMS101) GN=Tery_5022 PE=4 SV=1	5.6163	0.0742	7.091	0.0936	4.7883	0.0632	13.4469	0.1775	7.7555	0.1024	7.5836	0.1001	9.0639	0.1197	5.4594	0.0721	4.9507	0.0654	8.2242	0.1086	6.6362	0.0876	6.9022	0.0911	8.2043	0.1083	12.3265	0.1627	12.7414	0.1682	NaN	NaN	6.3985	0.0845	NaN	NaN	5.2414	0.0692	4.5011	0.0594	5.0499	0.0667	5.7445	0.0758	4.9789	0.0657	4.357	0.0575
Q10W62	Rhodanese-like OS=Trichodesmium erythraeum (strain IMS101) GN=Tery_4532 PE=4 SV=1	2.0611	0.0686	NaN	NaN	NaN	NaN	9.1753	0.3052	8.8565	0.2946	7.7806	0.2588	6.5029	0.2163	7.1246	0.237	6.5989	0.2195	5.9322	0.1973	4.5824	0.1524	3.5934	0.1195	7.029	0.2338	16.0137	0.5327	NaN	NaN	4.1062	0.1366	10.9438	0.3641	11.8224	0.3933	10.8021	0.3594	12.8097	0.4261	12.5589	0.4178	11.3291	0.3769	8.531	0.2838	10.6528	0.3544
Q115L6	Uncharacterized protein OS=Trichodesmium erythraeum (strain IMS101) GN=Tery_1525 PE=4 SV=1	6.3236	0.1652	6.9695	0.182	5.0218	0.1312	10.7211	0.28	8.2852	0.2164	10.9284	0.2854	8.2517	0.2155	7.4561	0.1947	6.0158	0.1571	12.6088	0.3293	9.0348	0.236	8.7954	0.2297	7.7398	0.2021	9.8879	0.2582	6.1927	0.1617	14.402	0.3761	7.0867	0.1851	12.5982	0.329	5.8646	0.1532	6.1437	0.1605	NaN	NaN	5.0513	0.1319	NaN	NaN	NaN	NaN
Q10VM5	Cysteine synthase OS=Trichodesmium erythraeum (strain IMS101) GN=Tery_4742 PE=3 SV=1	NaN	NaN	NaN	NaN	NaN	NaN	4.4466	0.1564	5.0668	0.1783	4.526	0.1592	11.6147	0.4086	5.562	0.1957	3.4441	0.1212	NaN	NaN	3.0418	0.107	2.9865	0.1051	14.6879	0.5168	5.3559	0.1884	NaN	NaN	7.2283	0.2543	5.6529	0.1989	8.9002	0.3131	6.2138	0.2186	7.0802	0.2491	7.2183	0.254	6.4839	0.2281	7.0748	0.2489	7.4861	0.2634
Q111D7	Uncharacterized protein OS=Trichodesmium erythraeum (strain IMS101) GN=Tery_2698 PE=4 SV=1	NaN	NaN	11.262	0.0906	NaN	NaN	8.5171	0.0685	4.9421	0.0397	8.1114	0.0652	12.4974	0.1005	11.7398	0.0944	10.0002	0.0804	12.5797	0.1011	19.5244	0.157	10.5686	0.085	17.1485	0.1379	25.1708	0.2024	NaN	NaN	NaN	NaN	11.8539	0.0953	19.0179	0.1529	5.3747	0.0432	9.7511	0.0784	9.7119	0.0781	8.4321	0.0678	8.8574	0.0712	9.9162	0.0797
Q10YT5	NAD(P)H-quinone oxidoreductase subunit J OS=Trichodesmium erythraeum (strain IMS101) GN=ndhJ PE=3 SV=1	NaN	NaN	NaN	NaN	NaN	NaN	3.0989	0.0607	2.8544	0.0559	4.8279	0.0946	2.7316	0.0535	NaN	NaN	2.0086	0.0393	15.6344	0.3063	9.208	0.1804	8.7835	0.1721	8.6392	0.1692	12.7837	0.2504	NaN	NaN	7.9752	0.1562	8.1832	0.1603	7.3108	0.1432	2.4839	0.0487	3.0969	0.0607	2.7526	0.0539	2.8862	0.0565	3.5251	0.0691	3.7733	0.0739
Q10YT4	NAD(P)H-quinone oxidoreductase subunit K OS=Trichodesmium erythraeum (strain IMS101) GN=ndhK PE=3 SV=1	NaN	NaN	NaN	NaN	NaN	NaN	5.2656	0.1418	6.3023	0.1697	NaN	NaN	10.9593	0.2951	10.6279	0.2862	NaN	NaN	27.5768	0.7426	19.5955	0.5277	20.9196	0.5633	21.2724	0.5728	24.6837	0.6647	53.9765	1.4534	22.4797	0.6053	25.8045	0.6948	27.9079	0.7515	6.644	0.1789	6.6643	0.1795	7.2738	0.1959	6.979	0.1879	7.9151	0.2131	7.9255	0.2134
Q115M1	Inorganic pyrophosphatase OS=Trichodesmium erythraeum (strain IMS101) GN=ppa PE=3 SV=1	NaN	NaN	NaN	NaN	NaN	NaN	6.0622	0.1171	10.9922	0.2123	11.3734	0.2197	3.7373	0.0722	NaN	NaN	3.6515	0.0705	21.6835	0.4188	16.7925	0.3243	17.275	0.3337	11.3626	0.2195	11.8973	0.2298	NaN	NaN	3.1717	0.0613	9.412	0.1818	9.3457	0.1805	11.7731	0.2274	10.3596	0.2001	10.1956	0.1969	10.1819	0.1967	8.881	0.1715	10.8359	0.2093
Q10YI4	Uncharacterized protein OS=Trichodesmium erythraeum (strain IMS101) GN=Tery_3619 PE=4 SV=1	NaN	NaN	NaN	NaN	NaN	NaN	5.4722	0.1652	3.6707	0.1108	3.5164	0.1062	NaN	NaN	2.2633	0.0683	1.5825	0.0478	3.3492	0.1011	4.3027	0.1299	4.7008	0.1419	2.7296	0.0824	2.2728	0.0686	NaN	NaN	1.8056	0.0545	6.0645	0.1831	4.8622	0.1468	3.6536	0.1103	3.8884	0.1174	3.809	0.115	3.8857	0.1173	3.1496	0.0951	4.1964	0.1267
Q116P1	Diaminopimelate epimerase OS=Trichodesmium erythraeum (strain IMS101) GN=dapF PE=1 SV=1	NaN	NaN	NaN	NaN	NaN	NaN	5.6542	0.1738	4.9275	0.1514	5.6661	0.1741	2.465	0.0758	3.7543	0.1154	2.8749	0.0884	4.1924	0.1289	3.9855	0.1225	4.2826	0.1316	4.6876	0.1441	4.3443	0.1335	NaN	NaN	5.9198	0.1819	6.418	0.1973	5.931	0.1823	2.9935	0.092	2.8916	0.0889	4.2281	0.13	3.4328	0.1055	3.5016	0.1076	3.3091	0.1017
Q10Z40	Site-determining protein OS=Trichodesmium erythraeum (strain IMS101) GN=Tery_3383 PE=3 SV=1	NaN	NaN	3.7939	0.1127	3.5122	0.1044	4.3744	0.13	5.1212	0.1522	NaN	NaN	7.0261	0.2088	6.1396	0.1825	5.034	0.1496	7.8849	0.2343	NaN	NaN	NaN	NaN	5.5477	0.1649	7.025	0.2088	NaN	NaN	12.2308	0.3635	5.5353	0.1645	9.5894	0.285	4.203	0.1249	4.4632	0.1326	4.552	0.1353	4.4427	0.132	4.5648	0.1357	4.7209	0.1403
Q112L9	Gas vesicle protein GvpN OS=Trichodesmium erythraeum (strain IMS101) GN=Tery_2334 PE=4 SV=1	NaN	NaN	NaN	NaN	NaN	NaN	NaN	NaN	22.0305	0.7731	26.6644	0.9357	29.308	1.0285	NaN	NaN	NaN	NaN	NaN	NaN	NaN	NaN	NaN	NaN	NaN	NaN	26.9752	0.9466	8.3052	0.2914	10.1689	0.3568	NaN	NaN	1.1088	0.0389	NaN	NaN	NaN	NaN	NaN	NaN	18.6352	0.6539	7.1622	0.2513	NaN	NaN
Q10VX2	NAD-dependent epimerase/dehydratase OS=Trichodesmium erythraeum (strain IMS101) GN=Tery_4630 PE=4 SV=1	NaN	NaN	NaN	NaN	NaN	NaN	6.574	0.2307	6.449	0.2263	8.0023	0.2808	7.7899	0.2734	7.1809	0.252	5.9811	0.2099	4.2607	0.1495	3.6622	0.1285	3.9057	0.1371	5.4459	0.1911	NaN	NaN	NaN	NaN	7.7816	0.2731	9.2519	0.3247	9.1254	0.3202	6.8597	0.2407	8.9286	0.3133	9.0299	0.3169	8.826	0.3097	9.0904	0.319	8.9128	0.3128
Q110F0	Hydroxyneurosporene-O-methyltransferase OS=Trichodesmium erythraeum (strain IMS101) GN=Tery_2966 PE=4 SV=1	NaN	NaN	NaN	NaN	NaN	NaN	8.8286	0.3397	5.6559	0.2176	NaN	NaN	9.7034	0.3734	9.0286	0.3474	NaN	NaN	6.2988	0.2424	6.0114	0.2313	6.9598	0.2678	11.1271	0.4281	11.9881	0.4613	11.2496	0.4329	16.4444	0.6327	15.1836	0.5842	15.9866	0.6151	8.5386	0.3285	9.394	0.3615	9.5313	0.3667	8.6589	0.3332	8.7757	0.3377	10.0559	0.3869
Q119P4	Peptidyl-prolyl cis-trans isomerase OS=Trichodesmium erythraeum (strain IMS101) GN=Tery_0301 PE=3 SV=1	NaN	NaN	NaN	NaN	NaN	NaN	7.7998	0.1187	7.6596	0.1166	8.5939	0.1308	7.9371	0.1208	6.2908	0.0958	5.4953	0.0837	14.4043	0.2193	6.4229	0.0978	7.51	0.1143	6.4057	0.0975	11.0711	0.1685	11.4085	0.1737	NaN	NaN	7.9672	0.1213	NaN	NaN	6.1667	0.0939	5.4486	0.083	6.3561	0.0968	7.5431	0.1148	4.8533	0.0739	7.9408	0.1209
Q10XA2	Mo-dependent nitrogenase-like OS=Trichodesmium erythraeum (strain IMS101) GN=Tery_4114 PE=4 SV=1	NaN	NaN	NaN	NaN	NaN	NaN	6.5633	0.1828	5.096	0.142	5.4229	0.1511	2.9728	0.0828	2.7064	0.0754	2.1918	0.0611	3.5255	0.0982	3.834	0.1068	3.9029	0.1087	2.7253	0.0759	3.6518	0.1017	NaN	NaN	NaN	NaN	2.7985	0.078	3.4004	0.0947	4.0132	0.1118	3.9268	0.1094	3.604	0.1004	2.6794	0.0746	3.3454	0.0932	2.9463	0.0821
Q10YY1	Probable 30S ribosomal protein PSRP-3 OS=Trichodesmium erythraeum (strain IMS101) GN=Tery_3451 PE=3 SV=1	NaN	NaN	NaN	NaN	NaN	NaN	11.5854	0.1339	6.7029	0.0775	10.3956	0.1202	3.3655	0.0389	8.3072	0.096	6.3736	0.0737	23.4378	0.2709	13.4338	0.1553	16.5916	0.1918	15.8575	0.1833	NaN	NaN	NaN	NaN	3.588	0.0415	17.621	0.2037	20.7297	0.2396	12.6804	0.1466	12.3898	0.1432	11.0116	0.1273	9.4209	0.1089	7.0826	0.0819	11.8772	0.1373
Q112C2	ATPase AAA-2 OS=Trichodesmium erythraeum (strain IMS101) GN=Tery_2437 PE=3 SV=1	NaN	NaN	NaN	NaN	NaN	NaN	3.1654	0.2905	3.0737	0.2821	NaN	NaN	NaN	NaN	2.8445	0.261	1.9288	0.177	6.6052	0.6061	5.3008	0.4864	4.2216	0.3874	3.7515	0.3442	7.5089	0.689	NaN	NaN	NaN	NaN	3.6408	0.3341	19.2495	1.7664	4.4091	0.4046	4.9577	0.4549	5.8584	0.5376	4.6929	0.4306	4.3184	0.3963	5.5963	0.5135
Q116H3	GTP-binding protein YchF OS=Trichodesmium erythraeum (strain IMS101) GN=Tery_1259 PE=4 SV=1	NaN	NaN	NaN	NaN	NaN	NaN	2.7214	0.1078	1.8973	0.0751	2.6763	0.106	3.9737	0.1574	2.5739	0.1019	3.3458	0.1325	2.289	0.0907	1.2363	0.049	2.1441	0.0849	1.7293	0.0685	NaN	NaN	NaN	NaN	6.2172	0.2463	5.1235	0.2029	5.2651	0.2085	8.3049	0.3289	8.9115	0.353	9.993	0.3958	8.721	0.3454	11.5592	0.4578	9.0409	0.3581
Q111Y2	Photosystem antenna protein-like OS=Trichodesmium erythraeum (strain IMS101) GN=Tery_2484 PE=4 SV=1	52.5003	1.9589	61.8385	2.3073	62.9737	2.3497	40.4771	1.5103	41.2681	1.5398	45.8034	1.709	59.2677	2.2114	54.6588	2.0394	44.2619	1.6515	3.8747	0.1446	NaN	NaN	2.0517	0.0766	NaN	NaN	NaN	NaN	NaN	NaN	NaN	NaN	4.2494	0.1586	4.1772	0.1559	38.0701	1.4205	44.6168	1.6648	46.2332	1.7251	39.9236	1.4896	45.031	1.6802	41.7726	1.5586
Q10VQ9	RNA-binding region RNP-1 OS=Trichodesmium erythraeum (strain IMS101) GN=Tery_4702 PE=4 SV=1	NaN	NaN	NaN	NaN	NaN	NaN	9.2397	0.1061	8.443	0.0969	10.0427	0.1153	13.2135	0.1517	12.1355	0.1393	8.6902	0.0998	10.344	0.1187	7.141	0.082	7.5519	0.0867	9.3438	0.1073	NaN	NaN	NaN	NaN	10.1869	0.1169	14.8532	0.1705	13.3687	0.1535	8.2662	0.0949	9.3452	0.1073	9.7386	0.1118	10.33	0.1186	8.3688	0.0961	10.7408	0.1233
Q116X9	Uncharacterized protein OS=Trichodesmium erythraeum (strain IMS101) GN=Tery_1076 PE=4 SV=1	NaN	NaN	NaN	NaN	NaN	NaN	3.6334	0.1053	NaN	NaN	6.376	0.1848	4.8552	0.1407	4.4274	0.1283	3.8426	0.1114	12.128	0.3516	6.7965	0.197	8.3665	0.2425	6.9216	0.2006	9.5335	0.2764	NaN	NaN	16.1444	0.468	11.0052	0.319	11.3971	0.3304	2.9951	0.0868	3.9375	0.1141	3.3361	0.0967	3.6855	0.1068	3.2307	0.0936	3.4859	0.101
Q110C6	Adenylate kinase OS=Trichodesmium erythraeum (strain IMS101) GN=adk PE=3 SV=1	NaN	NaN	NaN	NaN	NaN	NaN	9.6617	0.2092	7.9595	0.1723	8.5137	0.1843	NaN	NaN	7.4206	0.1607	6.5341	0.1415	13.9915	0.3029	13.9744	0.3025	12.181	0.2637	10.7785	0.2333	10.2384	0.2217	4.6981	0.1017	9.397	0.2034	10.3431	0.2239	11.8419	0.2564	6.8469	0.1482	7.2739	0.1575	7.234	0.1566	6.9167	0.1497	6.1796	0.1338	7.2941	0.1579
Q113A3	Uracil phosphoribosyltransferase OS=Trichodesmium erythraeum (strain IMS101) GN=Tery_2191 PE=4 SV=1	4.1606	0.0984	5.6684	0.1341	4.2634	0.1009	5.1435	0.1217	4.5112	0.1067	5.8882	0.1393	5.4661	0.1293	6.4845	0.1534	4.4512	0.1053	7.6366	0.1807	7.1154	0.1684	6.9309	0.164	5.0674	0.1199	6.2587	0.1481	NaN	NaN	NaN	NaN	5.4666	0.1293	5.064	0.1198	5.717	0.1353	6.1032	0.1444	6.4278	0.1521	5.4072	0.1279	4.8605	0.115	5.5537	0.1314
Q114Y6	Photosystem antenna protein-like OS=Trichodesmium erythraeum (strain IMS101) GN=Tery_1667 PE=4 SV=1	61.8296	2.326	60.3041	2.2686	58.9461	2.2175	73.2876	2.757	66.0409	2.4844	68.861	2.5905	67.0399	2.522	66.9378	2.5182	66.6758	2.5083	NaN	NaN	NaN	NaN	2.8223	0.1062	NaN	NaN	NaN	NaN	NaN	NaN	NaN	NaN	6.1264	0.2305	4.92	0.1851	66.6445	2.5071	75.3741	2.8355	77.4219	2.9126	72.8712	2.7414	74.2538	2.7934	81.1031	3.0511
Q10YM8	Nitroreductase OS=Trichodesmium erythraeum (strain IMS101) GN=Tery_3562 PE=4 SV=1	9.0062	0.2063	8.5612	0.1961	NaN	NaN	6.4308	0.1473	5.7869	0.1326	4.6886	0.1074	9.7368	0.223	9.2601	0.2121	7.0285	0.161	11.0553	0.2532	4.9851	0.1142	5.2339	0.1199	7.2855	0.1669	7.2575	0.1662	NaN	NaN	11.314	0.2592	NaN	NaN	9.2488	0.2119	5.7849	0.1325	6.7301	0.1542	7.5397	0.1727	5.0538	0.1158	3.2653	0.0748	4.5654	0.1046
Q119T0	Uncharacterized protein OS=Trichodesmium erythraeum (strain IMS101) GN=Tery_0260 PE=4 SV=1	NaN	NaN	2.452	0.0781	NaN	NaN	NaN	NaN	NaN	NaN	6.2248	0.1983	8.1198	0.2586	7.4599	0.2376	7.1011	0.2262	5.2344	0.1667	2.1803	0.0694	NaN	NaN	4.681	0.1491	6.9668	0.2219	12.4724	0.3973	16.7753	0.5343	9.956	0.3171	9.6768	0.3082	5.8874	0.1875	5.9331	0.189	7.3446	0.2339	6.1971	0.1974	4.4041	0.1403	5.0613	0.1612
Q10XP6	TPR repeat OS=Trichodesmium erythraeum (strain IMS101) GN=Tery_3950 PE=4 SV=1	8.0899	0.1309	10.6383	0.1721	NaN	NaN	NaN	NaN	4.634	0.075	6.3061	0.102	8.4129	0.1361	7.7118	0.1248	8.1889	0.1325	12.4663	0.2017	3.9225	0.0635	4.4063	0.0713	7.2885	0.1179	9.6203	0.1556	10.9724	0.1775	12.2145	0.1976	6.3458	0.1027	4.4653	0.0722	4.4997	0.0728	5.2049	0.0842	4.7045	0.0761	5.9308	0.0959	4.3494	0.0704	3.3854	0.0548
Q10WC1	Carbohydrate-selective porin OprB OS=Trichodesmium erythraeum (strain IMS101) GN=Tery_4466 PE=4 SV=1	NaN	NaN	NaN	NaN	NaN	NaN	2.0297	0.1109	1.722	0.0941	2.481	0.1356	1.864	0.1018	1.7043	0.0931	NaN	NaN	3.105	0.1697	2.3422	0.128	1.9467	0.1064	3.0021	0.164	2.9182	0.1594	4.765	0.2604	NaN	NaN	NaN	NaN	1.45	0.0792	9.461	0.5169	9.2763	0.5069	10.4722	0.5722	21.1404	1.1551	20.8205	1.1376	23.3128	1.2738
Q11A28	Uncharacterized protein OS=Trichodesmium erythraeum (strain IMS101) GN=Tery_0151 PE=4 SV=1	NaN	NaN	NaN	NaN	2.6738	0.0845	NaN	NaN	2.2791	0.072	NaN	NaN	2.9702	0.0939	3.2162	0.1017	2.8798	0.091	5.4981	0.1738	3.7024	0.117	3.5753	0.113	2.6851	0.0849	4.6715	0.1477	NaN	NaN	6.4916	0.2052	5.2913	0.1672	4.2246	0.1335	2.6438	0.0836	2.5395	0.0803	2.8111	0.0889	2.287	0.0723	2.0312	0.0642	2.2392	0.0708
Q113B9	Methyltransferase type 11 OS=Trichodesmium erythraeum (strain IMS101) GN=Tery_2173 PE=4 SV=1	NaN	NaN	NaN	NaN	NaN	NaN	2.5216	0.0928	NaN	NaN	4.754	0.175	5.9824	0.2202	6.7246	0.2475	5.2861	0.1945	4.2377	0.156	2.3696	0.0872	2.6998	0.0994	3.4016	0.1252	5.7404	0.2113	NaN	NaN	NaN	NaN	6.3784	0.2347	6.7777	0.2494	5.7049	0.2099	6.482	0.2385	6.7927	0.25	6.4056	0.2357	7.0128	0.2581	7.1933	0.2647
Q116B4	dTDP-4-dehydrorhamnose 3_5-epimerase OS=Trichodesmium erythraeum (strain IMS101) GN=Tery_1346 PE=4 SV=1	NaN	NaN	NaN	NaN	NaN	NaN	6.2369	0.1291	7.167	0.1484	7.6578	0.1586	5.6117	0.1162	7.1968	0.149	5.5516	0.1149	11.8572	0.2455	5.6834	0.1177	8.5029	0.1761	4.8086	0.0996	9.3406	0.1934	NaN	NaN	NaN	NaN	2.4862	0.0515	6.8038	0.1409	3.2022	0.0663	3.7137	0.0769	4.0729	0.0843	4.7861	0.0991	3.5946	0.0744	3.1689	0.0656
Q10YV2	Phenylalanine--tRNA ligase alpha subunit OS=Trichodesmium erythraeum (strain IMS101) GN=pheS PE=3 SV=1	NaN	NaN	NaN	NaN	NaN	NaN	4.0173	0.1505	3.199	0.1199	2.5776	0.0966	4.9469	0.1854	NaN	NaN	NaN	NaN	NaN	NaN	NaN	NaN	2.0608	0.0772	3.564	0.1335	2.7063	0.1014	4.2264	0.1584	14.5393	0.5448	6.7592	0.2533	8.4672	0.3173	5.0071	0.1876	6.5522	0.2455	6.3912	0.2395	5.2993	0.1986	6.7435	0.2527	6.5709	0.2462
Q10WJ1	Glucose-1-phosphate adenylyltransferase OS=Trichodesmium erythraeum (strain IMS101) GN=Tery_4395 PE=3 SV=1	NaN	NaN	NaN	NaN	NaN	NaN	4.6224	0.224	4.3569	0.2111	NaN	NaN	4.1366	0.2004	3.9829	0.193	NaN	NaN	15.6543	0.7584	8.3702	0.4055	7.3688	0.357	9.0577	0.4388	7.4416	0.3605	NaN	NaN	11.6237	0.5632	10.1492	0.4917	9.3544	0.4532	10.1445	0.4915	11.6394	0.5639	12.7293	0.6167	17.4452	0.8452	16.289	0.7892	20.2521	0.9812
Q10WI3	3-isopropylmalate dehydrogenase OS=Trichodesmium erythraeum (strain IMS101) GN=leuB PE=3 SV=1	NaN	NaN	NaN	NaN	NaN	NaN	3.8276	0.15	3.1683	0.1241	5.474	0.2145	7.3152	0.2866	7.2266	0.2831	6.156	0.2412	4.7657	0.1867	3.8807	0.152	3.2592	0.1277	NaN	NaN	NaN	NaN	NaN	NaN	6.6682	0.2613	4.6527	0.1823	4.8791	0.1912	12.2333	0.4793	13.5533	0.531	15.1015	0.5917	14.3402	0.5618	11.061	0.4334	12.6797	0.4968
Q112G8	PHA accumulation regulator DNA-binding-like OS=Trichodesmium erythraeum (strain IMS101) GN=Tery_2388 PE=4 SV=1	71.0529	1.3538	83.2556	1.5863	66.538	1.2678	62.8148	1.1969	68.0017	1.2957	92.2507	1.7577	40.8938	0.7792	43.3324	0.8256	24.6078	0.4689	NaN	NaN	20.4557	0.3898	30.5619	0.5823	25.6601	0.4889	49.9449	0.9516	6.0137	0.1146	16.6137	0.3166	43.9055	0.8366	NaN	NaN	36.568	0.6968	70.3067	1.3396	70.5928	1.3451	37.1986	0.7088	71.5959	1.3642	78.1351	1.4888
Q114I7	Catalytic domain of components of various dehydrogenase complexes OS=Trichodesmium erythraeum (strain IMS101) GN=Tery_1831 PE=3 SV=1	NaN	NaN	NaN	NaN	NaN	NaN	3.1717	0.1451	3.9482	0.1806	4.2369	0.1938	NaN	NaN	3.8314	0.1753	4.4507	0.2036	8.2915	0.3793	5.3339	0.244	6.6975	0.3064	7.2751	0.3328	9.8978	0.4528	NaN	NaN	NaN	NaN	4.7263	0.2162	4.34	0.1986	9.069	0.4149	7.9458	0.3635	10.2263	0.4679	11.6369	0.5324	18.2973	0.8371	19.9309	0.9118
Q119B4	3-oxoacyl-[acyl-carrier-protein] synthase 2 OS=Trichodesmium erythraeum (strain IMS101) GN=Tery_0451 PE=3 SV=1	NaN	NaN	NaN	NaN	NaN	NaN	3.1238	0.1393	3.144	0.1402	3.1171	0.139	NaN	NaN	2.1834	0.0974	NaN	NaN	4.8508	0.2163	3.9569	0.1765	3.7302	0.1664	3.6381	0.1623	5.2197	0.2328	6.5334	0.2914	NaN	NaN	2.8783	0.1284	2.4012	0.1071	6.6827	0.298	7.3019	0.3256	7.2304	0.3225	11.6604	0.52	11.817	0.527	13.0153	0.5805
Q10X81	Nitrogen fixation protein NifU OS=Trichodesmium erythraeum (strain IMS101) GN=Tery_4135 PE=3 SV=1	NaN	NaN	NaN	NaN	NaN	NaN	2.4101	0.0765	3.3499	0.1063	4.8458	0.1538	12.8568	0.408	NaN	NaN	NaN	NaN	10.988	0.3487	6.7334	0.2137	7.7641	0.2464	11.7474	0.3728	13.0123	0.4129	NaN	NaN	3.1086	0.0986	19.5911	0.6217	17.9925	0.5709	4.0794	0.1294	4.1245	0.1309	4.0742	0.1293	4.4514	0.1412	4.603	0.1461	5.1682	0.164
Q10W95	Tryptophan synthase alpha chain OS=Trichodesmium erythraeum (strain IMS101) GN=trpA PE=3 SV=1	NaN	NaN	NaN	NaN	NaN	NaN	2.8715	0.0825	4.9713	0.1428	6.6362	0.1906	5.4524	0.1566	2.9134	0.0837	3.9683	0.114	5.3025	0.1523	4.0967	0.1177	2.0747	0.0596	3.2014	0.0919	7.0633	0.2029	NaN	NaN	11.1581	0.3205	7.6302	0.2191	6.7749	0.1946	4.525	0.13	4.4437	0.1276	5.0702	0.1456	3.7729	0.1084	2.9893	0.0859	4.9011	0.1408
Q10VQ1	60 kDa inner membrane insertion protein OS=Trichodesmium erythraeum (strain IMS101) GN=Tery_4710 PE=3 SV=1	NaN	NaN	NaN	NaN	NaN	NaN	3.5805	0.1522	4.1628	0.177	4.8903	0.2079	8.8974	0.3783	8.3668	0.3557	6.237	0.2652	9.2864	0.3948	3.7704	0.1603	5.4681	0.2325	NaN	NaN	7.751	0.3295	NaN	NaN	16.0925	0.6842	9.8436	0.4185	7.3071	0.3107	5.3288	0.2266	5.3655	0.2281	7.7562	0.3297	9.456	0.402	5.8815	0.25	7.8057	0.3319
Q10Z52	Uncharacterized protein OS=Trichodesmium erythraeum (strain IMS101) GN=Tery_3370 PE=4 SV=1	NaN	NaN	NaN	NaN	2.5865	0.0753	3.7883	0.1103	4.2206	0.1229	4.1379	0.1205	3.8264	0.1114	2.4115	0.0702	2.2542	0.0656	2.4296	0.0708	3.5593	0.1037	2.8995	0.0844	2.643	0.077	3.2708	0.0953	NaN	NaN	NaN	NaN	3.6479	0.1062	3.3492	0.0975	2.5019	0.0729	2.3059	0.0672	3.5447	0.1032	2.4536	0.0715	3.3927	0.0988	2.8393	0.0827
Q11A12	Uncharacterized protein OS=Trichodesmium erythraeum (strain IMS101) GN=Tery_0170 PE=4 SV=1	NaN	NaN	NaN	NaN	5.3219	0.0936	4.4901	0.079	NaN	NaN	3.7367	0.0657	3.9479	0.0694	3.7811	0.0665	3.1259	0.055	8.0281	0.1412	6.0747	0.1068	6.5546	0.1153	5.3533	0.0942	4.7131	0.0829	NaN	NaN	6.5623	0.1154	8.5602	0.1506	7.4908	0.1317	3.7443	0.0659	3.9078	0.0687	3.7953	0.0668	3.4341	0.0604	3.1682	0.0557	3.8223	0.0672
Q10W07	PAP fibrillin OS=Trichodesmium erythraeum (strain IMS101) GN=Tery_4591 PE=4 SV=1	2.1418	0.0478	2.467	0.0551	NaN	NaN	8.8706	0.198	3.1574	0.0705	3.0669	0.0684	NaN	NaN	3.1447	0.0702	3.0992	0.0692	9.6698	0.2158	11.223	0.2504	9.9361	0.2217	4.0893	0.0913	NaN	NaN	NaN	NaN	4.8929	0.1092	7.345	0.1639	6.8291	0.1524	5.6236	0.1255	3.7437	0.0835	7.696	0.1717	6.5414	0.146	6.54	0.1459	8.0166	0.1789
Q117I6	Thioredoxin OS=Trichodesmium erythraeum (strain IMS101) GN=Tery_0945 PE=3 SV=1	7.2035	0.0882	10.6856	0.1308	8.7079	0.1066	4.9902	0.0611	NaN	NaN	NaN	NaN	10.0785	0.1233	9.282	0.1136	7.1907	0.088	19.5566	0.2393	9.5136	0.1164	9.6474	0.1181	13.5621	0.166	17.6935	0.2165	22.2509	0.2723	27.1037	0.3317	NaN	NaN	NaN	NaN	3.4961	0.0428	3.5765	0.0438	6.3039	0.0771	4.1836	0.0512	2.8417	0.0348	4.9012	0.06
Q117N2	Putative nickel-containing superoxide dismutase (NISOD) OS=Trichodesmium erythraeum (strain IMS101) GN=Tery_0891 PE=4 SV=1	37.4936	0.6856	49.1698	0.8991	49.7173	0.9091	42.0089	0.7682	37.3703	0.6834	48.8598	0.8935	NaN	NaN	51.4122	0.9401	39.1585	0.7161	44.4409	0.8126	34.7227	0.6349	36.3798	0.6652	35.9411	0.6572	46.4902	0.8501	NaN	NaN	41.0941	0.7514	34.9787	0.6396	32.9851	0.6032	36.0602	0.6594	36.0321	0.6589	43.2266	0.7904	32.633	0.5967	NaN	NaN	37.8497	0.6921
Q10VJ8	Uncharacterized protein OS=Trichodesmium erythraeum (strain IMS101) GN=Tery_4773 PE=4 SV=1	16.6517	0.2404	21.5685	0.3113	23.2953	0.3363	NaN	NaN	NaN	NaN	15.4151	0.2225	24.6692	0.3561	21.5979	0.3118	17.8358	0.2575	17.8798	0.2581	6.919	0.0999	7.2693	0.1049	14.8527	0.2144	20.2653	0.2925	27.4889	0.3968	45.9186	0.6628	18.3803	0.2653	18.3511	0.2649	9.0718	0.131	12.7699	0.1843	11.7477	0.1696	11.1017	0.1603	9.6478	0.1393	10.5942	0.1529
Q10ZT2	Uncharacterized protein OS=Trichodesmium erythraeum (strain IMS101) GN=Tery_3109 PE=4 SV=1	2.6717	0.0659	NaN	NaN	2.3606	0.0583	5.7276	0.1413	NaN	NaN	3.9173	0.0967	NaN	NaN	NaN	NaN	2.6178	0.0646	7.0501	0.174	5.1949	0.1282	6.5314	0.1612	6.1619	0.1521	5.057	0.1248	3.5239	0.087	4.4937	0.1109	4.8881	0.1206	7.3974	0.1825	2.7666	0.0683	3.7562	0.0927	3.858	0.0952	3.6515	0.0901	4.3388	0.1071	NaN	NaN
Q119B1	Photosystem I iron-sulfur center OS=Trichodesmium erythraeum (strain IMS101) GN=psaC PE=3 SV=1	5.0159	0.0468	NaN	NaN	NaN	NaN	5.9431	0.0554	4.5009	0.042	NaN	NaN	NaN	NaN	4.794	0.0447	4.6081	0.043	45.8318	0.4275	37.8387	0.3529	38.1599	0.3559	36.1503	0.3372	43.5953	0.4066	30.9678	0.2889	19.0408	0.1776	41.672	0.3887	36.1061	0.3368	NaN	NaN	4.3453	0.0405	4.1315	0.0385	5.6485	0.0527	7.5442	0.0704	6.31	0.0589
Q10Z47	UspA OS=Trichodesmium erythraeum (strain IMS101) GN=Tery_3375 PE=4 SV=1	6.5189	0.0979	9.9385	0.1493	NaN	NaN	10.0504	0.151	10.6537	0.1601	12.0134	0.1805	10.8008	0.1623	9.9916	0.1501	NaN	NaN	15.6276	0.2348	9.5891	0.1441	10.0001	0.1503	10.4366	0.1568	12.587	0.1891	10.5762	0.1589	14.7474	0.2216	17.0336	0.2559	15.4037	0.2314	10.9079	0.1639	12.0881	0.1816	12.2913	0.1847	7.8602	0.1181	9.6095	0.1444	8.6777	0.1304
Q10Y25	Circadian clock protein KaiB OS=Trichodesmium erythraeum (strain IMS101) GN=kaiB PE=3 SV=1	4.6876	0.0552	NaN	NaN	NaN	NaN	5.0568	0.0596	6.4859	0.0764	8.0441	0.0948	4.5971	0.0542	6.8026	0.0801	4.4775	0.0527	11.1425	0.1313	9.6345	0.1135	9.1445	0.1077	7.3458	0.0865	10.5806	0.1246	NaN	NaN	4.1588	0.049	8.9491	0.1054	8.518	0.1003	NaN	NaN	6.236	0.0735	7.5057	0.0884	4.8895	0.0576	5.207	0.0613	5.9024	0.0695
Q111M3	Ribulose-phosphate 3-epimerase OS=Trichodesmium erythraeum (strain IMS101) GN=Tery_2606 PE=3 SV=1	NaN	NaN	NaN	NaN	3.5612	0.0917	5.6084	0.1444	4.7194	0.1215	6.5868	0.1696	4.3541	0.1121	3.2683	0.0842	NaN	NaN	32.6053	0.8397	20.6129	0.5309	21.2739	0.5479	19.8102	0.5102	26.9025	0.6928	40.4446	1.0416	25.2593	0.6505	20.9388	0.5393	18.3392	0.4723	3.7152	0.0957	NaN	NaN	4.8579	0.1251	4.0767	0.105	3.607	0.0929	3.9183	0.1009
Q10X16	Glutathione synthetase OS=Trichodesmium erythraeum (strain IMS101) GN=gshB PE=3 SV=1	NaN	NaN	NaN	NaN	NaN	NaN	6.1141	0.2233	NaN	NaN	5.6702	0.2071	11.2808	0.4121	10.94	0.3996	9.1121	0.3328	NaN	NaN	NaN	NaN	4.7422	0.1732	7.4294	0.2714	9.8914	0.3613	NaN	NaN	NaN	NaN	11.5084	0.4204	9.8704	0.3605	7.9015	0.2886	8.3829	0.3062	9.7438	0.3559	7.121	0.2601	8.2067	0.2998	8.9031	0.3252
Q116P9	Uncharacterized protein OS=Trichodesmium erythraeum (strain IMS101) GN=Tery_1164 PE=4 SV=1	NaN	NaN	NaN	NaN	NaN	NaN	4.973	0.0347	4.4076	0.0307	2.4862	0.0173	NaN	NaN	2.7737	0.0193	2.1269	0.0148	15.093	0.1052	11.3086	0.0788	10.6634	0.0743	10.1643	0.0709	8.9962	0.0627	8.668	0.0604	9.8501	0.0687	12.1986	0.085	15.2492	0.1063	3.7502	0.0261	4.5847	0.032	4.4258	0.0309	3.5478	0.0247	2.8878	0.0201	3.7371	0.0261
Q117P0	Argininosuccinate synthase OS=Trichodesmium erythraeum (strain IMS101) GN=argG PE=3 SV=1	NaN	NaN	2.8313	0.125	NaN	NaN	5.0818	0.2243	2.5238	0.1114	4.9324	0.2177	NaN	NaN	NaN	NaN	NaN	NaN	9.8706	0.4358	11.1267	0.4912	7.0799	0.3126	11.2936	0.4986	7.0426	0.3109	NaN	NaN	5.2251	0.2307	9.7059	0.4285	9.8631	0.4354	12.7068	0.561	13.6928	0.6045	19.9384	0.8802	15.839	0.6992	14.8586	0.656	16.9894	0.75
Q10YH6	Uncharacterized protein OS=Trichodesmium erythraeum (strain IMS101) GN=Tery_3633 PE=4 SV=1	NaN	NaN	NaN	NaN	NaN	NaN	7.4638	0.2212	8.386	0.2486	7.629	0.2261	NaN	NaN	NaN	NaN	NaN	NaN	11.7304	0.3477	5.5566	0.1647	6.8783	0.2039	7.5608	0.2241	12.0782	0.358	13.9574	0.4137	19.0025	0.5633	15.3559	0.4552	14.6787	0.4351	9.609	0.2848	10.0942	0.2992	10.2079	0.3026	12.0684	0.3577	9.933	0.2944	12.0303	0.3566
Q10Z43	ATPase AAA-2 OS=Trichodesmium erythraeum (strain IMS101) GN=Tery_3380 PE=3 SV=1	NaN	NaN	NaN	NaN	2.3064	0.2124	NaN	NaN	NaN	NaN	3.7979	0.3497	3.0233	0.2784	NaN	NaN	NaN	NaN	1.9138	0.1762	1.4301	0.1317	1.6101	0.1482	2.7758	0.2556	NaN	NaN	NaN	NaN	NaN	NaN	9.6955	0.8927	NaN	NaN	2.4799	0.2283	1.4777	0.1361	0.9453	0.087	1.7887	0.1647	1.4549	0.134	2.1756	0.2003
Q114K9	Uncharacterized protein OS=Trichodesmium erythraeum (strain IMS101) GN=Tery_1808 PE=4 SV=1	NaN	NaN	NaN	NaN	NaN	NaN	7.1412	0.1217	5.4083	0.0921	5.7892	0.0986	NaN	NaN	5.7581	0.0981	3.5562	0.0606	13.7786	0.2347	12.0523	0.2053	15.6939	0.2674	9.9113	0.1688	6.8375	0.1165	7.059	0.1203	12.4953	0.2129	16.9546	0.2888	14.732	0.251	4.6749	0.0796	6.1198	0.1043	5.7727	0.0983	6.4437	0.1098	4.616	0.0786	5.7766	0.0984
Q10VQ2	Uncharacterized protein OS=Trichodesmium erythraeum (strain IMS101) GN=Tery_4709 PE=4 SV=1	NaN	NaN	NaN	NaN	NaN	NaN	9.3464	0.1352	6.6575	0.0963	7.6769	0.1111	7.5015	0.1085	6.739	0.0975	5.3499	0.0774	10.6581	0.1542	8.4101	0.1217	8.6736	0.1255	5.772	0.0835	NaN	NaN	NaN	NaN	4.3946	0.0636	8.5796	0.1241	8.9891	0.13	4.4077	0.0638	4.3633	0.0631	5.2362	0.0758	3.8087	0.0551	8.5572	0.1238	10.2318	0.148
Q119C9	Uncharacterized protein OS=Trichodesmium erythraeum (strain IMS101) GN=Tery_0436 PE=4 SV=1	NaN	NaN	NaN	NaN	NaN	NaN	6.1691	0.1436	3.6924	0.086	2.8995	0.0675	NaN	NaN	2.8659	0.0667	2.1119	0.0492	2.924	0.0681	5.0879	0.1184	6.4004	0.149	NaN	NaN	NaN	NaN	NaN	NaN	2.5753	0.06	5.6712	0.132	7.7995	0.1816	4.0513	0.0943	4.7016	0.1095	4.7577	0.1108	4.0599	0.0945	3.7334	0.0869	4.5081	0.105
Q110D9	3-dehydroquinate synthase OS=Trichodesmium erythraeum (strain IMS101) GN=Tery_2977 PE=4 SV=1	NaN	NaN	NaN	NaN	NaN	NaN	2.3203	0.1178	2.7792	0.1411	2.2561	0.1146	NaN	NaN	NaN	NaN	NaN	NaN	4.8767	0.2476	5.0284	0.2553	4.6724	0.2373	3.8116	0.1936	4.1941	0.213	NaN	NaN	2.6717	0.1357	2.2939	0.1165	4.9502	0.2514	8.8401	0.4489	11.4221	0.58	11.0319	0.5602	14.3858	0.7305	14.4186	0.7322	16.4669	0.8362
Q10XQ2	Periplasmic binding protein OS=Trichodesmium erythraeum (strain IMS101) GN=Tery_3943 PE=4 SV=1	NaN	NaN	NaN	NaN	NaN	NaN	6.5435	0.2256	5.1379	0.1771	8.3967	0.2895	5.773	0.199	6.1503	0.212	4.8863	0.1685	11.0419	0.3807	3.5765	0.1233	4.4625	0.1538	5.4989	0.1896	8.345	0.2877	NaN	NaN	NaN	NaN	7.3527	0.2535	7.6394	0.2634	6.1676	0.2126	5.4521	0.188	6.0179	0.2075	6.3589	0.2192	4.6777	0.1613	6.2313	0.2148
Q10UW4	Stress protein OS=Trichodesmium erythraeum (strain IMS101) GN=Tery_5053 PE=4 SV=1	NaN	NaN	10.4298	0.2352	9.3101	0.21	5.189	0.117	5.1592	0.1163	8.8853	0.2004	NaN	NaN	NaN	NaN	5.5949	0.1262	8.8814	0.2003	19.4303	0.4382	19.509	0.44	3.7252	0.084	NaN	NaN	NaN	NaN	9.6354	0.2173	28.5454	0.6437	28.3274	0.6388	6.437	0.1452	4.7485	0.1071	8.242	0.1859	NaN	NaN	5.3509	0.1207	3.8089	0.0859
Q112X5	Uncharacterized protein OS=Trichodesmium erythraeum (strain IMS101) GN=Tery_2220 PE=4 SV=1	6.6534	0.0418	10.1876	0.064	7.3472	0.0461	3.1275	0.0196	4.9312	0.031	NaN	NaN	8.9512	0.0562	7.8615	0.0494	6.7541	0.0424	29.3674	0.1844	11.7085	0.0735	16.6844	0.1048	16.3012	0.1024	22.639	0.1422	36.2227	0.2274	33.2434	0.2087	22.5541	0.1416	20.4938	0.1287	NaN	NaN	NaN	NaN	NaN	NaN	2.9621	0.0186	2.9068	0.0183	3.7027	0.0232
Q10ZB4	IMP dehydrogenase OS=Trichodesmium erythraeum (strain IMS101) GN=Tery_3304 PE=4 SV=1	NaN	NaN	NaN	NaN	NaN	NaN	4.2776	0.0576	2.5349	0.0341	NaN	NaN	NaN	NaN	2.5784	0.0347	4.3132	0.058	NaN	NaN	2.8385	0.0382	2.8571	0.0385	3.851	0.0518	NaN	NaN	NaN	NaN	5.6924	0.0766	8.4004	0.1131	8.2338	0.1108	8.1813	0.1101	11.12	0.1497	11.1898	0.1506	10.1727	0.1369	9.5873	0.129	10.9356	0.1472
Q113P0	Aminomethyltransferase OS=Trichodesmium erythraeum (strain IMS101) GN=gcvT PE=3 SV=1	NaN	NaN	NaN	NaN	NaN	NaN	NaN	NaN	NaN	NaN	NaN	NaN	5.5209	0.2318	5.3816	0.2259	3.9748	0.1669	5.6318	0.2364	2.1017	0.0882	NaN	NaN	4.6203	0.194	NaN	NaN	6.5543	0.2752	18.6675	0.7837	6.1426	0.2579	5.4508	0.2288	5.0891	0.2137	5.7752	0.2425	7.5794	0.3182	10.1364	0.4256	7.6707	0.322	9.7847	0.4108
Q10ZB9	Protein serine/threonine phosphatases OS=Trichodesmium erythraeum (strain IMS101) GN=Tery_3297 PE=4 SV=1	NaN	NaN	NaN	NaN	NaN	NaN	3.96	0.1084	3.817	0.1045	5.2453	0.1436	3.3305	0.0912	2.9761	0.0815	3.0313	0.083	NaN	NaN	3.1182	0.0853	3.3437	0.0915	3.6971	0.1012	5.1836	0.1419	NaN	NaN	NaN	NaN	5.5895	0.153	NaN	NaN	2.5666	0.0702	3.2012	0.0876	3.0812	0.0843	2.8072	0.0768	3.1625	0.0866	3.3262	0.091
Q10XB0	Chromophore lyase CpcS/CpeS 3 OS=Trichodesmium erythraeum (strain IMS101) GN=cpcS3 PE=3 SV=1	NaN	NaN	NaN	NaN	NaN	NaN	4.0398	0.0795	3.0044	0.0591	2.8111	0.0553	NaN	NaN	NaN	NaN	3.5153	0.0692	NaN	NaN	3.0048	0.0591	3.2783	0.0645	6.0759	0.1196	NaN	NaN	NaN	NaN	4.3307	0.0852	6.0724	0.1195	4.8237	0.0949	2.9056	0.0572	3.9767	0.0783	3.6244	0.0713	3.8691	0.0761	3.8276	0.0753	4.3839	0.0863
Q10ZL7	Redoxin OS=Trichodesmium erythraeum (strain IMS101) GN=Tery_3182 PE=4 SV=1	4.8649	0.0866	5.0595	0.0901	NaN	NaN	6.9317	0.1234	NaN	NaN	NaN	NaN	4.0426	0.072	4.8533	0.0864	NaN	NaN	6.372	0.1135	4.9192	0.0876	4.5493	0.081	3.285	0.0585	4.4847	0.0799	NaN	NaN	6.6947	0.1192	NaN	NaN	NaN	NaN	3.5219	0.0627	4.4281	0.0789	4.4745	0.0797	2.6865	0.0478	3.4882	0.0621	4.8252	0.0859
Q113R7	Transcriptional regulator_ LysR family OS=Trichodesmium erythraeum (strain IMS101) GN=Tery_2009 PE=4 SV=1	NaN	NaN	NaN	NaN	NaN	NaN	3.5986	0.134	6.6025	0.2458	NaN	NaN	3.4205	0.1274	2.6893	0.1001	3.2849	0.1223	NaN	NaN	1.4163	0.0527	1.3211	0.0492	3.0392	0.1132	NaN	NaN	NaN	NaN	3.7181	0.1384	4.6202	0.172	3.7257	0.1387	4.2577	0.1585	4.7923	0.1784	4.6325	0.1725	4.7106	0.1754	4.9815	0.1855	5.6093	0.2088
Q10V17	Phosphonate ABC transporter_ periplasmic phosphonate-binding protein OS=Trichodesmium erythraeum (strain IMS101) GN=Tery_4993 PE=4 SV=1	NaN	NaN	NaN	NaN	NaN	NaN	6.7986	0.2274	7.693	0.2573	12.0911	0.4044	13.7656	0.4604	10.7439	0.3593	9.0285	0.302	NaN	NaN	NaN	NaN	NaN	NaN	NaN	NaN	NaN	NaN	NaN	NaN	11.1935	0.3744	10.2412	0.3425	10.2037	0.3413	9.1201	0.305	11.1957	0.3744	11.2663	0.3768	9.2746	0.3102	8.8662	0.2965	11.3538	0.3797
Q114W6	Fructose-bisphosphate aldolase OS=Trichodesmium erythraeum (strain IMS101) GN=Tery_1687 PE=4 SV=1	33.9639	1.2878	36.1273	1.3699	36.0302	1.3662	86.5861	3.2832	69.4503	2.6334	73.072	2.7707	103.254	3.9152	114.108	4.3268	94.4814	3.5825	NaN	NaN	NaN	NaN	NaN	NaN	NaN	NaN	NaN	NaN	NaN	NaN	NaN	NaN	NaN	NaN	NaN	NaN	89.5382	3.3951	100.036	3.7932	105.834	4.013	93.1936	3.5337	103.42	3.9215	103.053	3.9076
Q112V6	PBS lyase HEAT-like repeat OS=Trichodesmium erythraeum (strain IMS101) GN=Tery_2239 PE=4 SV=1	NaN	NaN	3.5526	0.0868	NaN	NaN	5.477	0.1337	3.7569	0.0917	4.4064	0.1076	NaN	NaN	NaN	NaN	2.1319	0.0521	5.6229	0.1373	5.231	0.1277	4.932	0.1204	4.0007	0.0977	3.5728	0.0872	NaN	NaN	2.7076	0.0661	5.911	0.1443	4.9838	0.1217	2.5959	0.0634	3.1819	0.0777	3.8364	0.0937	3.4537	0.0843	2.9436	0.0719	NaN	NaN
Q118D4	Putative secreted protein OS=Trichodesmium erythraeum (strain IMS101) GN=Tery_0706 PE=4 SV=1	NaN	NaN	NaN	NaN	NaN	NaN	3.6672	0.1413	NaN	NaN	NaN	NaN	8.3519	0.3217	7.8615	0.3028	6.2372	0.2403	5.1824	0.1996	3.7968	0.1463	2.5812	0.0994	4.1877	0.1613	3.8433	0.148	NaN	NaN	8.4957	0.3273	7.1923	0.2771	6.4491	0.2484	5.3768	0.2071	6.2584	0.2411	4.9582	0.191	5.7757	0.2225	4.7795	0.1841	7.451	0.287
Q10VW2	Asparaginase OS=Trichodesmium erythraeum (strain IMS101) GN=Tery_4641 PE=4 SV=1	NaN	NaN	NaN	NaN	NaN	NaN	3.9924	0.1407	4.1221	0.1453	NaN	NaN	7.9292	0.2794	NaN	NaN	NaN	NaN	8.7963	0.31	4.4483	0.1568	3.9904	0.1406	5.5161	0.1944	10.1537	0.3578	NaN	NaN	NaN	NaN	9.7019	0.3419	9.2789	0.327	4.5599	0.1607	5.7128	0.2013	6.2508	0.2203	5.1768	0.1824	5.0799	0.179	6.7356	0.2374
Q10ZR9	Uncharacterized protein OS=Trichodesmium erythraeum (strain IMS101) GN=Tery_3123 PE=4 SV=1	NaN	NaN	NaN	NaN	NaN	NaN	8.0694	0.2405	7.0607	0.2104	NaN	NaN	5.8971	0.1757	5.7889	0.1725	5.8345	0.1739	5.5321	0.1649	4.7011	0.1401	4.2458	0.1265	5.4035	0.161	3.0299	0.0903	NaN	NaN	NaN	NaN	6.5876	0.1963	NaN	NaN	7.4215	0.2212	8.3774	0.2496	7.9005	0.2354	7.4227	0.2212	7.4768	0.2228	6.4139	0.1911
Q110E6	D-alanine--D-alanine ligase OS=Trichodesmium erythraeum (strain IMS101) GN=Tery_2970 PE=4 SV=1	NaN	NaN	NaN	NaN	NaN	NaN	2.0111	0.0816	0.9448	0.0383	NaN	NaN	2.3885	0.0969	1.8599	0.0755	1.831	0.0743	NaN	NaN	0.8768	0.0356	NaN	NaN	2.4829	0.1008	NaN	NaN	NaN	NaN	NaN	NaN	2.9898	0.1213	3.2115	0.1303	3.5191	0.1428	3.7721	0.1531	3.5336	0.1434	3.9525	0.1604	3.6865	0.1496	4.058	0.1647
Q111Y7	Protein splicing site OS=Trichodesmium erythraeum (strain IMS101) GN=Tery_2478 PE=4 SV=1	NaN	NaN	NaN	NaN	NaN	NaN	2.6992	0.3386	2.2849	0.2866	2.8441	0.3568	NaN	NaN	2.9951	0.3757	2.2098	0.2772	NaN	NaN	NaN	NaN	1.1847	0.1486	NaN	NaN	NaN	NaN	NaN	NaN	2.6832	0.3366	3.0129	0.3779	3.2058	0.4021	4.7179	0.5918	13.5253	1.6966	5.9853	0.7508	4.908	0.6157	7.7739	0.9752	5.7016	0.7152
Q110L1	Ribosome-binding factor A OS=Trichodesmium erythraeum (strain IMS101) GN=rbfA PE=3 SV=1	NaN	NaN	NaN	NaN	NaN	NaN	2.9315	0.0455	3.3522	0.0521	4.3394	0.0674	2.5922	0.0403	1.8662	0.029	2.3902	0.0371	6.1654	0.0958	5.9395	0.0923	4.127	0.0641	NaN	NaN	NaN	NaN	NaN	NaN	6.0876	0.0946	4.6902	0.0729	4.6959	0.0729	4.2547	0.0661	5.326	0.0827	5.39	0.0837	3.191	0.0496	3.7243	0.0579	3.12	0.0485
Q118F2	OpcA protein OS=Trichodesmium erythraeum (strain IMS101) GN=Tery_0685 PE=4 SV=1	NaN	NaN	NaN	NaN	NaN	NaN	NaN	NaN	NaN	NaN	1.3678	0.0679	NaN	NaN	NaN	NaN	NaN	NaN	7.5138	0.3729	3.3788	0.1677	3.734	0.1853	5.763	0.286	8.2676	0.4103	11.5048	0.571	12.0524	0.5982	7.7632	0.3853	6.709	0.333	6.0654	0.301	6.3759	0.3164	7.4437	0.3694	14.335	0.7115	11.6478	0.5781	12.892	0.6399
Q11AC1	Uncharacterized protein OS=Trichodesmium erythraeum (strain IMS101) GN=Tery_0033 PE=4 SV=1	NaN	NaN	NaN	NaN	NaN	NaN	9.1829	0.244	4.6656	0.124	4.4461	0.1181	NaN	NaN	NaN	NaN	5.1282	0.1363	6.4	0.17	8.9715	0.2384	10.3061	0.2738	7.8578	0.2088	NaN	NaN	NaN	NaN	3.3824	0.0899	13.8837	0.3689	10.7382	0.2853	6.3786	0.1695	6.5712	0.1746	7.9698	0.2118	5.2895	0.1405	6.9827	0.1855	7.5687	0.2011
Q10ZM5	Dihydrolipoyl dehydrogenase OS=Trichodesmium erythraeum (strain IMS101) GN=Tery_3171 PE=3 SV=1	NaN	NaN	NaN	NaN	NaN	NaN	2.6498	0.1358	2.1227	0.1088	4.9665	0.2546	NaN	NaN	NaN	NaN	NaN	NaN	7.7982	0.3998	5.5636	0.2852	5.6586	0.2901	7.0443	0.3611	9.9601	0.5106	6.5192	0.3342	4.7382	0.2429	4.9644	0.2545	5.6933	0.2919	8.7176	0.4469	8.0375	0.412	12.3623	0.6338	11.5271	0.5909	14.5318	0.745	13.8166	0.7083
Q10Y24	Circadian clock protein kinase KaiC OS=Trichodesmium erythraeum (strain IMS101) GN=kaiC PE=3 SV=1	NaN	NaN	NaN	NaN	NaN	NaN	NaN	NaN	NaN	NaN	2.8375	0.1647	1.3126	0.0762	1.5078	0.0875	NaN	NaN	3.7403	0.2171	2.1984	0.1276	2.5188	0.1462	3.2381	0.1879	4.6648	0.2708	5.8311	0.3385	5.745	0.3335	3.3673	0.1955	3.1376	0.1821	2.5236	0.1465	2.9119	0.169	2.8385	0.1648	5.5331	0.3212	7.2668	0.4218	6.8411	0.3971
Q114W8	Lipase_ class 3 OS=Trichodesmium erythraeum (strain IMS101) GN=Tery_1685 PE=4 SV=1	5.6206	0.1793	NaN	NaN	NaN	NaN	3.891	0.1241	NaN	NaN	8.0265	0.256	10.4804	0.3342	10.9337	0.3487	5.471	0.1745	NaN	NaN	2.9074	0.0927	NaN	NaN	NaN	NaN	8.9135	0.2843	NaN	NaN	NaN	NaN	11.1143	0.3545	10.3399	0.3298	8.9375	0.285	10.959	0.3495	10.2923	0.3282	11.0914	0.3537	8.1501	0.2599	10.7571	0.3431
Q10XM9	Uncharacterized protein OS=Trichodesmium erythraeum (strain IMS101) GN=Tery_3970 PE=4 SV=1	NaN	NaN	NaN	NaN	NaN	NaN	2.4683	0.1043	NaN	NaN	1.0596	0.0448	2.271	0.0959	3.4504	0.1458	1.8195	0.0769	NaN	NaN	1.3226	0.0559	1.1992	0.0507	NaN	NaN	NaN	NaN	NaN	NaN	NaN	NaN	2.4932	0.1053	3.74	0.158	5.2351	0.2212	6.0197	0.2543	5.6677	0.2394	8.2763	0.3496	6.9372	0.2931	6.3679	0.269
Q10YE9	Alpha/beta hydrolase fold OS=Trichodesmium erythraeum (strain IMS101) GN=Tery_3663 PE=4 SV=1	NaN	NaN	NaN	NaN	NaN	NaN	1.9867	0.0678	4.4509	0.1518	NaN	NaN	4.499	0.1534	2.5944	0.0885	2.4639	0.084	5.2019	0.1774	NaN	NaN	3.4445	0.1175	NaN	NaN	5.2641	0.1795	NaN	NaN	1.3624	0.0465	1.7803	0.0607	6.523	0.2225	3.5717	0.1218	3.0438	0.1038	3.6213	0.1235	3.1462	0.1073	2.388	0.0814	3.443	0.1174
Q110V5	N-acetyl-gamma-glutamyl-phosphate reductase OS=Trichodesmium erythraeum (strain IMS101) GN=argC PE=3 SV=1	NaN	NaN	NaN	NaN	NaN	NaN	3.653	0.1418	NaN	NaN	2.9712	0.1153	4.2604	0.1653	3.8483	0.1493	3.9079	0.1517	1.9903	0.0772	1.7851	0.0693	NaN	NaN	NaN	NaN	NaN	NaN	NaN	NaN	NaN	NaN	4.0414	0.1568	3.1415	0.1219	7.1191	0.2763	8.6675	0.3364	9.0443	0.351	7.6765	0.2979	7.288	0.2828	7.5374	0.2925
Q114L7	Apocytochrome f OS=Trichodesmium erythraeum (strain IMS101) GN=petA PE=3 SV=1	NaN	NaN	NaN	NaN	NaN	NaN	NaN	NaN	NaN	NaN	NaN	NaN	18.7349	0.6648	16.3772	0.5811	6.8602	0.2434	18.8778	0.6699	NaN	NaN	11.6426	0.4131	20.0017	0.7098	28.5504	1.0131	33.1625	1.1768	32.1072	1.1393	32.6418	1.1583	28.0101	0.9939	11.2037	0.3976	8.616	0.3057	7.8263	0.2777	11.0952	0.3937	12.3222	0.4372	NaN	NaN
Q112N9	Anti-sigma-factor antagonist (STAS) domain protein OS=Trichodesmium erythraeum (strain IMS101) GN=Tery_2311 PE=4 SV=1	2.9982	0.027	NaN	NaN	NaN	NaN	10.2412	0.0921	16.1993	0.1457	17.6369	0.1586	NaN	NaN	NaN	NaN	5.4308	0.0488	12.6407	0.1137	10.2742	0.0924	8.5588	0.077	5.374	0.0483	5.1784	0.0466	6.3916	0.0575	5.7266	0.0515	8.4442	0.0759	NaN	NaN	15.7696	0.1418	17.048	0.1533	17.3797	0.1563	11.9735	0.1077	12.3148	0.1107	9.9911	0.0898
Q117E3	NmrA-like OS=Trichodesmium erythraeum (strain IMS101) GN=Tery_1003 PE=4 SV=1	4.4929	0.1106	6.595	0.1624	NaN	NaN	4.7736	0.1175	5.5798	0.1374	6.9447	0.171	NaN	NaN	NaN	NaN	NaN	NaN	7.4756	0.1841	4.5146	0.1112	4.2308	0.1042	5.7384	0.1413	6.6662	0.1641	NaN	NaN	7.3047	0.1799	4.9495	0.1219	4.6433	0.1143	3.1883	0.0785	2.7834	0.0685	3.5741	0.088	NaN	NaN	NaN	NaN	NaN	NaN
Q117Z0	Inositol-1(Or 4)-monophosphatase OS=Trichodesmium erythraeum (strain IMS101) GN=Tery_0756 PE=4 SV=1	2.6811	0.0808	NaN	NaN	NaN	NaN	10.1885	0.3072	7.2983	0.2201	6.4761	0.1953	4.5999	0.1387	7.866	0.2372	4.3397	0.1308	15.6321	0.4713	11.0962	0.3346	10.9	0.3287	10.0481	0.303	5.2256	0.1576	NaN	NaN	17.2015	0.5187	10.7027	0.3227	15.1586	0.4571	10.4662	0.3156	11.8411	0.357	NaN	NaN	NaN	NaN	NaN	NaN	3.8549	0.1162
Q113A6	Uncharacterized protein OS=Trichodesmium erythraeum (strain IMS101) GN=Tery_2188 PE=4 SV=1	NaN	NaN	5.0905	0.0873	NaN	NaN	7.1045	0.1218	10.1831	0.1746	9.2774	0.1591	5.0656	0.0869	NaN	NaN	3.049	0.0523	10.3501	0.1775	9.2749	0.159	11.8233	0.2027	6.275	0.1076	8.9784	0.154	NaN	NaN	6.0982	0.1046	NaN	NaN	9.3952	0.1611	6.0637	0.104	6.538	0.1121	9.0938	0.1559	8.654	0.1484	8.2792	0.142	9.5996	0.1646
Q111M2	DSBA oxidoreductase OS=Trichodesmium erythraeum (strain IMS101) GN=Tery_2607 PE=4 SV=1	8.1146	0.2307	9.4745	0.2694	9.5321	0.271	11.6444	0.3311	NaN	NaN	12.2933	0.3495	9.9191	0.282	8.5243	0.2424	8.2132	0.2335	13.0572	0.3712	NaN	NaN	6.3879	0.1816	7.1179	0.2024	10.1661	0.289	10.9675	0.3118	11.6956	0.3325	10.5553	0.3001	8.8055	0.2504	NaN	NaN	6.9505	0.1976	7.6739	0.2182	5.8279	0.1657	5.0923	0.1448	NaN	NaN
Q118X8	GDP-mannose 4_6-dehydratase OS=Trichodesmium erythraeum (strain IMS101) GN=Tery_0490 PE=4 SV=1	NaN	NaN	NaN	NaN	NaN	NaN	3.1022	0.124	3.7218	0.1488	NaN	NaN	7.258	0.2902	7.3042	0.2921	4.6081	0.1843	NaN	NaN	NaN	NaN	1.6668	0.0666	NaN	NaN	NaN	NaN	6.0559	0.2421	10.7782	0.431	NaN	NaN	6.8891	0.2755	6.5249	0.2609	6.4729	0.2588	6.8408	0.2735	6.8782	0.275	5.6636	0.2265	6.9394	0.2775
Q118A6	N utilization substance protein B homolog OS=Trichodesmium erythraeum (strain IMS101) GN=nusB PE=3 SV=1	NaN	NaN	NaN	NaN	NaN	NaN	8.4142	0.1965	5.4654	0.1276	5.5704	0.1301	NaN	NaN	1.7022	0.0397	2.9068	0.0679	5.7552	0.1344	3.9073	0.0912	4.8344	0.1129	3.424	0.0799	NaN	NaN	NaN	NaN	NaN	NaN	5.6834	0.1327	5.0255	0.1173	5.6744	0.1325	5.9523	0.139	6.872	0.1604	5.0727	0.1184	5.3236	0.1243	5.2598	0.1228
Q113D4	Methyltransferase type 12 OS=Trichodesmium erythraeum (strain IMS101) GN=Tery_2156 PE=4 SV=1	NaN	NaN	NaN	NaN	NaN	NaN	9.1231	0.2454	8.9798	0.2415	10.1909	0.2741	5.8131	0.1564	NaN	NaN	NaN	NaN	13.6961	0.3684	8.5242	0.2293	8.109	0.2181	8.5414	0.2297	10.7586	0.2894	NaN	NaN	11.0748	0.2979	11.1946	0.3011	10.4288	0.2805	4.8478	0.1304	6.1963	0.1667	6.4971	0.1748	5.4619	0.1469	5.7711	0.1552	5.8491	0.1573
Q10W97	Two component transcriptional regulator_ LuxR family OS=Trichodesmium erythraeum (strain IMS101) GN=Tery_4491 PE=4 SV=1	NaN	NaN	NaN	NaN	NaN	NaN	6.8593	0.1773	5.1916	0.1342	6.0645	0.1567	NaN	NaN	4.4972	0.1162	3.2261	0.0834	6.6629	0.1722	9.4179	0.2434	7.3701	0.1905	6.7065	0.1733	NaN	NaN	NaN	NaN	NaN	NaN	5.6367	0.1457	6.352	0.1642	4.7137	0.1218	5.1421	0.1329	6.4375	0.1664	6.0419	0.1562	6.2448	0.1614	5.9989	0.155
Q116Q9	Acetylglutamate kinase OS=Trichodesmium erythraeum (strain IMS101) GN=argB PE=3 SV=1	NaN	NaN	NaN	NaN	NaN	NaN	7.7893	0.2446	8.5385	0.2681	6.8402	0.2148	NaN	NaN	NaN	NaN	NaN	NaN	8.0287	0.2521	6.8061	0.2137	5.4908	0.1724	7.4043	0.2325	9.4325	0.2962	NaN	NaN	14.3522	0.4507	11.398	0.3579	11.1585	0.3504	6.7982	0.2135	7.3176	0.2298	8.1851	0.257	8.4404	0.265	8.3416	0.2619	8.7203	0.2738
Q117D8	TPR repeat OS=Trichodesmium erythraeum (strain IMS101) GN=Tery_1009 PE=4 SV=1	NaN	NaN	NaN	NaN	NaN	NaN	6.1216	0.1905	7.3506	0.2287	8.1287	0.253	NaN	NaN	5.0335	0.1566	5.3094	0.1652	10.1879	0.317	8.7257	0.2715	7.9031	0.2459	6.6106	0.2057	15.5394	0.4836	NaN	NaN	NaN	NaN	NaN	NaN	7.8531	0.2444	4.2977	0.1337	6.1583	0.1916	6.2954	0.1959	4.6569	0.1449	5.6359	0.1754	6.8291	0.2125
Q10XC8	1_4-Dihydroxy-2-naphthoate synthase OS=Trichodesmium erythraeum (strain IMS101) GN=Tery_4088 PE=3 SV=1	NaN	NaN	NaN	NaN	NaN	NaN	2.715	0.0869	2.7795	0.0889	3.909	0.1251	10.9558	0.3505	10.5934	0.3389	12.0397	0.3852	4.8984	0.1567	3.6367	0.1163	3.5481	0.1135	3.9152	0.1253	5.8434	0.1869	NaN	NaN	NaN	NaN	3.9882	0.1276	5.0608	0.1619	3.018	0.0966	3.6582	0.117	2.6005	0.0832	4.6147	0.1476	2.6471	0.0847	3.155	0.1009
Q119L5	Heme oxygenase (Decyclizing) OS=Trichodesmium erythraeum (strain IMS101) GN=Tery_0335 PE=4 SV=1	4.7572	0.1295	NaN	NaN	4.8333	0.1315	6.8916	0.1876	5.525	0.1504	6.5037	0.177	6.6044	0.1797	6.0838	0.1656	4.8319	0.1315	24.503	0.6668	17.7571	0.4833	17.8215	0.485	20.1706	0.5489	22.9137	0.6236	21.3495	0.581	23.4791	0.639	23.9906	0.6529	23.3447	0.6353	NaN	NaN	NaN	NaN	NaN	NaN	NaN	NaN	NaN	NaN	2.1592	0.0588
Q118V2	Transaldolase OS=Trichodesmium erythraeum (strain IMS101) GN=Tery_0519 PE=4 SV=1	5.2411	0.1196	7.3566	0.1679	6.0184	0.1373	5.3526	0.1221	NaN	NaN	NaN	NaN	5.6625	0.1292	6.5808	0.1502	5.7686	0.1316	9.5277	0.2174	7.4084	0.169	6.3947	0.1459	6.0448	0.1379	9.6566	0.2203	NaN	NaN	NaN	NaN	NaN	NaN	NaN	NaN	4.1024	0.0936	5.1373	0.1172	5.7366	0.1309	4.7359	0.1081	3.4246	0.0781	NaN	NaN
Q117N4	Branched chain amino acid aminotransferase OS=Trichodesmium erythraeum (strain IMS101) GN=Tery_0889 PE=3 SV=1	NaN	NaN	NaN	NaN	NaN	NaN	3.0115	0.1195	2.6106	0.1036	NaN	NaN	NaN	NaN	2.9813	0.1183	1.9783	0.0785	NaN	NaN	NaN	NaN	NaN	NaN	2.1934	0.087	NaN	NaN	NaN	NaN	4.6319	0.1838	6.4233	0.2548	5.252	0.2084	3.3858	0.1343	3.6052	0.143	3.5732	0.1418	3.8175	0.1515	3.6176	0.1435	4.545	0.1803
Q113Q4	Transcriptional regulator_ Crp/Fnr family OS=Trichodesmium erythraeum (strain IMS101) GN=Tery_2023 PE=4 SV=1	3.5076	0.0868	NaN	NaN	NaN	NaN	12.2468	0.3032	NaN	NaN	6.9996	0.1733	NaN	NaN	NaN	NaN	4.576	0.1133	5.2578	0.1302	9.3812	0.2322	6.7179	0.1663	NaN	NaN	8.0377	0.199	NaN	NaN	16.234	0.4019	10.3441	0.2561	12.9179	0.3198	7.42	0.1837	6.4074	0.1586	6.2593	0.1549	7.4807	0.1852	5.4498	0.1349	7.7558	0.192
Q117V6	Putative galactoside ABC transporter OS=Trichodesmium erythraeum (strain IMS101) GN=Tery_0801 PE=4 SV=1	NaN	NaN	NaN	NaN	NaN	NaN	NaN	NaN	7.6288	0.2888	3.6907	0.1397	NaN	NaN	2.4275	0.0919	2.5451	0.0963	NaN	NaN	NaN	NaN	NaN	NaN	NaN	NaN	NaN	NaN	NaN	NaN	3.4185	0.1294	3.6867	0.1396	2.8597	0.1082	3.206	0.1214	4.3434	0.1644	3.4627	0.1311	4.3423	0.1644	4.7131	0.1784	3.917	0.1483
Q117D3	Photosystem I reaction center subunit IV OS=Trichodesmium erythraeum (strain IMS101) GN=psaE PE=3 SV=1	NaN	NaN	NaN	NaN	NaN	NaN	9.7129	0.0741	18.222	0.139	NaN	NaN	NaN	NaN	18.6714	0.1424	14.7633	0.1126	NaN	NaN	48.1627	0.3674	67.8937	0.5179	42.6109	0.325	37.2254	0.2839	3.2972	0.0251	18.2661	0.1393	35.6165	0.2717	27.305	0.2083	17.9572	0.137	24.0062	0.1831	25.4803	0.1944	16.505	0.1259	15.2554	0.1164	20.7705	0.1584
Q11A61	TPR repeat OS=Trichodesmium erythraeum (strain IMS101) GN=Tery_0116 PE=4 SV=1	NaN	NaN	NaN	NaN	NaN	NaN	1.9979	0.0649	0.8424	0.0274	0.9325	0.0303	1.0372	0.0337	0.7598	0.0247	NaN	NaN	NaN	NaN	NaN	NaN	0.9953	0.0323	NaN	NaN	NaN	NaN	NaN	NaN	NaN	NaN	1.4552	0.0472	1.8859	0.0612	1.3075	0.0425	0.73	0.0237	1.9954	0.0648	1.0981	0.0357	NaN	NaN	2.5681	0.0834
Q10ZA6	Tetratricopeptide TPR_2 OS=Trichodesmium erythraeum (strain IMS101) GN=Tery_3314 PE=4 SV=1	NaN	NaN	NaN	NaN	NaN	NaN	1.8237	0.2526	NaN	NaN	1.6245	0.225	NaN	NaN	NaN	NaN	NaN	NaN	6.4482	0.8929	2.5483	0.3529	3.3573	0.4649	4.0323	0.5584	5.5315	0.766	NaN	NaN	NaN	NaN	3.2012	0.4433	3.003	0.4159	4.2703	0.5913	5.2343	0.7248	5.2491	0.7269	2.0263	0.2806	3.7464	0.5188	3.1908	0.4419
Q119P5	Transcriptional activator_ TenA family OS=Trichodesmium erythraeum (strain IMS101) GN=Tery_0300 PE=4 SV=1	NaN	NaN	NaN	NaN	NaN	NaN	7.3693	0.1783	4.6348	0.1122	4.7647	0.1153	4.5918	0.1111	4.3232	0.1046	NaN	NaN	6.2978	0.1524	5.43	0.1314	5.5165	0.1335	4.0065	0.097	NaN	NaN	NaN	NaN	5.7824	0.1399	4.2876	0.1038	6.395	0.1548	5.2012	0.1259	5.3154	0.1286	6.0101	0.1455	4.2505	0.1029	4.2409	0.1026	5.5601	0.1346
Q10UV7	Stress protein OS=Trichodesmium erythraeum (strain IMS101) GN=Tery_5063 PE=4 SV=1	NaN	NaN	NaN	NaN	NaN	NaN	NaN	NaN	NaN	NaN	NaN	NaN	NaN	NaN	NaN	NaN	NaN	NaN	6.0314	0.1321	NaN	NaN	NaN	NaN	NaN	NaN	NaN	NaN	NaN	NaN	NaN	NaN	NaN	NaN	NaN	NaN	NaN	NaN	NaN	NaN	NaN	NaN	NaN	NaN	NaN	NaN	NaN	NaN
Q111K4	Sulfate adenylyltransferase OS=Trichodesmium erythraeum (strain IMS101) GN=sat PE=3 SV=1	NaN	NaN	NaN	NaN	NaN	NaN	NaN	NaN	NaN	NaN	NaN	NaN	3.8427	0.1696	NaN	NaN	NaN	NaN	3.5718	0.1576	3.7535	0.1657	3.0877	0.1363	4.6381	0.2047	6.6196	0.2921	NaN	NaN	NaN	NaN	4.8	0.2118	4.8452	0.2138	5.3042	0.2341	5.6032	0.2473	5.5866	0.2466	8.0257	0.3542	7.843	0.3461	7.3858	0.326
Q115B6	Nitrilase/cyanide hydratase and apolipoprotein N-acyltransferase OS=Trichodesmium erythraeum (strain IMS101) GN=Tery_1632 PE=4 SV=1	4.1117	0.1235	NaN	NaN	NaN	NaN	5.0707	0.1522	4.2707	0.1282	NaN	NaN	6.0723	0.1823	NaN	NaN	5.9009	0.1772	11.5027	0.3454	NaN	NaN	7.9127	0.2376	8.5633	0.2571	11.9061	0.3575	NaN	NaN	12.3985	0.3723	11.7742	0.3535	11.8352	0.3554	2.7523	0.0826	5.1392	0.1543	5.568	0.1672	NaN	NaN	1.9173	0.0576	NaN	NaN
Q10WU2	Pentapeptide repeat OS=Trichodesmium erythraeum (strain IMS101) GN=Tery_4286 PE=4 SV=1	9.835	0.2116	12.309	0.2648	NaN	NaN	8.0545	0.1733	9.0124	0.1939	9.3601	0.2014	NaN	NaN	NaN	NaN	10.3895	0.2235	NaN	NaN	5.7001	0.1226	6.6351	0.1427	10.7764	0.2318	NaN	NaN	NaN	NaN	NaN	NaN	1.9601	0.0422	NaN	NaN	5.8317	0.1255	6.3966	0.1376	14.8119	0.3186	NaN	NaN	NaN	NaN	30.1368	0.6483
Q10VL4	Inositol monophosphatase OS=Trichodesmium erythraeum (strain IMS101) GN=Tery_4756 PE=4 SV=1	NaN	NaN	NaN	NaN	NaN	NaN	4.3119	0.1319	1.9534	0.0598	NaN	NaN	3.5021	0.1072	3.744	0.1146	2.6642	0.0815	11.9121	0.3645	9.287	0.2842	9.3621	0.2865	1.8919	0.0579	NaN	NaN	NaN	NaN	NaN	NaN	9.5942	0.2936	11.2049	0.3428	3.2338	0.0989	3.9403	0.1206	3.9652	0.1213	5.6958	0.1743	3.1648	0.0968	6.6841	0.2045
Q117H3	Acetyl-coenzyme A carboxylase carboxyl transferase subunit alpha OS=Trichodesmium erythraeum (strain IMS101) GN=accA PE=3 SV=1	NaN	NaN	NaN	NaN	NaN	NaN	NaN	NaN	NaN	NaN	NaN	NaN	3.6884	0.1319	2.9007	0.1038	2.3379	0.0836	3.1397	0.1123	2.0122	0.072	NaN	NaN	2.7735	0.0992	NaN	NaN	NaN	NaN	5.7679	0.2063	5.0344	0.1801	4.6417	0.166	3.2884	0.1176	4.287	0.1534	3.9614	0.1417	4.1744	0.1493	4.3383	0.1552	4.0615	0.1453
Q10Y59	Cell division protein FtsZ OS=Trichodesmium erythraeum (strain IMS101) GN=ftsZ PE=3 SV=1	NaN	NaN	NaN	NaN	NaN	NaN	NaN	NaN	NaN	NaN	NaN	NaN	1.9421	0.0871	NaN	NaN	1.9719	0.0884	NaN	NaN	NaN	NaN	NaN	NaN	1.6033	0.0719	NaN	NaN	NaN	NaN	2.0012	0.0898	1.6011	0.0718	2.2975	0.103	3.7409	0.1678	4.2736	0.1917	4.346	0.1949	5.5188	0.2475	7.0571	0.3165	7.2448	0.3249
Q111Y8	UDP-glucose 6-dehydrogenase OS=Trichodesmium erythraeum (strain IMS101) GN=Tery_2477 PE=3 SV=1	NaN	NaN	NaN	NaN	NaN	NaN	1.5944	0.0832	1.3833	0.0722	NaN	NaN	NaN	NaN	NaN	NaN	NaN	NaN	NaN	NaN	2.0306	0.1059	1.6481	0.086	NaN	NaN	3.0064	0.1568	NaN	NaN	2.9265	0.1527	1.9601	0.1023	2.0038	0.1045	3.6394	0.1899	3.9196	0.2045	3.9434	0.2057	8.8974	0.4641	8.3111	0.4335	9.2259	0.4813
Q111T5	RNA-binding protein (Contains KH domain)-like OS=Trichodesmium erythraeum (strain IMS101) GN=Tery_2537 PE=4 SV=1	2.1409	0.0351	NaN	NaN	2.5791	0.0423	1.7897	0.0293	NaN	NaN	NaN	NaN	4.0958	0.0671	3.7315	0.0611	2.7058	0.0443	7.2469	0.1188	4.3467	0.0712	4.5895	0.0752	5.1459	0.0843	7.7299	0.1267	11.2498	0.1844	9.8311	0.1611	8.033	0.1316	7.8763	0.1291	2.6847	0.044	NaN	NaN	6.5007	0.1065	2.5822	0.0423	5.0034	0.082	2.081	0.0341
Q10X38	SPFH domain_ Band 7 family protein OS=Trichodesmium erythraeum (strain IMS101) GN=Tery_4181 PE=4 SV=1	NaN	NaN	13.824	0.4226	NaN	NaN	NaN	NaN	NaN	NaN	6.1358	0.1876	5.0797	0.1553	5.7379	0.1754	4.8873	0.1494	5.964	0.1823	NaN	NaN	4.2738	0.1307	5.3729	0.1643	9.8457	0.301	NaN	NaN	9.9585	0.3044	NaN	NaN	6.9914	0.2137	4.3476	0.1329	4.7159	0.1442	5.0972	0.1558	3.8535	0.1178	4.9826	0.1523	5.4014	0.1651
Q10YR7	Peptidase S1 and S6_ chymotrypsin/Hap OS=Trichodesmium erythraeum (strain IMS101) GN=Tery_3517 PE=4 SV=1	NaN	NaN	NaN	NaN	NaN	NaN	3.132	0.1386	3.3887	0.1499	4.361	0.193	12.8429	0.5683	4.8673	0.2154	4.5059	0.1994	NaN	NaN	NaN	NaN	NaN	NaN	NaN	NaN	NaN	NaN	NaN	NaN	NaN	NaN	NaN	NaN	NaN	NaN	6.6836	0.2957	7.3387	0.3247	7.3639	0.3258	8.656	0.383	8.5757	0.3795	10.42	0.4611
Q115S6	Substrate-binding region of ABC-type glycine betaine transport system OS=Trichodesmium erythraeum (strain IMS101) GN=Tery_1458 PE=4 SV=1	NaN	NaN	NaN	NaN	NaN	NaN	5.185	0.1994	NaN	NaN	NaN	NaN	12.3097	0.4734	10.8005	0.4154	8.498	0.3268	NaN	NaN	NaN	NaN	NaN	NaN	4.8773	0.1876	NaN	NaN	NaN	NaN	NaN	NaN	9.3719	0.3604	NaN	NaN	10.0036	0.3847	9.4807	0.3646	10.0381	0.3861	11.1054	0.4271	10.3507	0.3981	11.8488	0.4557
Q119F6	Methionine aminopeptidase OS=Trichodesmium erythraeum (strain IMS101) GN=Tery_0402 PE=3 SV=1	NaN	NaN	NaN	NaN	NaN	NaN	6.435	0.1813	NaN	NaN	NaN	NaN	NaN	NaN	3.9222	0.1105	2.9048	0.0818	7.7547	0.2184	9.6568	0.272	6.8197	0.1921	6.6449	0.1872	4.013	0.113	NaN	NaN	11.7532	0.3311	10.8564	0.3058	10.8474	0.3056	5.0407	0.142	6.3483	0.1788	4.9199	0.1386	2.2405	0.0631	4.0157	0.1131	5.6152	0.1582
Q115Y7	Triosephosphate isomerase OS=Trichodesmium erythraeum (strain IMS101) GN=tpiA PE=3 SV=1	NaN	NaN	NaN	NaN	NaN	NaN	19.6378	0.5279	20.2509	0.5444	24.9876	0.6717	19.1904	0.5159	NaN	NaN	NaN	NaN	28.8312	0.775	17.0939	0.4595	15.7663	0.4238	NaN	NaN	NaN	NaN	NaN	NaN	NaN	NaN	NaN	NaN	10.285	0.2765	13.7779	0.3704	14.9859	0.4028	12.9939	0.3493	10.9211	0.2936	9.5298	0.2562	14.158	0.3806
Q10V72	Two component transcriptional regulator_ winged helix family OS=Trichodesmium erythraeum (strain IMS101) GN=Tery_4937 PE=4 SV=1	NaN	NaN	NaN	NaN	NaN	NaN	NaN	NaN	9.7718	0.2874	NaN	NaN	NaN	NaN	6.9649	0.2048	7.5646	0.2225	11.9028	0.35	5.0375	0.1481	3.4274	0.1008	NaN	NaN	11.9441	0.3513	NaN	NaN	NaN	NaN	7.1977	0.2117	9.0312	0.2656	7.4628	0.2195	7.5976	0.2234	8.3042	0.2442	4.2562	0.1252	4.358	0.1282	6.1073	0.1796
Q110Z4	DRTGG OS=Trichodesmium erythraeum (strain IMS101) GN=Tery_2747 PE=4 SV=1	NaN	NaN	NaN	NaN	NaN	NaN	2.9565	0.1162	3.3078	0.13	4.3906	0.1725	NaN	NaN	3.5039	0.1377	NaN	NaN	1.1044	0.0434	NaN	NaN	NaN	NaN	1.5766	0.0619	NaN	NaN	NaN	NaN	NaN	NaN	4.1191	0.1618	NaN	NaN	5.9513	0.2338	5.5954	0.2198	5.4643	0.2147	5.5621	0.2185	5.4922	0.2158	6.6384	0.2608
Q118Z5	30S ribosomal protein S12 OS=Trichodesmium erythraeum (strain IMS101) GN=rpsL PE=3 SV=1	20.9902	0.2926	24.1392	0.3365	22.0644	0.3075	NaN	NaN	NaN	NaN	NaN	NaN	27.2701	0.3801	24.45	0.3408	20.7893	0.2898	29.0546	0.405	12.7254	0.1774	NaN	NaN	NaN	NaN	27.0686	0.3773	32.5322	0.4534	47.9969	0.669	36.5398	0.5093	34.3924	0.4794	13.2004	0.184	NaN	NaN	16.29	0.2271	11.7431	0.1637	NaN	NaN	9.0979	0.1268
Q110H3	DNA-directed RNA polymerase subunit beta' OS=Trichodesmium erythraeum (strain IMS101) GN=rpoC2 PE=3 SV=1	NaN	NaN	NaN	NaN	NaN	NaN	NaN	NaN	NaN	NaN	NaN	NaN	NaN	NaN	NaN	NaN	NaN	NaN	4.9149	0.767	2.1818	0.3405	2.2318	0.3483	3.1351	0.4893	3.4476	0.538	2.6365	0.4115	2.0695	0.323	2.8397	0.4432	2.8319	0.442	1.9269	0.3007	2.9841	0.4657	1.9562	0.3053	2.7832	0.4344	5.2046	0.8122	3.1401	0.49
Q10V98	Uncharacterized protein OS=Trichodesmium erythraeum (strain IMS101) GN=Tery_4902 PE=4 SV=1	NaN	NaN	NaN	NaN	NaN	NaN	7.5528	0.0874	5.6757	0.0656	4.9165	0.0569	NaN	NaN	NaN	NaN	3.87	0.0448	6.4893	0.0751	5.3445	0.0618	5.9029	0.0683	6.931	0.0802	NaN	NaN	NaN	NaN	5.6999	0.0659	15.2436	0.1763	16.213	0.1875	6.357	0.0735	7.7158	0.0892	11.2062	0.1296	NaN	NaN	8.2978	0.096	9.764	0.1129
Q113V8	Cyanophycinase OS=Trichodesmium erythraeum (strain IMS101) GN=Tery_1964 PE=3 SV=1	NaN	NaN	NaN	NaN	NaN	NaN	4.2107	0.1345	4.5987	0.1468	5.6896	0.1817	NaN	NaN	2.3256	0.0743	NaN	NaN	3.1366	0.1002	3.5421	0.1131	3.5928	0.1147	NaN	NaN	NaN	NaN	NaN	NaN	3.5691	0.114	7.3578	0.2349	6.3798	0.2037	6.7162	0.2145	8.3348	0.2661	7.7317	0.2469	7.3845	0.2358	6.0803	0.1941	4.8201	0.1539
Q10ZG7	50S ribosomal protein L27 OS=Trichodesmium erythraeum (strain IMS101) GN=rpmA PE=3 SV=1	NaN	NaN	NaN	NaN	NaN	NaN	NaN	NaN	9.8835	0.1016	NaN	NaN	20.5362	0.2111	19.9264	0.2048	18.4711	0.1898	35.3638	0.3635	15.8607	0.163	20.0442	0.206	29.3379	0.3015	30.7173	0.3157	33.531	0.3446	32.1527	0.3305	30.1608	0.31	27.2929	0.2805	7.6738	0.0789	9.9653	0.1024	16.149	0.166	NaN	NaN	11.195	0.1151	NaN	NaN
Q10ZE9	O-methyltransferase_ family 3 OS=Trichodesmium erythraeum (strain IMS101) GN=Tery_3263 PE=4 SV=1	NaN	NaN	NaN	NaN	NaN	NaN	3.6775	0.0904	3.7573	0.0923	3.9296	0.0966	3.924	0.0964	3.4601	0.085	NaN	NaN	3.5261	0.0867	3.8122	0.0937	3.4844	0.0856	3.1033	0.0763	3.397	0.0835	NaN	NaN	NaN	NaN	NaN	NaN	3.4303	0.0843	1.8347	0.0451	3.377	0.083	3.4362	0.0844	NaN	NaN	NaN	NaN	NaN	NaN
Q116X2	Phosphoglucomutase/phosphomannomutase alpha/beta/alpha domain I OS=Trichodesmium erythraeum (strain IMS101) GN=Tery_1084 PE=3 SV=1	NaN	NaN	NaN	NaN	NaN	NaN	NaN	NaN	NaN	NaN	NaN	NaN	NaN	NaN	NaN	NaN	NaN	NaN	5.7347	0.3416	1.9927	0.1187	2.4269	0.1446	2.3451	0.1397	3.7022	0.2205	6.5496	0.3901	3.8408	0.2288	2.401	0.143	2.9534	0.1759	1.4348	0.0855	1.4619	0.0871	1.5345	0.0914	2.756	0.1642	10.1078	0.6021	2.4669	0.1469
Q10X42	Uncharacterized protein OS=Trichodesmium erythraeum (strain IMS101) GN=Tery_4176 PE=4 SV=1	NaN	NaN	NaN	NaN	NaN	NaN	6.0985	0.0811	10.5873	0.1408	6.0122	0.0799	NaN	NaN	6.936	0.0922	NaN	NaN	12.3086	0.1637	7.7968	0.1037	6.804	0.0905	6.8487	0.0911	11.8269	0.1573	10.6745	0.1419	NaN	NaN	NaN	NaN	13.5303	0.1799	6.0986	0.0811	5.145	0.0684	8.9821	0.1194	4.2915	0.0571	5.0778	0.0675	NaN	NaN
Q10Z17	SSS sodium solute transporter superfamily OS=Trichodesmium erythraeum (strain IMS101) GN=Tery_3406 PE=3 SV=1	NaN	NaN	NaN	NaN	NaN	NaN	2.5096	0.152	1.0384	0.0629	2.1605	0.1309	1.959	0.1187	5.1841	0.3141	2.6671	0.1616	NaN	NaN	1.0248	0.0621	1.1422	0.0692	NaN	NaN	NaN	NaN	NaN	NaN	NaN	NaN	3.613	0.2189	3.4778	0.2107	0.8734	0.0529	1.859	0.1126	2.088	0.1265	2.806	0.17	2.485	0.1506	2.7072	0.164
Q10Z49	Beta-Ig-H3/fasciclin OS=Trichodesmium erythraeum (strain IMS101) GN=Tery_3373 PE=4 SV=1	NaN	NaN	NaN	NaN	NaN	NaN	8.5819	0.1728	7.4024	0.149	5.3866	0.1084	NaN	NaN	4.2937	0.0864	NaN	NaN	NaN	NaN	2.3995	0.0483	4.8056	0.0967	4.3336	0.0872	NaN	NaN	NaN	NaN	NaN	NaN	3.2981	0.0664	NaN	NaN	3.5978	0.0724	4.96	0.0998	6.9727	0.1404	4.7834	0.0963	3.0334	0.0611	6.7299	0.1355
Q114D6	50S ribosomal protein L20 OS=Trichodesmium erythraeum (strain IMS101) GN=rplT PE=3 SV=1	14.2414	0.1976	NaN	NaN	NaN	NaN	14.9458	0.2074	10.4185	0.1446	13.7676	0.1911	NaN	NaN	NaN	NaN	NaN	NaN	27.6148	0.3832	14.6792	0.2037	14.0452	0.1949	NaN	NaN	20.2615	0.2812	25.1509	0.349	33.406	0.4636	26.7194	0.3708	26.335	0.3655	11.1612	0.1549	13.2134	0.1834	15.2214	0.2112	11.1124	0.1542	NaN	NaN	17.9312	0.2488
Q10XK3	Uncharacterized protein OS=Trichodesmium erythraeum (strain IMS101) GN=Tery_3998 PE=4 SV=1	6.7085	0.1309	9.4498	0.1845	8.0293	0.1567	NaN	NaN	NaN	NaN	NaN	NaN	7.9938	0.156	5.6233	0.1098	4.338	0.0847	8.9628	0.1749	NaN	NaN	NaN	NaN	6.847	0.1337	9.4097	0.1837	NaN	NaN	7.6066	0.1485	6.8298	0.1333	5.6749	0.1108	3.0234	0.059	3.6299	0.0709	4.2002	0.082	3.6905	0.072	NaN	NaN	NaN	NaN
Q118V7	Photosystem I assembly protein Ycf4 OS=Trichodesmium erythraeum (strain IMS101) GN=ycf4 PE=3 SV=1	NaN	NaN	6.5658	0.1382	5.7269	0.1206	NaN	NaN	NaN	NaN	3.3822	0.0712	NaN	NaN	NaN	NaN	3.8696	0.0815	8.1346	0.1713	5.4723	0.1152	5.1901	0.1093	4.9744	0.1047	5.099	0.1073	NaN	NaN	NaN	NaN	5.962	0.1255	5.9086	0.1244	3.6975	0.0778	2.729	0.0575	NaN	NaN	NaN	NaN	2.6763	0.0563	2.922	0.0615
Q114I8	Uncharacterized protein OS=Trichodesmium erythraeum (strain IMS101) GN=Tery_1830 PE=4 SV=1	NaN	NaN	NaN	NaN	NaN	NaN	8.2879	0.1421	NaN	NaN	NaN	NaN	7.0808	0.1214	NaN	NaN	4.9425	0.0847	12.1629	0.2085	6.5196	0.1118	7.6329	0.1308	8.6765	0.1487	NaN	NaN	NaN	NaN	15.525	0.2661	16.2615	0.2787	14.6229	0.2507	4.4781	0.0768	7.1318	0.1222	NaN	NaN	5.0253	0.0861	NaN	NaN	7.2186	0.1237
Q10YU4	ATPase AAA-2 OS=Trichodesmium erythraeum (strain IMS101) GN=Tery_3490 PE=3 SV=1	NaN	NaN	NaN	NaN	NaN	NaN	NaN	NaN	NaN	NaN	NaN	NaN	2.8871	0.2926	NaN	NaN	4.1762	0.4232	NaN	NaN	NaN	NaN	NaN	NaN	NaN	NaN	NaN	NaN	NaN	NaN	NaN	NaN	NaN	NaN	NaN	NaN	NaN	NaN	NaN	NaN	NaN	NaN	NaN	NaN	NaN	NaN	NaN	NaN
Q110V8	Uncharacterized protein OS=Trichodesmium erythraeum (strain IMS101) GN=Tery_2785 PE=4 SV=1	NaN	NaN	NaN	NaN	NaN	NaN	NaN	NaN	2.2307	0.0712	NaN	NaN	4.9764	0.1589	5.671	0.181	NaN	NaN	NaN	NaN	NaN	NaN	3.6613	0.1169	NaN	NaN	6.4854	0.207	NaN	NaN	9.9442	0.3175	NaN	NaN	7.2592	0.2317	2.8781	0.0919	4.3062	0.1375	2.9704	0.0948	3.2825	0.1048	3.2694	0.1044	2.9332	0.0936
Q10X55	Uncharacterized protein OS=Trichodesmium erythraeum (strain IMS101) GN=Tery_4163 PE=4 SV=1	3.741	0.0833	NaN	NaN	NaN	NaN	9.1875	0.2046	10.937	0.2435	11.8076	0.2629	6.3303	0.141	6.2376	0.1389	6.3506	0.1414	NaN	NaN	2.297	0.0511	1.8748	0.0417	NaN	NaN	NaN	NaN	NaN	NaN	NaN	NaN	NaN	NaN	NaN	NaN	6.9907	0.1557	7.3864	0.1645	7.8021	0.1737	7.0006	0.1559	7.4394	0.1657	6.3322	0.141
Q113S4	ABC transporter related OS=Trichodesmium erythraeum (strain IMS101) GN=Tery_2001 PE=3 SV=1	NaN	NaN	NaN	NaN	NaN	NaN	4.8868	0.1418	4.5911	0.1332	4.994	0.1449	2.9734	0.0863	3.5555	0.1031	2.8746	0.0834	NaN	NaN	NaN	NaN	3.2718	0.0949	4.6385	0.1346	NaN	NaN	NaN	NaN	NaN	NaN	5.967	0.1731	5.2669	0.1528	NaN	NaN	11.4095	0.331	4.3307	0.1256	6.8752	0.1994	6.7326	0.1953	7.3313	0.2127
Q117H2	GTP cyclohydrolase 1 OS=Trichodesmium erythraeum (strain IMS101) GN=folE PE=3 SV=1	NaN	NaN	NaN	NaN	NaN	NaN	2.2913	0.0633	NaN	NaN	3.6526	0.1009	NaN	NaN	NaN	NaN	NaN	NaN	NaN	NaN	5.6202	0.1552	6.2611	0.1729	6.1461	0.1697	9.6997	0.2678	NaN	NaN	20.1031	0.5551	10.9901	0.3035	8.3856	0.2315	1.5446	0.0426	NaN	NaN	3.6085	0.0996	3.052	0.0843	1.9556	0.054	NaN	NaN
Q10VI5	Peptidoglycan-binding domain 1 OS=Trichodesmium erythraeum (strain IMS101) GN=Tery_4788 PE=4 SV=1	15.6503	0.2868	16.783	0.3075	15.9674	0.2926	NaN	NaN	5.166	0.0947	NaN	NaN	21.4719	0.3935	18.8749	0.3459	14.5833	0.2672	18.1089	0.3318	6.256	0.1146	9.0301	0.1655	14.2354	0.2609	18.8461	0.3454	16.627	0.3047	27.3678	0.5015	20.9016	0.383	18.709	0.3428	NaN	NaN	NaN	NaN	NaN	NaN	11.4342	0.2095	7.394	0.1355	9.8748	0.181
Q111I1	Acetylornithine aminotransferase OS=Trichodesmium erythraeum (strain IMS101) GN=argD PE=3 SV=1	NaN	NaN	NaN	NaN	NaN	NaN	NaN	NaN	NaN	NaN	NaN	NaN	NaN	NaN	1.3896	0.0649	1.3273	0.062	NaN	NaN	NaN	NaN	NaN	NaN	1.4611	0.0682	NaN	NaN	NaN	NaN	NaN	NaN	1.6057	0.075	2.402	0.1122	2.3231	0.1085	3.1612	0.1476	2.5962	0.1212	3.5079	0.1638	3.4156	0.1595	4.689	0.219
Q113M1	FAD-dependent pyridine nucleotide-disulphide oxidoreductase OS=Trichodesmium erythraeum (strain IMS101) GN=Tery_2062 PE=4 SV=1	NaN	NaN	NaN	NaN	NaN	NaN	NaN	NaN	NaN	NaN	NaN	NaN	3.5766	0.1804	2.1253	0.1072	2.1707	0.1095	NaN	NaN	NaN	NaN	NaN	NaN	4.1363	0.2087	4.1577	0.2098	NaN	NaN	10.4651	0.528	7.0166	0.354	6.3391	0.3198	2.4406	0.1231	3.3616	0.1696	NaN	NaN	NaN	NaN	5.0976	0.2572	4.9511	0.2498
Q117T0	Uncharacterized protein OS=Trichodesmium erythraeum (strain IMS101) GN=Tery_0830 PE=4 SV=1	5.1935	0.1523	7.5355	0.221	7.0556	0.2069	12.1937	0.3575	8.9085	0.2612	13.314	0.3904	20.4118	0.5985	19.4281	0.5697	14.9754	0.4391	5.3385	0.1565	3.8521	0.113	2.4236	0.0711	NaN	NaN	NaN	NaN	NaN	NaN	NaN	NaN	NaN	NaN	NaN	NaN	6.2429	0.1831	6.2467	0.1832	6.3669	0.1867	6.8705	0.2015	5.869	0.1721	7.5251	0.2206
Q10V55	DegT/DnrJ/EryC1/StrS aminotransferase OS=Trichodesmium erythraeum (strain IMS101) GN=Tery_4955 PE=3 SV=1	NaN	NaN	NaN	NaN	NaN	NaN	NaN	NaN	NaN	NaN	NaN	NaN	2.7229	0.1163	2.7339	0.1168	NaN	NaN	NaN	NaN	NaN	NaN	NaN	NaN	NaN	NaN	NaN	NaN	NaN	NaN	NaN	NaN	1.8692	0.0799	1.6688	0.0713	5.0483	0.2157	5.4717	0.2338	5.3886	0.2302	6.8503	0.2926	5.9451	0.254	6.873	0.2936
Q114M3	3'(2')_5'-bisphosphate nucleotidase OS=Trichodesmium erythraeum (strain IMS101) GN=Tery_1792 PE=4 SV=1	NaN	NaN	NaN	NaN	NaN	NaN	3.0709	0.107	2.6885	0.0937	2.9069	0.1013	NaN	NaN	NaN	NaN	NaN	NaN	NaN	NaN	NaN	NaN	NaN	NaN	NaN	NaN	NaN	NaN	NaN	NaN	NaN	NaN	6.5672	0.2289	6.383	0.2224	4.9086	0.1711	5.5944	0.195	5.8377	0.2034	3.0898	0.1077	4.388	0.1529	4.436	0.1546
Q116H8	Methyltransferase FkbM family OS=Trichodesmium erythraeum (strain IMS101) GN=Tery_1251 PE=4 SV=1	NaN	NaN	NaN	NaN	NaN	NaN	NaN	NaN	NaN	NaN	NaN	NaN	3.5374	0.1669	3.1458	0.1484	NaN	NaN	NaN	NaN	NaN	NaN	NaN	NaN	2.8173	0.1329	3.1454	0.1484	NaN	NaN	NaN	NaN	NaN	NaN	NaN	NaN	8.2697	0.3902	7.5212	0.3549	7.8269	0.3693	10.1048	0.4768	10.8076	0.5099	11.3466	0.5354
Q116D2	NUDIX hydrolase OS=Trichodesmium erythraeum (strain IMS101) GN=Tery_1319 PE=3 SV=1	3.4033	0.0559	4.2932	0.0705	4.0634	0.0668	3.735	0.0614	5.3355	0.0877	NaN	NaN	4.101	0.0674	3.7451	0.0615	3.412	0.0561	3.2482	0.0534	2.3949	0.0393	2.3955	0.0394	2.1912	0.036	NaN	NaN	3.1709	0.0521	NaN	NaN	NaN	NaN	NaN	NaN	2.2896	0.0376	2.6779	0.044	2.5235	0.0415	NaN	NaN	NaN	NaN	NaN	NaN
Q10YS5	Uncharacterized protein OS=Trichodesmium erythraeum (strain IMS101) GN=Tery_3509 PE=4 SV=1	NaN	NaN	NaN	NaN	NaN	NaN	3.8543	0.2658	NaN	NaN	NaN	NaN	9.5254	0.6569	NaN	NaN	NaN	NaN	NaN	NaN	2.7466	0.1894	3.1193	0.2151	NaN	NaN	NaN	NaN	7.4213	0.5118	NaN	NaN	NaN	NaN	NaN	NaN	4.1253	0.2845	6.4554	0.4452	4.0321	0.2781	5.5557	0.3831	3.5995	0.2482	4.5907	0.3166
Q116V2	UBA/THIF-type NAD/FAD binding fold OS=Trichodesmium erythraeum (strain IMS101) GN=Tery_1108 PE=4 SV=1	NaN	NaN	NaN	NaN	NaN	NaN	NaN	NaN	NaN	NaN	NaN	NaN	NaN	NaN	5.7455	0.2487	3.1457	0.1362	NaN	NaN	NaN	NaN	NaN	NaN	3.4881	0.151	NaN	NaN	NaN	NaN	NaN	NaN	NaN	NaN	4.7294	0.2047	8.745	0.3786	9.9194	0.4294	10.1117	0.4377	9.9613	0.4312	14.007	0.6063	11.0339	0.4776
Q10WG5	TRAP dicarboxylate transporter-DctP subunit OS=Trichodesmium erythraeum (strain IMS101) GN=Tery_4421 PE=4 SV=1	NaN	NaN	NaN	NaN	NaN	NaN	3.1872	0.1311	3.0779	0.1266	3.5057	0.1442	4.5942	0.189	4.2564	0.1751	3.4573	0.1422	NaN	NaN	NaN	NaN	NaN	NaN	NaN	NaN	NaN	NaN	NaN	NaN	NaN	NaN	4.84	0.1991	5.6895	0.2341	3.6888	0.1517	4.1633	0.1713	4.0824	0.1679	3.061	0.1259	NaN	NaN	4.6435	0.191
Q113E3	Glycogen synthase OS=Trichodesmium erythraeum (strain IMS101) GN=glgA PE=3 SV=1	NaN	NaN	NaN	NaN	NaN	NaN	NaN	NaN	NaN	NaN	NaN	NaN	NaN	NaN	NaN	NaN	NaN	NaN	6.3581	0.34	4.9826	0.2664	4.9577	0.2651	5.8015	0.3102	NaN	NaN	NaN	NaN	NaN	NaN	2.6314	0.1407	NaN	NaN	5.0614	0.2707	5.4674	0.2924	4.8457	0.2591	9.9952	0.5345	9.6148	0.5141	11.1028	0.5937
Q118C1	Transketolase-like OS=Trichodesmium erythraeum (strain IMS101) GN=Tery_0721 PE=4 SV=1	NaN	NaN	NaN	NaN	NaN	NaN	2.3866	0.167	2.9367	0.2055	NaN	NaN	NaN	NaN	NaN	NaN	NaN	NaN	6.4114	0.4488	4.8413	0.3389	4.5644	0.3195	NaN	NaN	NaN	NaN	NaN	NaN	3.2175	0.2252	4.4723	0.313	5.1571	0.361	5.8518	0.4096	6.8441	0.479	6.2152	0.435	6.3986	0.4479	6.2876	0.4401	7.256	0.5079
Q11A94	Isocitrate dehydrogenase [NADP] OS=Trichodesmium erythraeum (strain IMS101) GN=Tery_0071 PE=3 SV=1	NaN	NaN	NaN	NaN	NaN	NaN	NaN	NaN	2.7379	0.1443	NaN	NaN	NaN	NaN	NaN	NaN	NaN	NaN	4.0804	0.2151	3.406	0.1796	3.6373	0.1918	3.4247	0.1805	NaN	NaN	NaN	NaN	NaN	NaN	2.1125	0.1114	3.8852	0.2048	4.5861	0.2418	4.3633	0.23	4.5936	0.2422	9.6614	0.5093	8.9891	0.4739	11.4565	0.604
Q117X2	Abhydrolase domain containing 14A-like OS=Trichodesmium erythraeum (strain IMS101) GN=Tery_0781 PE=4 SV=1	NaN	NaN	NaN	NaN	4.6595	0.1085	3.5432	0.0825	NaN	NaN	5.0707	0.118	NaN	NaN	2.6436	0.0615	2.0877	0.0486	NaN	NaN	2.4491	0.057	NaN	NaN	3.0168	0.0702	NaN	NaN	NaN	NaN	NaN	NaN	NaN	NaN	4.7605	0.1108	3.7843	0.0881	4.2476	0.0989	4.8469	0.1128	2.4501	0.057	3.7804	0.088	2.4846	0.0578
Q10VR1	4-diphosphocytidyl-2-C-methyl-D-erythritol kinase OS=Trichodesmium erythraeum (strain IMS101) GN=ispE PE=3 SV=1	NaN	NaN	NaN	NaN	NaN	NaN	1.551	0.0538	NaN	NaN	1.424	0.0494	NaN	NaN	NaN	NaN	NaN	NaN	NaN	NaN	NaN	NaN	NaN	NaN	NaN	NaN	NaN	NaN	NaN	NaN	NaN	NaN	2.1797	0.0756	2.0619	0.0715	1.2769	0.0443	1.4534	0.0504	1.4506	0.0503	1.1692	0.0405	NaN	NaN	1.0693	0.0371
Q10XR6	Short-chain dehydrogenase/reductase SDR OS=Trichodesmium erythraeum (strain IMS101) GN=Tery_3927 PE=3 SV=1	NaN	NaN	NaN	NaN	NaN	NaN	7.4348	0.1891	5.3604	0.1364	6.7223	0.171	NaN	NaN	NaN	NaN	NaN	NaN	7.3192	0.1862	8.3825	0.2132	NaN	NaN	NaN	NaN	4.8471	0.1233	NaN	NaN	7.0585	0.1796	NaN	NaN	NaN	NaN	7.4826	0.1903	8.5217	0.2168	8.2864	0.2108	6.4847	0.165	6.5743	0.1672	6.7099	0.1707
Q113B2	Phosphoglycerate mutase OS=Trichodesmium erythraeum (strain IMS101) GN=Tery_2181 PE=4 SV=1	NaN	NaN	NaN	NaN	NaN	NaN	4.5923	0.2343	4.9102	0.2505	NaN	NaN	NaN	NaN	NaN	NaN	NaN	NaN	NaN	NaN	4.3334	0.2211	4.4398	0.2265	5.291	0.2699	8.5047	0.4338	7.6512	0.3903	NaN	NaN	NaN	NaN	NaN	NaN	4.399	0.2244	4.0486	0.2065	4.6381	0.2366	8.1111	0.4138	11.4002	0.5816	9.4942	0.4843
Q110G7	Uncharacterized protein OS=Trichodesmium erythraeum (strain IMS101) GN=Tery_2943 PE=4 SV=1	2.7327	0.0588	NaN	NaN	NaN	NaN	5.605	0.1207	2.4718	0.0532	NaN	NaN	NaN	NaN	NaN	NaN	2.3708	0.0511	10.1993	0.2196	7.1953	0.1549	5.2645	0.1134	5.773	0.1243	5.5889	0.1204	NaN	NaN	NaN	NaN	NaN	NaN	7.7399	0.1667	4.293	0.0924	4.9385	0.1063	4.1484	0.0893	2.631	0.0567	NaN	NaN	NaN	NaN
Q11AD6	Arsenite-activated ATPase ArsA OS=Trichodesmium erythraeum (strain IMS101) GN=Tery_0013 PE=4 SV=1	NaN	NaN	NaN	NaN	NaN	NaN	NaN	NaN	NaN	NaN	1.7432	0.0782	1.7216	0.0772	1.5718	0.0705	NaN	NaN	NaN	NaN	1.7443	0.0782	1.7459	0.0783	NaN	NaN	NaN	NaN	NaN	NaN	NaN	NaN	NaN	NaN	NaN	NaN	3.0263	0.1357	3.4075	0.1528	3.8372	0.172	4.8157	0.2159	5.4003	0.2421	5.356	0.2401
Q114G2	Mannose-1-phosphate guanylyltransferase (GDP) OS=Trichodesmium erythraeum (strain IMS101) GN=Tery_1856 PE=4 SV=1	NaN	NaN	NaN	NaN	NaN	NaN	2.1282	0.082	2.7496	0.106	2.2636	0.0872	NaN	NaN	NaN	NaN	NaN	NaN	NaN	NaN	NaN	NaN	NaN	NaN	NaN	NaN	NaN	NaN	NaN	NaN	NaN	NaN	2.7023	0.1041	1.8537	0.0714	2.6114	0.1006	2.6578	0.1024	2.6708	0.1029	2.9136	0.1123	2.8636	0.1104	2.8005	0.1079
Q117B1	3-isopropylmalate dehydratase_ small subunit OS=Trichodesmium erythraeum (strain IMS101) GN=Tery_1041 PE=4 SV=1	NaN	NaN	NaN	NaN	NaN	NaN	4.5851	0.0941	NaN	NaN	3.3818	0.0694	NaN	NaN	NaN	NaN	1.6513	0.0339	NaN	NaN	7.1189	0.1462	8.2417	0.1692	6.8999	0.1417	8.9328	0.1834	NaN	NaN	NaN	NaN	NaN	NaN	4.4882	0.0921	3.118	0.064	3.5429	0.0727	3.9012	0.0801	3.0047	0.0617	NaN	NaN	3.7088	0.0761
Q111D2	Redoxin OS=Trichodesmium erythraeum (strain IMS101) GN=Tery_2703 PE=4 SV=1	2.6148	0.0551	3.6742	0.0775	NaN	NaN	NaN	NaN	NaN	NaN	6.1701	0.1301	2.8315	0.0597	NaN	NaN	NaN	NaN	8.6228	0.1818	4.7233	0.0996	3.8902	0.082	4.2343	0.0893	7.4278	0.1566	NaN	NaN	NaN	NaN	NaN	NaN	3.5355	0.0746	2.2596	0.0477	NaN	NaN	NaN	NaN	NaN	NaN	2.3788	0.0502	2.9155	0.0615
Q10VQ6	NAD(P)(+) transhydrogenase (AB-specific) OS=Trichodesmium erythraeum (strain IMS101) GN=Tery_4705 PE=4 SV=1	NaN	NaN	NaN	NaN	NaN	NaN	NaN	NaN	NaN	NaN	NaN	NaN	1.8659	0.0761	1.843	0.0751	1.258	0.0513	2.8998	0.1182	NaN	NaN	1.9551	0.0797	NaN	NaN	NaN	NaN	NaN	NaN	NaN	NaN	NaN	NaN	2.3119	0.0942	2.7254	0.1111	2.1773	0.0887	3.5719	0.1456	3.1522	0.1285	2.3831	0.0971	3.9386	0.1605
Q10XH9	Nucleoid-associated protein Tery_4027 OS=Trichodesmium erythraeum (strain IMS101) GN=Tery_4027 PE=3 SV=1	NaN	NaN	NaN	NaN	NaN	NaN	7.2098	0.1082	3.3797	0.0507	4.3412	0.0652	1.8188	0.0273	NaN	NaN	NaN	NaN	NaN	NaN	3.0067	0.0451	2.7479	0.0412	NaN	NaN	NaN	NaN	NaN	NaN	NaN	NaN	5.4831	0.0823	4.4187	0.0663	3.0768	0.0462	2.7107	0.0407	3.3639	0.0505	3.9307	0.059	3.2129	0.0482	3.786	0.0568
Q10X56	Alpha/beta hydrolase fold OS=Trichodesmium erythraeum (strain IMS101) GN=Tery_4162 PE=4 SV=1	NaN	NaN	NaN	NaN	NaN	NaN	6.3853	0.2102	6.0352	0.1987	7.1735	0.2362	6.6283	0.2182	6.0614	0.1996	3.6532	0.1203	NaN	NaN	NaN	NaN	NaN	NaN	NaN	NaN	NaN	NaN	NaN	NaN	NaN	NaN	NaN	NaN	NaN	NaN	5.075	0.1671	5.9008	0.1943	5.8553	0.1928	5.9647	0.1964	5.8115	0.1913	5.6889	0.1873
Q10YW8	Inosine/uridine-preferring nucleoside hydrolase OS=Trichodesmium erythraeum (strain IMS101) GN=Tery_3465 PE=4 SV=1	NaN	NaN	NaN	NaN	NaN	NaN	2.7849	0.0967	NaN	NaN	NaN	NaN	3.1287	0.1086	2.9745	0.1033	2.8069	0.0975	NaN	NaN	NaN	NaN	NaN	NaN	1.7738	0.0616	NaN	NaN	NaN	NaN	NaN	NaN	2.1913	0.0761	3.242	0.1126	2.2806	0.0792	2.4013	0.0834	1.9833	0.0689	2.3509	0.0816	2.5089	0.0871	2.6984	0.0937
Q114N9	Methyltransferase type 12 OS=Trichodesmium erythraeum (strain IMS101) GN=Tery_1776 PE=4 SV=1	NaN	NaN	NaN	NaN	NaN	NaN	NaN	NaN	NaN	NaN	NaN	NaN	4.0969	0.1853	3.7707	0.1705	NaN	NaN	6.0801	0.275	NaN	NaN	NaN	NaN	4.1057	0.1857	5.0881	0.2301	7.3801	0.3338	5.6871	0.2572	NaN	NaN	5.7057	0.2581	4.6255	0.2092	4.8846	0.2209	NaN	NaN	5.9768	0.2703	5.3997	0.2442	6.428	0.2907
Q10VU6	Uncharacterized protein OS=Trichodesmium erythraeum (strain IMS101) GN=Tery_4659 PE=4 SV=1	NaN	NaN	NaN	NaN	NaN	NaN	NaN	NaN	NaN	NaN	NaN	NaN	NaN	NaN	NaN	NaN	NaN	NaN	5.5501	0.4347	3.8814	0.304	3.8557	0.302	5.1305	0.4018	8.3891	0.657	NaN	NaN	NaN	NaN	4.0248	0.3152	4.9134	0.3848	4.1255	0.3231	3.2444	0.2541	3.6277	0.2841	3.3156	0.2597	3.1215	0.2445	3.5905	0.2812
Q119A8	Aldo/keto reductase OS=Trichodesmium erythraeum (strain IMS101) GN=Tery_0458 PE=4 SV=1	NaN	NaN	NaN	NaN	NaN	NaN	3.8448	0.135	7.1329	0.2505	6.9906	0.2455	5.6178	0.1973	5.6557	0.1986	4.2431	0.149	NaN	NaN	1.8211	0.064	NaN	NaN	2.0518	0.0721	NaN	NaN	NaN	NaN	NaN	NaN	NaN	NaN	NaN	NaN	6.6466	0.2334	7.0227	0.2467	NaN	NaN	6.4727	0.2273	4.3119	0.1514	6.027	0.2117
Q11A39	Threonine synthase OS=Trichodesmium erythraeum (strain IMS101) GN=Tery_0140 PE=3 SV=1	NaN	NaN	NaN	NaN	NaN	NaN	1.5593	0.0622	NaN	NaN	NaN	NaN	NaN	NaN	NaN	NaN	NaN	NaN	NaN	NaN	3.6409	0.1452	NaN	NaN	NaN	NaN	NaN	NaN	NaN	NaN	NaN	NaN	3.5637	0.1422	2.9336	0.117	2.5909	0.1034	2.8955	0.1155	3.356	0.1339	3.4494	0.1376	3.2645	0.1302	4.0504	0.1616
Q115C6	Putative multicomponent Na+:H+ antiporter subunit B OS=Trichodesmium erythraeum (strain IMS101) GN=Tery_1619 PE=4 SV=1	NaN	NaN	NaN	NaN	NaN	NaN	NaN	NaN	4.0546	0.087	4.092	0.0878	NaN	NaN	NaN	NaN	NaN	NaN	4.0869	0.0877	3.5435	0.0761	2.7411	0.0588	2.5563	0.0549	3.4358	0.0737	NaN	NaN	NaN	NaN	2.5102	0.0539	1.9257	0.0413	1.132	0.0243	NaN	NaN	1.8756	0.0403	1.4654	0.0315	NaN	NaN	1.4505	0.0311
Q110B8	50S ribosomal protein L24 OS=Trichodesmium erythraeum (strain IMS101) GN=rplX PE=3 SV=1	NaN	NaN	NaN	NaN	NaN	NaN	16.1126	0.2201	15.4294	0.2107	23.9807	0.3275	NaN	NaN	NaN	NaN	NaN	NaN	64.9166	0.8866	25.5428	0.3488	15.064	0.2057	41.4006	0.5654	NaN	NaN	NaN	NaN	NaN	NaN	NaN	NaN	NaN	NaN	15.1131	0.2064	14.283	0.1951	18.2626	0.2494	11.7824	0.1609	7.6156	0.104	15.3657	0.2099
Q116R6	Uncharacterized protein OS=Trichodesmium erythraeum (strain IMS101) GN=Tery_1146 PE=4 SV=1	11.6481	0.1666	NaN	NaN	8.5264	0.122	15.5738	0.2228	15.2453	0.2181	NaN	NaN	NaN	NaN	NaN	NaN	9.6941	0.1387	11.83	0.1692	NaN	NaN	9.5663	0.1369	NaN	NaN	14.4233	0.2063	NaN	NaN	NaN	NaN	22.855	0.327	NaN	NaN	12.0548	0.1725	10.3023	0.1474	14.1594	0.2026	NaN	NaN	14.0918	0.2016	15.137	0.2166
Q10YF1	FAD-dependent pyridine nucleotide-disulphide oxidoreductase OS=Trichodesmium erythraeum (strain IMS101) GN=Tery_3661 PE=4 SV=1	NaN	NaN	NaN	NaN	NaN	NaN	NaN	NaN	NaN	NaN	NaN	NaN	NaN	NaN	2.5427	0.1141	NaN	NaN	NaN	NaN	8.9778	0.4028	NaN	NaN	3.1707	0.1423	NaN	NaN	NaN	NaN	3.9095	0.1754	NaN	NaN	NaN	NaN	3.694	0.1657	3.5392	0.1588	4.7842	0.2147	6.303	0.2828	5.547	0.2489	6.5581	0.2943
Q118K2	mRNA interferase OS=Trichodesmium erythraeum (strain IMS101) GN=Tery_0630 PE=3 SV=1	NaN	NaN	NaN	NaN	NaN	NaN	NaN	NaN	NaN	NaN	8.6053	0.1128	NaN	NaN	NaN	NaN	8.3634	0.1096	9.4083	0.1233	2.6247	0.0344	4.5075	0.0591	NaN	NaN	NaN	NaN	NaN	NaN	19.1646	0.2513	13.5496	0.1776	11.2009	0.1468	6.6543	0.0872	4.3887	0.0575	8.3806	0.1099	6.7492	0.0885	2.4506	0.0321	NaN	NaN
Q10VR7	Tryptophan--tRNA ligase OS=Trichodesmium erythraeum (strain IMS101) GN=trpS PE=3 SV=1	NaN	NaN	NaN	NaN	NaN	NaN	NaN	NaN	NaN	NaN	NaN	NaN	NaN	NaN	4.2664	0.1633	3.1266	0.1196	NaN	NaN	NaN	NaN	NaN	NaN	NaN	NaN	NaN	NaN	NaN	NaN	NaN	NaN	3.0332	0.1161	4.4698	0.171	2.8853	0.1104	3.459	0.1324	4.2926	0.1643	3.9521	0.1512	3.912	0.1497	5.1653	0.1976
Q10W14	Uncharacterized protein OS=Trichodesmium erythraeum (strain IMS101) GN=Tery_4584 PE=4 SV=1	NaN	NaN	NaN	NaN	NaN	NaN	4.1589	0.1195	3.9447	0.1133	NaN	NaN	NaN	NaN	NaN	NaN	NaN	NaN	NaN	NaN	5.9227	0.1701	4.5721	0.1313	NaN	NaN	NaN	NaN	NaN	NaN	NaN	NaN	6.3768	0.1832	6.639	0.1907	4.6058	0.1323	5.0548	0.1452	6.7041	0.1926	6.5663	0.1886	4.7155	0.1355	5.033	0.1446
Q115Q4	Sulfotransferase OS=Trichodesmium erythraeum (strain IMS101) GN=Tery_1481 PE=4 SV=1	NaN	NaN	NaN	NaN	NaN	NaN	NaN	NaN	NaN	NaN	NaN	NaN	NaN	NaN	NaN	NaN	1.9423	0.0941	NaN	NaN	2.143	0.1038	1.9482	0.0944	NaN	NaN	NaN	NaN	NaN	NaN	NaN	NaN	NaN	NaN	NaN	NaN	6.4995	0.315	7.6434	0.3704	7.7965	0.3778	9.8513	0.4774	10.0763	0.4883	8.9408	0.4333
Q111X4	Chorismate mutase OS=Trichodesmium erythraeum (strain IMS101) GN=Tery_2493 PE=4 SV=1	NaN	NaN	NaN	NaN	NaN	NaN	NaN	NaN	12.742	0.1835	10.2454	0.1476	NaN	NaN	NaN	NaN	8.7463	0.126	NaN	NaN	5.5774	0.0803	7.5209	0.1083	6.2695	0.0903	9.0358	0.1302	NaN	NaN	NaN	NaN	NaN	NaN	NaN	NaN	5.0296	0.0724	8.0116	0.1154	5.255	0.0757	4.4389	0.0639	5.9552	0.0858	6.6048	0.0951
Q110I9	Uncharacterized protein OS=Trichodesmium erythraeum (strain IMS101) GN=Tery_2918 PE=4 SV=1	12.0526	0.236	NaN	NaN	12.4412	0.2436	NaN	NaN	NaN	NaN	10.6217	0.208	NaN	NaN	13.7301	0.2689	10.3098	0.2019	22.692	0.4443	NaN	NaN	NaN	NaN	NaN	NaN	19.259	0.3771	24.1188	0.4723	28.5826	0.5597	28.4937	0.5579	26.3875	0.5167	11.4961	0.2251	12.8851	0.2523	24.2905	0.4756	NaN	NaN	NaN	NaN	19.0183	0.3724
Q110E5	D-alanine--D-alanine ligase OS=Trichodesmium erythraeum (strain IMS101) GN=Tery_2971 PE=4 SV=1	NaN	NaN	NaN	NaN	NaN	NaN	NaN	NaN	NaN	NaN	NaN	NaN	NaN	NaN	NaN	NaN	NaN	NaN	NaN	NaN	NaN	NaN	NaN	NaN	NaN	NaN	NaN	NaN	NaN	NaN	NaN	NaN	NaN	NaN	NaN	NaN	NaN	NaN	NaN	NaN	NaN	NaN	NaN	NaN	NaN	NaN	NaN	NaN
Q118T1	ATPase AAA-2 OS=Trichodesmium erythraeum (strain IMS101) GN=Tery_0543 PE=3 SV=1	NaN	NaN	NaN	NaN	NaN	NaN	NaN	NaN	2.4867	0.2447	NaN	NaN	NaN	NaN	NaN	NaN	NaN	NaN	NaN	NaN	NaN	NaN	1.7569	0.1729	1.4643	0.1441	NaN	NaN	NaN	NaN	NaN	NaN	NaN	NaN	NaN	NaN	NaN	NaN	0.4745	0.0467	0.4545	0.0447	NaN	NaN	0.5887	0.0579	NaN	NaN
Q111U5	Glycosyl transferase_ group 1 OS=Trichodesmium erythraeum (strain IMS101) GN=Tery_2524 PE=4 SV=1	NaN	NaN	NaN	NaN	NaN	NaN	NaN	NaN	NaN	NaN	NaN	NaN	2.1332	0.0954	1.8559	0.083	NaN	NaN	NaN	NaN	NaN	NaN	NaN	NaN	NaN	NaN	NaN	NaN	NaN	NaN	NaN	NaN	NaN	NaN	NaN	NaN	2.2064	0.0987	2.3545	0.1053	2.609	0.1167	3.3357	0.1492	3.4493	0.1543	4.0717	0.1821
Q110D7	Peptide chain release factor 1 OS=Trichodesmium erythraeum (strain IMS101) GN=prfA PE=3 SV=1	NaN	NaN	NaN	NaN	NaN	NaN	NaN	NaN	NaN	NaN	NaN	NaN	NaN	NaN	NaN	NaN	NaN	NaN	4.5211	0.1883	NaN	NaN	2.4985	0.1041	3.3812	0.1408	4.3953	0.183	5.554	0.2313	NaN	NaN	NaN	NaN	NaN	NaN	3.3465	0.1394	3.791	0.1579	3.5444	0.1476	5.2508	0.2187	5.2959	0.2206	5.916	0.2464
Q114A0	Flavin reductase-like_ FMN-binding OS=Trichodesmium erythraeum (strain IMS101) GN=Tery_1919 PE=4 SV=1	NaN	NaN	NaN	NaN	NaN	NaN	NaN	NaN	8.112	0.1438	NaN	NaN	NaN	NaN	NaN	NaN	4.6787	0.083	5.9087	0.1048	6.759	0.1198	NaN	NaN	NaN	NaN	NaN	NaN	NaN	NaN	16.4193	0.2911	14.3474	0.2544	10.432	0.185	9.799	0.1737	7.4982	0.133	6.7009	0.1188	5.2122	0.0924	5.2451	0.093	5.8103	0.103
Q119S4	Protein translocase subunit SecE OS=Trichodesmium erythraeum (strain IMS101) GN=secE PE=3 SV=1	NaN	NaN	NaN	NaN	NaN	NaN	4.7547	0.04	4.0379	0.0339	NaN	NaN	NaN	NaN	NaN	NaN	NaN	NaN	7.741	0.0651	6.2204	0.0523	6.3985	0.0538	NaN	NaN	NaN	NaN	NaN	NaN	9.4298	0.0793	7.5216	0.0632	NaN	NaN	3.8002	0.0319	3.0349	0.0255	3.4018	0.0286	3.4485	0.029	2.5189	0.0212	NaN	NaN
Q112A3	Clostridial hydrophobic OS=Trichodesmium erythraeum (strain IMS101) GN=Tery_2459 PE=4 SV=1	NaN	NaN	NaN	NaN	NaN	NaN	NaN	NaN	NaN	NaN	3.4532	0.167	NaN	NaN	NaN	NaN	NaN	NaN	9.7161	0.4699	3.7456	0.1812	3.4033	0.1646	3.3578	0.1624	7.1387	0.3453	NaN	NaN	NaN	NaN	NaN	NaN	NaN	NaN	2.88	0.1393	7.3874	0.3573	6.9654	0.3369	8.585	0.4152	8.7233	0.4219	13.1826	0.6376
Q116A4	Methyltransferase type 11 OS=Trichodesmium erythraeum (strain IMS101) GN=Tery_1357 PE=4 SV=1	NaN	NaN	NaN	NaN	NaN	NaN	NaN	NaN	NaN	NaN	5.0261	0.1369	2.6449	0.072	NaN	NaN	NaN	NaN	NaN	NaN	2.3018	0.0627	NaN	NaN	2.9929	0.0815	3.2997	0.0899	NaN	NaN	NaN	NaN	3.2207	0.0877	2.157	0.0587	2.6118	0.0711	2.2725	0.0619	2.411	0.0657	2.8731	0.0782	2.9528	0.0804	2.5779	0.0702
Q10WI6	Uncharacterized protein OS=Trichodesmium erythraeum (strain IMS101) GN=Tery_4400 PE=4 SV=1	NaN	NaN	NaN	NaN	NaN	NaN	2.5391	0.0763	3.1701	0.0953	3.2256	0.097	NaN	NaN	NaN	NaN	1.3793	0.0415	NaN	NaN	NaN	NaN	1.4681	0.0441	NaN	NaN	NaN	NaN	NaN	NaN	NaN	NaN	NaN	NaN	1.3452	0.0404	1.7446	0.0525	1.8427	0.0554	2.2338	0.0672	2.0302	0.061	1.967	0.0591	NaN	NaN
Q119R7	Glucose-methanol-choline oxidoreductase OS=Trichodesmium erythraeum (strain IMS101) GN=Tery_0275 PE=4 SV=1	NaN	NaN	NaN	NaN	NaN	NaN	NaN	NaN	NaN	NaN	NaN	NaN	NaN	NaN	NaN	NaN	NaN	NaN	NaN	NaN	NaN	NaN	4.4556	0.2511	6.8509	0.3861	8.0541	0.454	8.0076	0.4513	NaN	NaN	3.7113	0.2092	5.8721	0.331	NaN	NaN	3.1315	0.1765	5.4674	0.3082	8.4205	0.4746	8.0852	0.4557	8.0305	0.4526
Q111Y1	Photosystem antenna protein-like OS=Trichodesmium erythraeum (strain IMS101) GN=Tery_2485 PE=4 SV=1	13.5256	0.7617	13.9907	0.7878	11.6704	0.6572	20.7028	1.1658	13.884	0.7818	26.1839	1.4745	32.3057	1.8192	29.3959	1.6554	25.6032	1.4418	NaN	NaN	NaN	NaN	NaN	NaN	NaN	NaN	NaN	NaN	NaN	NaN	NaN	NaN	NaN	NaN	NaN	NaN	22.5753	1.2713	20.7391	1.1679	24.3945	1.3737	24.1478	1.3598	19.9098	1.1212	25.3881	1.4297
Q111L6	Uncharacterized protein OS=Trichodesmium erythraeum (strain IMS101) GN=Tery_2613 PE=4 SV=1	NaN	NaN	NaN	NaN	NaN	NaN	NaN	NaN	8.5132	0.1347	11.2093	0.1774	NaN	NaN	NaN	NaN	NaN	NaN	18.2453	0.2887	12.6591	0.2003	11.4684	0.1815	7.0898	0.1122	8.5464	0.1352	NaN	NaN	20.3318	0.3217	13.7508	0.2176	11.9064	0.1884	7.4616	0.1181	NaN	NaN	7.4146	0.1173	8.4646	0.1339	7.5778	0.1199	8.5209	0.1348
Q10UY6	Uncharacterized protein OS=Trichodesmium erythraeum (strain IMS101) GN=Tery_5026 PE=4 SV=1	NaN	NaN	NaN	NaN	NaN	NaN	NaN	NaN	NaN	NaN	7.5394	0.0557	11.8079	0.0872	10.9564	0.0809	NaN	NaN	24.9953	0.1845	18.7922	0.1387	12.1272	0.0895	13.0417	0.0963	18.2591	0.1348	26.661	0.1968	32.6037	0.2407	25.3227	0.1869	23.5163	0.1736	6.6267	0.0489	NaN	NaN	NaN	NaN	8.0235	0.0592	NaN	NaN	9.6386	0.0711
Q10V50	Uncharacterized protein OS=Trichodesmium erythraeum (strain IMS101) GN=Tery_4960 PE=4 SV=1	NaN	NaN	NaN	NaN	NaN	NaN	3.29	0.1007	1.6109	0.0493	NaN	NaN	NaN	NaN	1.9001	0.0582	NaN	NaN	NaN	NaN	NaN	NaN	1.5766	0.0483	1.8807	0.0576	2.3081	0.0707	NaN	NaN	3.9144	0.1198	2.6942	0.0825	3.0398	0.0931	1.5832	0.0485	NaN	NaN	1.5417	0.0472	1.382	0.0423	NaN	NaN	1.769	0.0542
Q113Z1	Acetolactate synthase_ large subunit OS=Trichodesmium erythraeum (strain IMS101) GN=Tery_1928 PE=3 SV=1	NaN	NaN	NaN	NaN	NaN	NaN	NaN	NaN	NaN	NaN	NaN	NaN	NaN	NaN	NaN	NaN	NaN	NaN	2.1655	0.1304	4.3632	0.2628	2.8035	0.1688	2.2942	0.1382	1.966	0.1184	NaN	NaN	NaN	NaN	4.235	0.2551	3.9431	0.2375	1.7536	0.1056	1.8221	0.1097	NaN	NaN	3.5136	0.2116	2.9206	0.1759	4.9083	0.2956
Q10Y11	Beta-ketoacyl synthase OS=Trichodesmium erythraeum (strain IMS101) GN=Tery_3819 PE=4 SV=1	NaN	NaN	NaN	NaN	NaN	NaN	10.3436	2.9269	2.9199	0.8262	3.1077	0.8794	1.3678	0.387	1.2959	0.3667	1.438	0.4069	NaN	NaN	NaN	NaN	NaN	NaN	NaN	NaN	NaN	NaN	NaN	NaN	NaN	NaN	NaN	NaN	NaN	NaN	19.4508	5.5039	11.9442	3.3798	13.4635	3.8097	4.1523	1.175	11.1895	3.1663	11.5122	3.2576
Q116B6	Thioesterase OS=Trichodesmium erythraeum (strain IMS101) GN=Tery_1343 PE=4 SV=1	NaN	NaN	4.9478	0.1429	3.9074	0.1128	NaN	NaN	NaN	NaN	NaN	NaN	4.1822	0.1208	3.6652	0.1058	3.2653	0.0943	7.243	0.2092	NaN	NaN	3.5575	0.1027	4.1274	0.1192	5.7981	0.1674	NaN	NaN	NaN	NaN	NaN	NaN	2.882	0.0832	1.1774	0.034	2.8979	0.0837	3.2945	0.0951	NaN	NaN	NaN	NaN	2.9897	0.0863
Q112P2	Anthranilate phosphoribosyltransferase OS=Trichodesmium erythraeum (strain IMS101) GN=trpD PE=3 SV=1	NaN	NaN	NaN	NaN	NaN	NaN	NaN	NaN	3.1817	0.1196	4.0383	0.1518	2.9357	0.1104	NaN	NaN	NaN	NaN	NaN	NaN	NaN	NaN	NaN	NaN	NaN	NaN	NaN	NaN	NaN	NaN	NaN	NaN	NaN	NaN	NaN	NaN	2.318	0.0871	3.6055	0.1356	3.1748	0.1194	3.0709	0.1155	2.3337	0.0877	NaN	NaN
Q113M0	Phenylalanine--tRNA ligase beta subunit OS=Trichodesmium erythraeum (strain IMS101) GN=pheT PE=3 SV=1	NaN	NaN	NaN	NaN	NaN	NaN	NaN	NaN	NaN	NaN	NaN	NaN	NaN	NaN	NaN	NaN	NaN	NaN	4.1367	0.3732	2.0234	0.1825	NaN	NaN	3.9055	0.3523	NaN	NaN	NaN	NaN	NaN	NaN	6.9455	0.6266	3.0866	0.2785	1.7762	0.1602	2.3795	0.2147	2.1517	0.1941	1.8326	0.1653	1.9911	0.1796	3.2012	0.2888
Q114L8	Alpha/beta hydrolase fold OS=Trichodesmium erythraeum (strain IMS101) GN=Tery_1797 PE=4 SV=1	NaN	NaN	NaN	NaN	NaN	NaN	6.2109	0.1992	3.9583	0.127	3.5209	0.1129	2.6883	0.0862	NaN	NaN	NaN	NaN	NaN	NaN	5.9335	0.1903	4.067	0.1305	NaN	NaN	NaN	NaN	NaN	NaN	NaN	NaN	6.464	0.2073	NaN	NaN	3.7085	0.119	4.0753	0.1307	4.4406	0.1424	NaN	NaN	3.4395	0.1103	4.3425	0.1393
Q116P6	Stage II sporulation protein OS=Trichodesmium erythraeum (strain IMS101) GN=Tery_1167 PE=3 SV=1	5.8891	0.0847	5.1554	0.0741	NaN	NaN	NaN	NaN	NaN	NaN	NaN	NaN	6.186	0.089	5.9697	0.0859	NaN	NaN	16.7951	0.2415	NaN	NaN	9.1501	0.1316	8.8317	0.127	13.2383	0.1904	13.3571	0.1921	19.019	0.2735	12.0589	0.1734	11.0238	0.1585	3.1812	0.0457	NaN	NaN	NaN	NaN	3.034	0.0436	NaN	NaN	NaN	NaN
Q116T4	Bifunctional purine biosynthesis protein PurH OS=Trichodesmium erythraeum (strain IMS101) GN=purH PE=3 SV=1	NaN	NaN	NaN	NaN	NaN	NaN	1.3144	0.0745	NaN	NaN	NaN	NaN	NaN	NaN	NaN	NaN	NaN	NaN	4.4241	0.2506	NaN	NaN	NaN	NaN	NaN	NaN	NaN	NaN	NaN	NaN	NaN	NaN	2.8192	0.1597	2.435	0.138	2.84	0.1609	3.1729	0.1798	2.289	0.1297	6.2794	0.3558	12.4882	0.7075	7.8726	0.446
Q111M9	Aldehyde dehydrogenase (Acceptor) OS=Trichodesmium erythraeum (strain IMS101) GN=Tery_2599 PE=3 SV=1	NaN	NaN	NaN	NaN	NaN	NaN	NaN	NaN	1.9335	0.1046	NaN	NaN	NaN	NaN	NaN	NaN	NaN	NaN	2.9559	0.16	2.0809	0.1126	1.1938	0.0646	NaN	NaN	NaN	NaN	NaN	NaN	NaN	NaN	NaN	NaN	1.5612	0.0845	4.2369	0.2293	3.8573	0.2088	4.9537	0.2681	14.606	0.7905	13.7957	0.7466	15.437	0.8354
Q116D3	Proline--tRNA ligase OS=Trichodesmium erythraeum (strain IMS101) GN=proS PE=3 SV=1	NaN	NaN	NaN	NaN	NaN	NaN	NaN	NaN	NaN	NaN	NaN	NaN	NaN	NaN	NaN	NaN	NaN	NaN	2.9427	0.1985	1.2895	0.087	0.9238	0.0623	1.9827	0.1338	NaN	NaN	NaN	NaN	NaN	NaN	2.0465	0.1381	NaN	NaN	1.4224	0.096	1.6302	0.11	4.3793	0.2955	1.953	0.1318	2.0873	0.1408	1.937	0.1307
Q115G5	NAD(P)H-quinone oxidoreductase subunit 1 OS=Trichodesmium erythraeum (strain IMS101) GN=ndhA PE=3 SV=1	NaN	NaN	NaN	NaN	NaN	NaN	12.7267	0.5197	5.9662	0.2436	6.1932	0.2529	NaN	NaN	NaN	NaN	NaN	NaN	11.0642	0.4518	9.3299	0.381	7.15	0.292	NaN	NaN	NaN	NaN	NaN	NaN	NaN	NaN	10.2981	0.4205	13.7839	0.5629	8.2504	0.3369	8.1565	0.3331	7.6121	0.3109	NaN	NaN	NaN	NaN	NaN	NaN
Q116E8	4-alpha-glucanotransferase OS=Trichodesmium erythraeum (strain IMS101) GN=Tery_1296 PE=4 SV=1	NaN	NaN	NaN	NaN	NaN	NaN	NaN	NaN	NaN	NaN	NaN	NaN	NaN	NaN	NaN	NaN	NaN	NaN	3.76	0.2184	2.6243	0.1524	2.296	0.1333	3.1724	0.1842	2.3241	0.135	NaN	NaN	NaN	NaN	NaN	NaN	NaN	NaN	1.6497	0.0958	1.8857	0.1095	1.7341	0.1007	4.5249	0.2628	3.7695	0.2189	4.5681	0.2653
Q11A97	Uncharacterized protein OS=Trichodesmium erythraeum (strain IMS101) GN=Tery_0068 PE=4 SV=1	NaN	NaN	NaN	NaN	NaN	NaN	7.4815	0.0613	5.5789	0.0457	6.0414	0.0495	NaN	NaN	NaN	NaN	NaN	NaN	3.9755	0.0326	3.3104	0.0271	3.8642	0.0317	NaN	NaN	NaN	NaN	NaN	NaN	NaN	NaN	2.2901	0.0188	NaN	NaN	16.2376	0.133	17.7379	0.1453	15.5707	0.1276	11.8216	0.0969	10.7574	0.0881	2.3899	0.0196
Q114P9	Uncharacterized protein OS=Trichodesmium erythraeum (strain IMS101) GN=Tery_1765 PE=4 SV=1	NaN	NaN	NaN	NaN	NaN	NaN	8.3055	0.0645	NaN	NaN	NaN	NaN	NaN	NaN	NaN	NaN	NaN	NaN	11.9678	0.0929	13.0495	0.1013	15.9874	0.1241	13.8345	0.1074	NaN	NaN	NaN	NaN	NaN	NaN	16.3909	0.1272	14.323	0.1112	3.174	0.0246	4.0439	0.0314	3.9124	0.0304	2.1035	0.0163	NaN	NaN	NaN	NaN
Q11AD1	Dihydroxy-acid dehydratase OS=Trichodesmium erythraeum (strain IMS101) GN=ilvD PE=3 SV=1	NaN	NaN	NaN	NaN	NaN	NaN	NaN	NaN	NaN	NaN	NaN	NaN	NaN	NaN	NaN	NaN	NaN	NaN	5.7131	0.3401	2.7332	0.1627	3.3283	0.1981	3.1466	0.1873	6.3706	0.3792	NaN	NaN	11.1719	0.665	3.5883	0.2136	3.7029	0.2204	NaN	NaN	2.0377	0.1213	NaN	NaN	1.9108	0.1137	1.9822	0.118	NaN	NaN
Q117B5	Cyclic nucleotide-binding protein OS=Trichodesmium erythraeum (strain IMS101) GN=Tery_1037 PE=4 SV=1	NaN	NaN	NaN	NaN	2.7737	0.0726	2.7313	0.0714	2.5964	0.0679	NaN	NaN	NaN	NaN	2.4726	0.0647	NaN	NaN	NaN	NaN	1.8656	0.0488	1.9759	0.0517	NaN	NaN	NaN	NaN	NaN	NaN	NaN	NaN	1.1753	0.0307	NaN	NaN	1.3447	0.0352	NaN	NaN	NaN	NaN	1.7181	0.0449	NaN	NaN	2.2362	0.0585
Q10ZB2	IMP dehydrogenase subunit OS=Trichodesmium erythraeum (strain IMS101) GN=Tery_3306 PE=4 SV=1	NaN	NaN	NaN	NaN	NaN	NaN	NaN	NaN	NaN	NaN	NaN	NaN	NaN	NaN	NaN	NaN	NaN	NaN	NaN	NaN	NaN	NaN	NaN	NaN	NaN	NaN	NaN	NaN	NaN	NaN	NaN	NaN	NaN	NaN	3.2438	0.0735	2.8929	0.0655	3.4206	0.0775	4.0311	0.0913	4.4749	0.1013	5.6468	0.1279	5.2852	0.1197
Q11A49	Extracellular ligand-binding receptor OS=Trichodesmium erythraeum (strain IMS101) GN=Tery_0130 PE=4 SV=1	NaN	NaN	NaN	NaN	NaN	NaN	NaN	NaN	NaN	NaN	NaN	NaN	5.2299	0.2458	3.5141	0.1652	NaN	NaN	NaN	NaN	NaN	NaN	NaN	NaN	NaN	NaN	NaN	NaN	NaN	NaN	NaN	NaN	NaN	NaN	NaN	NaN	4.5025	0.2116	4.4226	0.2079	4.6838	0.2202	6.2666	0.2946	6.2351	0.2931	21.671	1.0186
Q113Z3	Aldehyde dehydrogenase OS=Trichodesmium erythraeum (strain IMS101) GN=Tery_1926 PE=4 SV=1	NaN	NaN	NaN	NaN	NaN	NaN	NaN	NaN	NaN	NaN	NaN	NaN	NaN	NaN	NaN	NaN	NaN	NaN	NaN	NaN	NaN	NaN	NaN	NaN	NaN	NaN	NaN	NaN	NaN	NaN	NaN	NaN	NaN	NaN	NaN	NaN	3.7549	0.1847	3.3799	0.1663	3.9274	0.1932	8.3109	0.4089	8.616	0.4239	8.9889	0.4422
Q10X49	Adenylosuccinate lyase OS=Trichodesmium erythraeum (strain IMS101) GN=Tery_4169 PE=4 SV=1	NaN	NaN	NaN	NaN	NaN	NaN	NaN	NaN	NaN	NaN	NaN	NaN	NaN	NaN	NaN	NaN	NaN	NaN	NaN	NaN	1.9043	0.0938	2.2415	0.1104	2.1795	0.1074	NaN	NaN	NaN	NaN	NaN	NaN	NaN	NaN	NaN	NaN	2.1671	0.1068	3.4259	0.1688	2.2338	0.1101	5.4587	0.2689	5.1102	0.2518	5.4027	0.2662
Q119Q1	L-aspartate aminotransferase OS=Trichodesmium erythraeum (strain IMS101) GN=Tery_0293 PE=3 SV=1	NaN	NaN	NaN	NaN	NaN	NaN	NaN	NaN	NaN	NaN	NaN	NaN	NaN	NaN	NaN	NaN	NaN	NaN	NaN	NaN	NaN	NaN	NaN	NaN	NaN	NaN	NaN	NaN	NaN	NaN	2.1385	0.0916	NaN	NaN	1.8381	0.0787	1.4504	0.0621	3.2005	0.1371	3.0074	0.1288	4.0533	0.1736	4.1478	0.1777	4.4452	0.1904
Q110Y5	Aldo/keto reductase OS=Trichodesmium erythraeum (strain IMS101) GN=Tery_2756 PE=4 SV=1	NaN	NaN	NaN	NaN	NaN	NaN	NaN	NaN	NaN	NaN	NaN	NaN	2.1263	0.0861	2.2805	0.0924	2.3927	0.0969	NaN	NaN	NaN	NaN	NaN	NaN	NaN	NaN	NaN	NaN	NaN	NaN	NaN	NaN	2.6065	0.1056	3.101	0.1256	2.6453	0.1071	3.2787	0.1328	3.1525	0.1277	2.341	0.0948	2.9066	0.1177	2.1138	0.0856
Q10VG2	NAD(P)H-quinone oxidoreductase subunit H OS=Trichodesmium erythraeum (strain IMS101) GN=ndhH PE=3 SV=1	NaN	NaN	NaN	NaN	NaN	NaN	NaN	NaN	NaN	NaN	NaN	NaN	NaN	NaN	NaN	NaN	NaN	NaN	4.263	0.1949	NaN	NaN	2.4123	0.1103	NaN	NaN	NaN	NaN	NaN	NaN	NaN	NaN	7.5631	0.3458	7.3864	0.3377	5.5028	0.2516	6.6471	0.3039	6.6008	0.3018	7.5918	0.3471	8.829	0.4037	8.1833	0.3742
Q10ZD0	Adenylosuccinate synthetase OS=Trichodesmium erythraeum (strain IMS101) GN=purA PE=3 SV=1	NaN	NaN	NaN	NaN	NaN	NaN	NaN	NaN	NaN	NaN	NaN	NaN	NaN	NaN	NaN	NaN	NaN	NaN	NaN	NaN	NaN	NaN	NaN	NaN	12.0012	0.5802	NaN	NaN	NaN	NaN	NaN	NaN	NaN	NaN	NaN	NaN	7.4404	0.3597	8.4433	0.4082	4.4566	0.2155	11.8736	0.5741	6.8599	0.3317	7.5352	0.3643
Q10ZR7	Uncharacterized protein OS=Trichodesmium erythraeum (strain IMS101) GN=Tery_3125 PE=4 SV=1	NaN	NaN	NaN	NaN	NaN	NaN	3.1335	0.1337	NaN	NaN	NaN	NaN	NaN	NaN	NaN	NaN	1.2187	0.052	NaN	NaN	NaN	NaN	NaN	NaN	NaN	NaN	NaN	NaN	NaN	NaN	NaN	NaN	NaN	NaN	NaN	NaN	3.0747	0.1312	NaN	NaN	3.2092	0.1369	2.7643	0.1179	2.1943	0.0936	2.8799	0.1229
Q10VV8	Transketolase_ central region OS=Trichodesmium erythraeum (strain IMS101) GN=Tery_4645 PE=4 SV=1	NaN	NaN	NaN	NaN	NaN	NaN	NaN	NaN	NaN	NaN	NaN	NaN	NaN	NaN	NaN	NaN	NaN	NaN	NaN	NaN	1.3076	0.1046	2.0021	0.1602	NaN	NaN	NaN	NaN	6.9204	0.5537	NaN	NaN	3.3644	0.2692	NaN	NaN	2.0285	0.1623	1.8206	0.1457	2.4537	0.1963	2.2257	0.1781	2.3443	0.1876	2.6798	0.2144
Q112I3	Acetyl-coenzyme A synthetase OS=Trichodesmium erythraeum (strain IMS101) GN=acsA PE=3 SV=1	NaN	NaN	NaN	NaN	NaN	NaN	1.7938	0.132	NaN	NaN	NaN	NaN	NaN	NaN	NaN	NaN	NaN	NaN	NaN	NaN	2.7445	0.202	NaN	NaN	NaN	NaN	5.2702	0.3878	NaN	NaN	NaN	NaN	NaN	NaN	NaN	NaN	3.9956	0.294	3.8272	0.2816	3.2102	0.2362	3.4268	0.2522	3.1954	0.2351	3.6229	0.2666
Q112U9	Asparagine--tRNA ligase OS=Trichodesmium erythraeum (strain IMS101) GN=asnS PE=3 SV=1	NaN	NaN	NaN	NaN	NaN	NaN	NaN	NaN	NaN	NaN	1.7592	0.0938	NaN	NaN	NaN	NaN	NaN	NaN	2.9717	0.1585	2.0904	0.1115	1.6259	0.0867	NaN	NaN	NaN	NaN	NaN	NaN	3.1284	0.1669	NaN	NaN	NaN	NaN	2.3887	0.1274	2.8193	0.1504	2.3378	0.1247	5.5043	0.2936	5.9146	0.3155	5.9549	0.3176
Q112R8	Uncharacterized protein OS=Trichodesmium erythraeum (strain IMS101) GN=Tery_2280 PE=4 SV=1	NaN	NaN	NaN	NaN	NaN	NaN	6.9147	0.2003	3.6769	0.1065	NaN	NaN	NaN	NaN	NaN	NaN	NaN	NaN	6.2661	0.1816	3.5641	0.1033	5.7983	0.168	NaN	NaN	NaN	NaN	NaN	NaN	7.4926	0.2171	3.1616	0.0916	6.127	0.1775	2.5252	0.0732	3.6649	0.1062	3.7449	0.1085	3.4482	0.0999	NaN	NaN	3.4618	0.1003
Q10W31	Homoserine dehydrogenase OS=Trichodesmium erythraeum (strain IMS101) GN=Tery_4567 PE=3 SV=1	NaN	NaN	NaN	NaN	NaN	NaN	NaN	NaN	NaN	NaN	NaN	NaN	NaN	NaN	NaN	NaN	NaN	NaN	NaN	NaN	NaN	NaN	3.1135	0.1466	NaN	NaN	NaN	NaN	NaN	NaN	NaN	NaN	NaN	NaN	NaN	NaN	5.4693	0.2576	6.211	0.2925	6.0669	0.2857	8.3763	0.3945	7.4842	0.3525	9.5172	0.4482
Q111Y3	Photosystem antenna protein-like OS=Trichodesmium erythraeum (strain IMS101) GN=Tery_2483 PE=4 SV=1	21.289	0.8483	23.3608	0.9308	23.0797	0.9196	31.4428	1.2528	25.1133	1.0006	31.9212	1.2719	42.886	1.7088	35.8294	1.4276	31.173	1.2421	NaN	NaN	NaN	NaN	NaN	NaN	NaN	NaN	NaN	NaN	NaN	NaN	NaN	NaN	NaN	NaN	NaN	NaN	28.1326	1.121	29.4106	1.1719	37.9511	1.5122	38.829	1.5472	30.4342	1.2127	36.2893	1.446
Q10X45	Farnesyl-diphosphate synthase OS=Trichodesmium erythraeum (strain IMS101) GN=Tery_4173 PE=3 SV=1	NaN	NaN	NaN	NaN	NaN	NaN	2.413	0.0841	2.6133	0.0911	NaN	NaN	1.6766	0.0584	1.7669	0.0616	NaN	NaN	2.7845	0.0971	2.3057	0.0804	1.6179	0.0564	2.5401	0.0886	NaN	NaN	NaN	NaN	NaN	NaN	4.5356	0.1581	NaN	NaN	NaN	NaN	NaN	NaN	NaN	NaN	NaN	NaN	NaN	NaN	NaN	NaN
Q10Y86	DEAD/DEAH box helicase-like OS=Trichodesmium erythraeum (strain IMS101) GN=Tery_3732 PE=4 SV=1	NaN	NaN	NaN	NaN	NaN	NaN	NaN	NaN	NaN	NaN	NaN	NaN	NaN	NaN	NaN	NaN	NaN	NaN	3.3388	0.1862	NaN	NaN	NaN	NaN	NaN	NaN	NaN	NaN	3.8694	0.2158	3.3175	0.185	2.1809	0.1216	2.011	0.1122	1.3926	0.0777	NaN	NaN	1.7183	0.0958	2.3027	0.1284	0.9543	0.0532	2.2823	0.1273
Q110A6	NAD(P)H-quinone oxidoreductase subunit N OS=Trichodesmium erythraeum (strain IMS101) GN=ndhN PE=3 SV=1	NaN	NaN	NaN	NaN	NaN	NaN	NaN	NaN	NaN	NaN	13.1284	0.2291	NaN	NaN	NaN	NaN	NaN	NaN	11.7914	0.2058	5.6938	0.0994	5.6446	0.0985	7.1373	0.1246	9.0523	0.158	9.8577	0.172	10.6024	0.185	11.92	0.208	9.1006	0.1588	NaN	NaN	NaN	NaN	4.5059	0.0786	NaN	NaN	NaN	NaN	NaN	NaN
Q10XY9	Aspartyl/glutamyl-tRNA(Asn/Gln) amidotransferase subunit B OS=Trichodesmium erythraeum (strain IMS101) GN=gatB PE=3 SV=1	NaN	NaN	NaN	NaN	NaN	NaN	NaN	NaN	NaN	NaN	NaN	NaN	NaN	NaN	NaN	NaN	NaN	NaN	2.779	0.1536	2.9921	0.1654	2.2326	0.1234	NaN	NaN	NaN	NaN	NaN	NaN	3.1841	0.176	NaN	NaN	NaN	NaN	3.015	0.1666	2.2117	0.1222	3.6262	0.2004	5.8635	0.324	6.0476	0.3342	5.9827	0.3306
Q5GMY2	Ferritin and Dps OS=Trichodesmium erythraeum (strain IMS101) GN=dps PE=3 SV=1	NaN	NaN	NaN	NaN	NaN	NaN	NaN	NaN	NaN	NaN	NaN	NaN	NaN	NaN	NaN	NaN	NaN	NaN	44.7863	0.9163	24.4101	0.4994	29.88	0.6113	36.4104	0.7449	47.6969	0.9758	36.1509	0.7396	43.03	0.8804	30.9701	0.6336	32.6321	0.6676	NaN	NaN	NaN	NaN	NaN	NaN	NaN	NaN	NaN	NaN	NaN	NaN
Q10X17	Oxidoreductase-like OS=Trichodesmium erythraeum (strain IMS101) GN=Tery_4205 PE=4 SV=1	NaN	NaN	NaN	NaN	NaN	NaN	NaN	NaN	NaN	NaN	NaN	NaN	NaN	NaN	NaN	NaN	1.2974	0.0538	NaN	NaN	NaN	NaN	NaN	NaN	NaN	NaN	NaN	NaN	NaN	NaN	NaN	NaN	NaN	NaN	NaN	NaN	2.5485	0.1057	2.9645	0.123	2.884	0.1197	3.6649	0.1521	9.9109	0.4112	11.1506	0.4626
Q113W7	Phosphoribosylformylglycinamidine synthase_ purS OS=Trichodesmium erythraeum (strain IMS101) GN=Tery_1954 PE=4 SV=1	NaN	NaN	NaN	NaN	NaN	NaN	NaN	NaN	NaN	NaN	NaN	NaN	8.2907	0.0832	7.4701	0.075	6.5523	0.0658	13.0365	0.1308	3.8932	0.0391	NaN	NaN	8.8677	0.089	NaN	NaN	12.5125	0.1256	14.7161	0.1477	9.1846	0.0922	7.5476	0.0758	NaN	NaN	NaN	NaN	NaN	NaN	6.0777	0.061	NaN	NaN	6.3082	0.0633
Q115J4	PRC-barrel OS=Trichodesmium erythraeum (strain IMS101) GN=Tery_1550 PE=4 SV=1	NaN	NaN	NaN	NaN	NaN	NaN	NaN	NaN	NaN	NaN	NaN	NaN	NaN	NaN	NaN	NaN	NaN	NaN	NaN	NaN	2.0471	0.0894	1.9257	0.0841	1.7265	0.0754	NaN	NaN	NaN	NaN	NaN	NaN	1.3875	0.0606	NaN	NaN	1.7486	0.0763	2.1031	0.0918	2.1524	0.094	1.5297	0.0668	2.2038	0.0962	2.3409	0.1022
Q111E0	Protein RecA OS=Trichodesmium erythraeum (strain IMS101) GN=recA PE=3 SV=1	NaN	NaN	NaN	NaN	NaN	NaN	NaN	NaN	NaN	NaN	1.2591	0.0489	NaN	NaN	NaN	NaN	NaN	NaN	NaN	NaN	NaN	NaN	NaN	NaN	NaN	NaN	NaN	NaN	NaN	NaN	NaN	NaN	2.0975	0.0815	NaN	NaN	2.2974	0.0892	2.6026	0.1011	2.1227	0.0824	2.6373	0.1024	1.8378	0.0714	2.9984	0.1164
Q115K2	Polyribonucleotide nucleotidyltransferase OS=Trichodesmium erythraeum (strain IMS101) GN=pnp PE=3 SV=1	NaN	NaN	NaN	NaN	NaN	NaN	NaN	NaN	NaN	NaN	NaN	NaN	NaN	NaN	NaN	NaN	NaN	NaN	NaN	NaN	NaN	NaN	NaN	NaN	3.8414	0.3003	NaN	NaN	NaN	NaN	NaN	NaN	4.3755	0.3421	NaN	NaN	3.2305	0.2525	4.1895	0.3275	2.8896	0.2259	4.0054	0.3131	3.749	0.2931	3.3901	0.265
Q114H6	ATP-dependent dethiobiotin synthetase BioD OS=Trichodesmium erythraeum (strain IMS101) GN=bioD PE=3 SV=1	NaN	NaN	NaN	NaN	NaN	NaN	NaN	NaN	2.3211	0.0633	2.8889	0.0788	NaN	NaN	3.5206	0.096	NaN	NaN	4.8819	0.1332	NaN	NaN	2.5029	0.0683	2.6213	0.0715	4.5947	0.1253	NaN	NaN	10.5604	0.288	3.3402	0.0911	6.1064	0.1666	5.089	0.1388	NaN	NaN	NaN	NaN	NaN	NaN	NaN	NaN	1.4428	0.0394
Q114U6	Uroporphyrinogen decarboxylase OS=Trichodesmium erythraeum (strain IMS101) GN=hemE PE=3 SV=1	NaN	NaN	NaN	NaN	NaN	NaN	NaN	NaN	NaN	NaN	NaN	NaN	NaN	NaN	NaN	NaN	NaN	NaN	NaN	NaN	3.3318	0.1336	3.6636	0.1469	NaN	NaN	NaN	NaN	NaN	NaN	2.5039	0.1004	7.6486	0.3066	5.1354	0.2059	2.7949	0.112	3.6153	0.1449	3.4669	0.139	2.0162	0.0808	NaN	NaN	3.3633	0.1348
Q119N4	Band 7 protein OS=Trichodesmium erythraeum (strain IMS101) GN=Tery_0314 PE=4 SV=1	NaN	NaN	NaN	NaN	NaN	NaN	NaN	NaN	NaN	NaN	NaN	NaN	NaN	NaN	NaN	NaN	NaN	NaN	NaN	NaN	NaN	NaN	NaN	NaN	NaN	NaN	2.3451	0.1202	NaN	NaN	NaN	NaN	NaN	NaN	3.0252	0.1551	1.5354	0.0787	1.3224	0.0678	3.2154	0.1648	5.3705	0.2753	4.9882	0.2557	4.3845	0.2248
Q119N5	Band 7 protein OS=Trichodesmium erythraeum (strain IMS101) GN=Tery_0313 PE=4 SV=1	NaN	NaN	NaN	NaN	NaN	NaN	NaN	NaN	NaN	NaN	NaN	NaN	NaN	NaN	NaN	NaN	NaN	NaN	NaN	NaN	NaN	NaN	NaN	NaN	NaN	NaN	NaN	NaN	NaN	NaN	NaN	NaN	NaN	NaN	NaN	NaN	3.8385	0.1772	4.3277	0.1998	4.6468	0.2145	6.636	0.3063	6.8814	0.3176	6.4091	0.2958
Q113L8	Glutamyl-tRNA(Gln) amidotransferase subunit A OS=Trichodesmium erythraeum (strain IMS101) GN=gatA PE=3 SV=1	NaN	NaN	NaN	NaN	NaN	NaN	NaN	NaN	NaN	NaN	NaN	NaN	NaN	NaN	NaN	NaN	NaN	NaN	NaN	NaN	1.9829	0.1043	1.8622	0.098	NaN	NaN	NaN	NaN	NaN	NaN	NaN	NaN	2.3848	0.1255	NaN	NaN	3.1065	0.1635	3.038	0.1599	2.5966	0.1366	5.7909	0.3047	5.0909	0.2679	5.5985	0.2946
Q10W27	Uncharacterized protein OS=Trichodesmium erythraeum (strain IMS101) GN=Tery_4571 PE=4 SV=1	4.5668	0.1201	5.7977	0.1524	3.9363	0.1035	10.5905	0.2784	9.8687	0.2594	9.1168	0.2397	5.3584	0.1409	5.5907	0.147	4.3949	0.1155	NaN	NaN	1.3301	0.035	NaN	NaN	NaN	NaN	NaN	NaN	NaN	NaN	NaN	NaN	NaN	NaN	NaN	NaN	6.129	0.1611	6.3541	0.167	6.6263	0.1742	5.3437	0.1405	5.512	0.1449	6.4876	0.1706
Q10WN4	Threonine synthase OS=Trichodesmium erythraeum (strain IMS101) GN=Tery_4348 PE=3 SV=1	NaN	NaN	NaN	NaN	NaN	NaN	NaN	NaN	NaN	NaN	NaN	NaN	NaN	NaN	NaN	NaN	NaN	NaN	NaN	NaN	NaN	NaN	1.1065	0.0536	2.4058	0.1165	3.3607	0.1628	NaN	NaN	5.2501	0.2543	3.1251	0.1514	2.6565	0.1287	NaN	NaN	NaN	NaN	1.1718	0.0568	1.5582	0.0755	NaN	NaN	1.1117	0.0538
Q117A5	AAA ATPase_ central region OS=Trichodesmium erythraeum (strain IMS101) GN=Tery_1047 PE=4 SV=1	NaN	NaN	NaN	NaN	NaN	NaN	NaN	NaN	1.1794	0.0676	NaN	NaN	NaN	NaN	NaN	NaN	NaN	NaN	1.4488	0.083	1.3719	0.0786	1.1984	0.0687	NaN	NaN	NaN	NaN	NaN	NaN	NaN	NaN	NaN	NaN	NaN	NaN	2.1036	0.1206	2.3227	0.1331	2.4766	0.142	6.2688	0.3593	5.5902	0.3204	8.0207	0.4598
Q10XI6	Uncharacterized protein OS=Trichodesmium erythraeum (strain IMS101) GN=Tery_4020 PE=4 SV=1	NaN	NaN	NaN	NaN	NaN	NaN	1.9495	0.022	2.0108	0.0226	NaN	NaN	NaN	NaN	NaN	NaN	NaN	NaN	5.3891	0.0607	3.2761	0.0369	3.9356	0.0443	3.3062	0.0372	3.451	0.0389	NaN	NaN	NaN	NaN	NaN	NaN	3.2888	0.037	2.3662	0.0267	NaN	NaN	NaN	NaN	1.8826	0.0212	NaN	NaN	1.9833	0.0223
Q118N4	GatB/Yqey OS=Trichodesmium erythraeum (strain IMS101) GN=Tery_0596 PE=4 SV=1	NaN	NaN	NaN	NaN	NaN	NaN	4.5697	0.0772	NaN	NaN	5.1267	0.0866	NaN	NaN	NaN	NaN	NaN	NaN	9.3894	0.1586	9.1006	0.1537	5.9183	0.1	7.7275	0.1306	11.2241	0.1896	11.3912	0.1924	NaN	NaN	NaN	NaN	NaN	NaN	NaN	NaN	4.7046	0.0795	3.6746	0.0621	4.0995	0.0693	5.8842	0.0994	NaN	NaN
Q115G6	NAD(P)H-quinone oxidoreductase subunit I OS=Trichodesmium erythraeum (strain IMS101) GN=ndhI PE=3 SV=1	NaN	NaN	NaN	NaN	NaN	NaN	NaN	NaN	4.3376	0.1071	4.732	0.1168	NaN	NaN	NaN	NaN	NaN	NaN	13.391	0.3306	8.584	0.2119	11.4451	0.2826	6.5681	0.1622	11.2013	0.2765	NaN	NaN	NaN	NaN	NaN	NaN	11.3997	0.2814	NaN	NaN	NaN	NaN	2.9851	0.0737	NaN	NaN	NaN	NaN	NaN	NaN
Q110Z5	Uncharacterized protein OS=Trichodesmium erythraeum (strain IMS101) GN=Tery_2745 PE=4 SV=1	NaN	NaN	NaN	NaN	NaN	NaN	NaN	NaN	NaN	NaN	NaN	NaN	NaN	NaN	NaN	NaN	NaN	NaN	11.012	0.208	4.6723	0.0882	3.7769	0.0713	NaN	NaN	NaN	NaN	NaN	NaN	NaN	NaN	8.7728	0.1657	6.5968	0.1246	5.3289	0.1006	5.1897	0.098	7.4893	0.1414	4.0442	0.0764	2.7038	0.0511	NaN	NaN
Q116L4	Photosystem I reaction center subunit XI OS=Trichodesmium erythraeum (strain IMS101) GN=psaL PE=3 SV=1	NaN	NaN	NaN	NaN	NaN	NaN	NaN	NaN	NaN	NaN	NaN	NaN	NaN	NaN	NaN	NaN	NaN	NaN	85.4129	1.4628	55.7255	0.9544	53.4993	0.9163	63.5655	1.0887	89.6709	1.5358	105.539	1.8075	62.7559	1.0748	54.5926	0.935	42.9778	0.7361	NaN	NaN	NaN	NaN	NaN	NaN	NaN	NaN	NaN	NaN	NaN	NaN
Q117R7	5-methyltetrahydropteroyltriglutamate--homocysteine methyltransferase OS=Trichodesmium erythraeum (strain IMS101) GN=metE PE=3 SV=1	NaN	NaN	NaN	NaN	NaN	NaN	NaN	NaN	NaN	NaN	NaN	NaN	NaN	NaN	NaN	NaN	NaN	NaN	17.5604	1.5002	6.8903	0.5887	8.8131	0.7529	11.2534	0.9614	11.2719	0.963	8.1804	0.6989	8.673	0.741	8.5365	0.7293	9.6841	0.8273	NaN	NaN	NaN	NaN	NaN	NaN	NaN	NaN	NaN	NaN	NaN	NaN
Q119R3	Uncharacterized protein OS=Trichodesmium erythraeum (strain IMS101) GN=Tery_0279 PE=4 SV=1	NaN	NaN	NaN	NaN	NaN	NaN	NaN	NaN	NaN	NaN	6.4238	0.1416	NaN	NaN	5.237	0.1155	NaN	NaN	13.949	0.3076	9.4829	0.2091	9.0377	0.1993	10.2384	0.2258	NaN	NaN	NaN	NaN	NaN	NaN	NaN	NaN	NaN	NaN	NaN	NaN	NaN	NaN	5.9214	0.1306	5.5866	0.1232	NaN	NaN	NaN	NaN
Q10YF2	REG-2-like_ HAD superfamily (Subfamily IA) hydrolase OS=Trichodesmium erythraeum (strain IMS101) GN=Tery_3660 PE=4 SV=1	NaN	NaN	NaN	NaN	NaN	NaN	3.6378	0.096	2.1251	0.0561	NaN	NaN	2.7001	0.0712	NaN	NaN	NaN	NaN	2.5238	0.0666	NaN	NaN	NaN	NaN	NaN	NaN	NaN	NaN	NaN	NaN	3.0667	0.0809	3.1229	0.0824	2.3119	0.061	NaN	NaN	2.2628	0.0597	NaN	NaN	NaN	NaN	2.0661	0.0545	NaN	NaN
Q115P0	Chromosome segregation ATPase-like protein OS=Trichodesmium erythraeum (strain IMS101) GN=Tery_1497 PE=4 SV=1	NaN	NaN	NaN	NaN	NaN	NaN	NaN	NaN	NaN	NaN	NaN	NaN	NaN	NaN	NaN	NaN	NaN	NaN	NaN	NaN	2.6016	0.3707	NaN	NaN	2.7216	0.3878	NaN	NaN	NaN	NaN	NaN	NaN	NaN	NaN	NaN	NaN	2.1808	0.3108	2.4782	0.3532	3.1506	0.449	6.4886	0.9247	6.1789	0.8805	8.9721	1.2786
Q10WA2	Transferase hexapeptide repeat OS=Trichodesmium erythraeum (strain IMS101) GN=Tery_4486 PE=4 SV=1	NaN	NaN	NaN	NaN	NaN	NaN	4.4227	0.0809	3.146	0.0575	NaN	NaN	NaN	NaN	NaN	NaN	NaN	NaN	NaN	NaN	NaN	NaN	1.9789	0.0362	2.3035	0.0421	NaN	NaN	NaN	NaN	3.3891	0.062	NaN	NaN	3.9697	0.0726	1.7461	0.0319	2.3712	0.0434	2.3002	0.0421	1.9114	0.035	NaN	NaN	NaN	NaN
Q110M4	Carbamoyl-phosphate synthase large chain OS=Trichodesmium erythraeum (strain IMS101) GN=carB PE=3 SV=1	NaN	NaN	NaN	NaN	NaN	NaN	NaN	NaN	NaN	NaN	NaN	NaN	NaN	NaN	NaN	NaN	NaN	NaN	2.0786	0.2466	2.1407	0.254	2.1953	0.2605	NaN	NaN	NaN	NaN	NaN	NaN	NaN	NaN	NaN	NaN	2.4037	0.2852	1.1958	0.1419	1.8307	0.2172	2.1224	0.2518	1.5017	0.1782	NaN	NaN	1.8302	0.2172
Q10W12	Uncharacterized protein OS=Trichodesmium erythraeum (strain IMS101) GN=Tery_4586 PE=4 SV=1	NaN	NaN	NaN	NaN	NaN	NaN	3.6886	0.1026	NaN	NaN	4.5309	0.126	NaN	NaN	NaN	NaN	NaN	NaN	NaN	NaN	2.3229	0.0646	3.3625	0.0935	NaN	NaN	NaN	NaN	NaN	NaN	NaN	NaN	NaN	NaN	3.2488	0.0904	2.1133	0.0588	2.312	0.0643	2.6263	0.073	2.098	0.0584	2.1248	0.0591	NaN	NaN
Q10ZR8	Uncharacterized protein OS=Trichodesmium erythraeum (strain IMS101) GN=Tery_3124 PE=4 SV=1	NaN	NaN	NaN	NaN	NaN	NaN	NaN	NaN	NaN	NaN	NaN	NaN	NaN	NaN	NaN	NaN	NaN	NaN	NaN	NaN	NaN	NaN	NaN	NaN	NaN	NaN	NaN	NaN	NaN	NaN	NaN	NaN	NaN	NaN	NaN	NaN	NaN	NaN	2.4021	0.1044	NaN	NaN	2.0708	0.09	1.4845	0.0645	1.8783	0.0817
Q110M0	Uncharacterized protein OS=Trichodesmium erythraeum (strain IMS101) GN=Tery_2882 PE=4 SV=1	NaN	NaN	NaN	NaN	NaN	NaN	7.1747	0.1062	8.5222	0.1261	8.7983	0.1302	NaN	NaN	NaN	NaN	NaN	NaN	8.5426	0.1264	7.4351	0.11	NaN	NaN	NaN	NaN	6.9445	0.1028	NaN	NaN	NaN	NaN	5.4887	0.0812	NaN	NaN	NaN	NaN	6.927	0.1025	8.7081	0.1289	NaN	NaN	6.9412	0.1027	7.8919	0.1168
Q116S4	C-terminal processing peptidase-2. Serine peptidase. MEROPS family S41A OS=Trichodesmium erythraeum (strain IMS101) GN=Tery_1138 PE=3 SV=1	NaN	NaN	NaN	NaN	NaN	NaN	NaN	NaN	NaN	NaN	NaN	NaN	NaN	NaN	NaN	NaN	NaN	NaN	NaN	NaN	NaN	NaN	NaN	NaN	NaN	NaN	NaN	NaN	NaN	NaN	NaN	NaN	NaN	NaN	NaN	NaN	2.4051	0.1082	2.1843	0.0983	2.4738	0.1113	5.329	0.2397	2.9029	0.1306	3.3105	0.1489
Q112C4	Diaminopimelate decarboxylase OS=Trichodesmium erythraeum (strain IMS101) GN=lysA PE=3 SV=1	NaN	NaN	NaN	NaN	NaN	NaN	NaN	NaN	NaN	NaN	1.5846	0.0836	NaN	NaN	NaN	NaN	NaN	NaN	NaN	NaN	NaN	NaN	NaN	NaN	NaN	NaN	3.1832	0.168	NaN	NaN	NaN	NaN	NaN	NaN	NaN	NaN	2.129	0.1124	2.2094	0.1166	NaN	NaN	4.9017	0.2587	4.886	0.2579	5.2255	0.2758
Q10VY0	Porphobilinogen deaminase OS=Trichodesmium erythraeum (strain IMS101) GN=hemC PE=3 SV=1	NaN	NaN	NaN	NaN	NaN	NaN	NaN	NaN	NaN	NaN	NaN	NaN	NaN	NaN	NaN	NaN	NaN	NaN	NaN	NaN	3.8908	0.1376	4.3785	0.1548	NaN	NaN	NaN	NaN	NaN	NaN	10.8201	0.3826	6.4022	0.2264	9.0332	0.3194	3.8504	0.1361	NaN	NaN	4.2211	0.1492	4.4175	0.1562	3.9206	0.1386	NaN	NaN
Q117D0	Homoserine kinase OS=Trichodesmium erythraeum (strain IMS101) GN=thrB PE=3 SV=1	NaN	NaN	NaN	NaN	NaN	NaN	4.9871	0.1626	3.3698	0.1099	NaN	NaN	NaN	NaN	NaN	NaN	2.455	0.0801	NaN	NaN	NaN	NaN	NaN	NaN	NaN	NaN	NaN	NaN	NaN	NaN	9.9528	0.3246	5.9665	0.1946	6.9396	0.2263	3.2101	0.1047	NaN	NaN	NaN	NaN	3.2178	0.1049	2.979	0.0971	NaN	NaN
Q10V01	Uncharacterized protein OS=Trichodesmium erythraeum (strain IMS101) GN=Tery_5011 PE=4 SV=1	NaN	NaN	NaN	NaN	NaN	NaN	NaN	NaN	NaN	NaN	NaN	NaN	NaN	NaN	NaN	NaN	NaN	NaN	2.5056	0.1696	7.2924	0.4936	2.269	0.1536	2.813	0.1904	NaN	NaN	NaN	NaN	NaN	NaN	NaN	NaN	NaN	NaN	NaN	NaN	7.602	0.5145	3.0946	0.2094	2.6288	0.1779	1.6937	0.1146	2.1509	0.1456
Q118A3	Argininosuccinate lyase OS=Trichodesmium erythraeum (strain IMS101) GN=argH PE=3 SV=1	NaN	NaN	NaN	NaN	NaN	NaN	NaN	NaN	NaN	NaN	NaN	NaN	NaN	NaN	NaN	NaN	NaN	NaN	NaN	NaN	1.9313	0.1014	NaN	NaN	NaN	NaN	NaN	NaN	NaN	NaN	NaN	NaN	NaN	NaN	NaN	NaN	1.8439	0.0968	1.9748	0.1036	2.6204	0.1375	4.0385	0.2119	4.2981	0.2256	5.6249	0.2952
Q112I6	von Willebrand factor_ type A OS=Trichodesmium erythraeum (strain IMS101) GN=Tery_2368 PE=4 SV=1	NaN	NaN	3.4313	0.0852	3.5356	0.0878	4.1443	0.1029	4.3325	0.1076	4.2659	0.1059	5.8681	0.1457	4.4659	0.1109	3.3482	0.0831	NaN	NaN	NaN	NaN	2.3299	0.0579	3.2854	0.0816	NaN	NaN	NaN	NaN	NaN	NaN	NaN	NaN	2.564	0.0637	NaN	NaN	3.6533	0.0907	NaN	NaN	NaN	NaN	NaN	NaN	NaN	NaN
Q10XW9	Glycine--tRNA ligase alpha subunit OS=Trichodesmium erythraeum (strain IMS101) GN=glyQ PE=3 SV=1	NaN	NaN	NaN	NaN	NaN	NaN	NaN	NaN	3.6439	0.1254	3.8191	0.1315	NaN	NaN	NaN	NaN	NaN	NaN	4.4186	0.1521	6.1497	0.2117	3.893	0.134	4.5486	0.1566	6.727	0.2316	7.1132	0.2448	NaN	NaN	NaN	NaN	NaN	NaN	NaN	NaN	NaN	NaN	NaN	NaN	NaN	NaN	NaN	NaN	NaN	NaN
Q10XL6	Malate dehydrogenase (Oxaloacetate decarboxylating) OS=Trichodesmium erythraeum (strain IMS101) GN=Tery_3983 PE=3 SV=1	NaN	NaN	NaN	NaN	NaN	NaN	NaN	NaN	NaN	NaN	NaN	NaN	NaN	NaN	NaN	NaN	NaN	NaN	NaN	NaN	NaN	NaN	1.6529	0.0813	NaN	NaN	NaN	NaN	NaN	NaN	NaN	NaN	NaN	NaN	NaN	NaN	1.9597	0.0964	3.4243	0.1685	3.2192	0.1584	5.888	0.2897	6.0487	0.2976	6.2904	0.3095
Q118Y5	Ribonuclease_ Rne/Rng family OS=Trichodesmium erythraeum (strain IMS101) GN=Tery_0483 PE=4 SV=1	NaN	NaN	NaN	NaN	NaN	NaN	NaN	NaN	NaN	NaN	NaN	NaN	NaN	NaN	NaN	NaN	NaN	NaN	1.7183	0.1316	2.2913	0.1755	2.5037	0.1918	2.2879	0.1753	NaN	NaN	NaN	NaN	NaN	NaN	NaN	NaN	NaN	NaN	1.8731	0.1435	2.1367	0.1637	1.622	0.1243	1.6816	0.1288	1.9991	0.1531	2.3714	0.1817
Q10XE9	Uncharacterized protein OS=Trichodesmium erythraeum (strain IMS101) GN=Tery_4063 PE=4 SV=1	NaN	NaN	NaN	NaN	NaN	NaN	2.6176	0.0433	NaN	NaN	NaN	NaN	NaN	NaN	NaN	NaN	NaN	NaN	4.1621	0.0688	4.272	0.0706	3.7085	0.0613	NaN	NaN	NaN	NaN	NaN	NaN	NaN	NaN	2.8664	0.0474	2.8808	0.0476	1.87	0.0309	2.335	0.0386	3.4359	0.0568	NaN	NaN	2.6758	0.0442	3.2369	0.0535
Q117A6	Uncharacterized protein OS=Trichodesmium erythraeum (strain IMS101) GN=Tery_1046 PE=4 SV=1	NaN	NaN	7.5761	0.0979	7.7063	0.0995	9.7258	0.1256	5.675	0.0733	9.4888	0.1226	7.8433	0.1013	6.6961	0.0865	5.4535	0.0704	NaN	NaN	NaN	NaN	NaN	NaN	NaN	NaN	NaN	NaN	NaN	NaN	NaN	NaN	NaN	NaN	NaN	NaN	6.3774	0.0824	5.3572	0.0692	6.9913	0.0903	5.7241	0.0739	5.9864	0.0773	5.6624	0.0731
Q111W0	Uncharacterized protein OS=Trichodesmium erythraeum (strain IMS101) GN=Tery_2508 PE=4 SV=1	NaN	NaN	NaN	NaN	NaN	NaN	NaN	NaN	NaN	NaN	NaN	NaN	NaN	NaN	NaN	NaN	NaN	NaN	NaN	NaN	NaN	NaN	NaN	NaN	NaN	NaN	NaN	NaN	NaN	NaN	NaN	NaN	3.457	0.1267	NaN	NaN	3.2284	0.1183	3.0867	0.1131	3.4924	0.128	2.2248	0.0815	3.5893	0.1316	3.4287	0.1257
Q113W9	SPFH domain_ Band 7 family protein OS=Trichodesmium erythraeum (strain IMS101) GN=Tery_1952 PE=4 SV=1	NaN	NaN	NaN	NaN	NaN	NaN	1.4347	0.0515	NaN	NaN	NaN	NaN	3.601	0.1291	NaN	NaN	NaN	NaN	NaN	NaN	NaN	NaN	NaN	NaN	NaN	NaN	NaN	NaN	NaN	NaN	NaN	NaN	NaN	NaN	NaN	NaN	3.1004	0.1112	3.3109	0.1187	3.2869	0.1179	3.4605	0.1241	3.3312	0.1195	3.9568	0.1419
Q10XM3	Translation initiation factor IF-2 OS=Trichodesmium erythraeum (strain IMS101) GN=infB PE=3 SV=1	NaN	NaN	NaN	NaN	NaN	NaN	NaN	NaN	NaN	NaN	1.4941	0.1746	NaN	NaN	NaN	NaN	NaN	NaN	9.5201	1.1124	19.88	2.323	NaN	NaN	1.8865	0.2204	NaN	NaN	NaN	NaN	NaN	NaN	NaN	NaN	NaN	NaN	1.0586	0.1237	NaN	NaN	2.0684	0.2417	19.0285	2.2235	0.9694	0.1133	NaN	NaN
Q10WT1	Putative sensor protein OS=Trichodesmium erythraeum (strain IMS101) GN=Tery_4298 PE=4 SV=1	NaN	NaN	NaN	NaN	NaN	NaN	NaN	NaN	NaN	NaN	NaN	NaN	NaN	NaN	NaN	NaN	NaN	NaN	NaN	NaN	1.3173	0.0696	1.1491	0.0607	NaN	NaN	NaN	NaN	NaN	NaN	NaN	NaN	NaN	NaN	NaN	NaN	2.3717	0.1253	2.3755	0.1255	2.728	0.1441	5.1601	0.2725	4.4902	0.2371	8.7533	0.4623
Q10VH8	Photosystem I assembly BtpA OS=Trichodesmium erythraeum (strain IMS101) GN=Tery_4795 PE=4 SV=1	NaN	NaN	NaN	NaN	NaN	NaN	2.1631	0.0677	NaN	NaN	2.6263	0.0823	2.0185	0.0632	1.7418	0.0546	NaN	NaN	NaN	NaN	NaN	NaN	NaN	NaN	1.2382	0.0388	NaN	NaN	NaN	NaN	NaN	NaN	NaN	NaN	2.25	0.0705	NaN	NaN	NaN	NaN	1.3067	0.0409	1.2988	0.0407	1.4601	0.0457	1.5231	0.0477
Q112E9	Molybdenum cofactor synthesis domain OS=Trichodesmium erythraeum (strain IMS101) GN=Tery_2407 PE=4 SV=1	NaN	NaN	NaN	NaN	NaN	NaN	NaN	NaN	NaN	NaN	NaN	NaN	NaN	NaN	NaN	NaN	2.618	0.0488	NaN	NaN	2.3956	0.0447	2.4798	0.0463	NaN	NaN	NaN	NaN	NaN	NaN	5.0355	0.0939	4.4667	0.0833	4.0016	0.0746	2.2252	0.0415	2.4721	0.0461	2.5991	0.0485	NaN	NaN	2.6581	0.0496	NaN	NaN
Q115P9	Uncharacterized protein OS=Trichodesmium erythraeum (strain IMS101) GN=Tery_1487 PE=4 SV=1	NaN	NaN	NaN	NaN	NaN	NaN	NaN	NaN	NaN	NaN	NaN	NaN	NaN	NaN	NaN	NaN	NaN	NaN	NaN	NaN	NaN	NaN	NaN	NaN	NaN	NaN	NaN	NaN	NaN	NaN	NaN	NaN	0.8703	0.0612	NaN	NaN	1.3892	0.0977	2.3855	0.1677	2.1742	0.1528	3.0456	0.2141	1.6402	0.1153	2.9697	0.2087
Q10ZR4	Glycine amidinotransferase OS=Trichodesmium erythraeum (strain IMS101) GN=Tery_3130 PE=4 SV=1	NaN	NaN	NaN	NaN	NaN	NaN	NaN	NaN	NaN	NaN	NaN	NaN	NaN	NaN	NaN	NaN	NaN	NaN	NaN	NaN	NaN	NaN	NaN	NaN	NaN	NaN	NaN	NaN	NaN	NaN	NaN	NaN	NaN	NaN	NaN	NaN	2.3916	0.1068	2.5305	0.113	3.1331	0.14	4.0383	0.1804	3.3628	0.1502	3.0068	0.1343
Q111H1	Serine hydroxymethyltransferase OS=Trichodesmium erythraeum (strain IMS101) GN=glyA PE=3 SV=1	NaN	NaN	NaN	NaN	NaN	NaN	NaN	NaN	NaN	NaN	NaN	NaN	NaN	NaN	NaN	NaN	NaN	NaN	NaN	NaN	NaN	NaN	NaN	NaN	NaN	NaN	NaN	NaN	NaN	NaN	5.5753	0.2581	NaN	NaN	3.6459	0.1688	3.5187	0.1629	NaN	NaN	3.83	0.1773	7.3689	0.3412	8.1098	0.3755	8.1738	0.3784
Q10WR8	Glutamate dehydrogenase OS=Trichodesmium erythraeum (strain IMS101) GN=Tery_4311 PE=3 SV=1	NaN	NaN	NaN	NaN	NaN	NaN	NaN	NaN	NaN	NaN	NaN	NaN	NaN	NaN	NaN	NaN	NaN	NaN	NaN	NaN	NaN	NaN	NaN	NaN	NaN	NaN	NaN	NaN	NaN	NaN	NaN	NaN	NaN	NaN	NaN	NaN	1.1531	0.055	1.0739	0.0512	1.1814	0.0563	2.2318	0.1064	2.1548	0.1028	2.5172	0.1201
Q10WE5	GTP-binding protein TypA OS=Trichodesmium erythraeum (strain IMS101) GN=Tery_4442 PE=4 SV=1	NaN	NaN	NaN	NaN	NaN	NaN	NaN	NaN	NaN	NaN	NaN	NaN	NaN	NaN	NaN	NaN	NaN	NaN	2.3274	0.1548	NaN	NaN	NaN	NaN	2.715	0.1806	NaN	NaN	NaN	NaN	NaN	NaN	NaN	NaN	3.0549	0.2032	2.5712	0.1711	1.7465	0.1162	1.6912	0.1125	1.5596	0.1038	NaN	NaN	NaN	NaN
Q11A11	3-deoxy-D-arabinoheptulosonate-7-phosphate synthase OS=Trichodesmium erythraeum (strain IMS101) GN=Tery_0171 PE=4 SV=1	NaN	NaN	NaN	NaN	NaN	NaN	NaN	NaN	NaN	NaN	NaN	NaN	NaN	NaN	NaN	NaN	NaN	NaN	NaN	NaN	NaN	NaN	1.6009	0.0617	NaN	NaN	NaN	NaN	NaN	NaN	NaN	NaN	8.2599	0.3184	NaN	NaN	3.8851	0.1497	NaN	NaN	NaN	NaN	6.6636	0.2568	4.8696	0.1877	7.2676	0.2801
Q116S6	Cytochrome b6-f complex subunit 4 OS=Trichodesmium erythraeum (strain IMS101) GN=petD PE=3 SV=1	NaN	NaN	NaN	NaN	NaN	NaN	NaN	NaN	NaN	NaN	13.3372	0.2349	NaN	NaN	NaN	NaN	NaN	NaN	27.1078	0.4774	19.0247	0.335	18.9179	0.3332	NaN	NaN	30.9486	0.545	NaN	NaN	6.9761	0.1229	24.3854	0.4295	22.5296	0.3968	NaN	NaN	NaN	NaN	NaN	NaN	NaN	NaN	NaN	NaN	NaN	NaN
Q10XX0	Uncharacterized protein OS=Trichodesmium erythraeum (strain IMS101) GN=Tery_3865 PE=4 SV=1	NaN	NaN	NaN	NaN	NaN	NaN	NaN	NaN	NaN	NaN	NaN	NaN	NaN	NaN	NaN	NaN	NaN	NaN	14.7324	0.2584	8.0427	0.1411	7.3598	0.1291	9.4197	0.1652	14.5249	0.2547	NaN	NaN	NaN	NaN	8.7493	0.1535	13.6209	0.2389	NaN	NaN	NaN	NaN	NaN	NaN	NaN	NaN	NaN	NaN	NaN	NaN
Q110K6	Uncharacterized protein OS=Trichodesmium erythraeum (strain IMS101) GN=Tery_2900 PE=4 SV=1	NaN	NaN	NaN	NaN	NaN	NaN	NaN	NaN	NaN	NaN	NaN	NaN	NaN	NaN	NaN	NaN	NaN	NaN	NaN	NaN	NaN	NaN	2.2852	0.0486	NaN	NaN	NaN	NaN	NaN	NaN	NaN	NaN	2.0284	0.0432	3.4447	0.0733	3.4798	0.0741	4.2261	0.0899	4.3119	0.0918	NaN	NaN	NaN	NaN	NaN	NaN
Q110L9	NAD(P)H-quinone oxidoreductase subunit M OS=Trichodesmium erythraeum (strain IMS101) GN=ndhM PE=3 SV=1	NaN	NaN	NaN	NaN	NaN	NaN	2.2225	0.0291	NaN	NaN	NaN	NaN	NaN	NaN	NaN	NaN	NaN	NaN	10.2132	0.1339	6.5852	0.0864	7.7706	0.1019	NaN	NaN	14.3837	0.1886	6.1257	0.0803	NaN	NaN	4.9128	0.0644	3.097	0.0406	NaN	NaN	NaN	NaN	4.9418	0.0648	NaN	NaN	NaN	NaN	NaN	NaN
Q116R5	Uncharacterized protein OS=Trichodesmium erythraeum (strain IMS101) GN=Tery_1147 PE=4 SV=1	5.074	0.1433	NaN	NaN	NaN	NaN	NaN	NaN	NaN	NaN	NaN	NaN	7.4952	0.2117	6.9144	0.1953	5.8157	0.1643	10.0327	0.2834	NaN	NaN	6.2	0.1751	6.704	0.1894	NaN	NaN	NaN	NaN	12.3817	0.3497	6.6275	0.1872	NaN	NaN	NaN	NaN	3.1586	0.0892	4.1335	0.1168	4.012	0.1133	NaN	NaN	NaN	NaN
Q114L6	Cytochrome b6-f complex iron-sulfur subunit OS=Trichodesmium erythraeum (strain IMS101) GN=petC PE=3 SV=1	NaN	NaN	NaN	NaN	NaN	NaN	NaN	NaN	NaN	NaN	NaN	NaN	NaN	NaN	NaN	NaN	NaN	NaN	21.9037	0.4237	7.0102	0.1356	5.978	0.1156	NaN	NaN	NaN	NaN	NaN	NaN	NaN	NaN	14.6574	0.2835	13.0324	0.2521	NaN	NaN	NaN	NaN	7.9119	0.153	NaN	NaN	1.9708	0.0381	NaN	NaN
Q118P4	Trigger factor OS=Trichodesmium erythraeum (strain IMS101) GN=tig PE=3 SV=1	NaN	NaN	NaN	NaN	NaN	NaN	NaN	NaN	NaN	NaN	NaN	NaN	NaN	NaN	NaN	NaN	NaN	NaN	3.6554	0.2018	2.8361	0.1565	2.8606	0.1579	3.2725	0.1806	5.2744	0.2911	4.6588	0.2572	NaN	NaN	NaN	NaN	NaN	NaN	NaN	NaN	NaN	NaN	NaN	NaN	2.9059	0.1604	3.014	0.1664	2.8814	0.159
Q115Q0	Uncharacterized protein OS=Trichodesmium erythraeum (strain IMS101) GN=Tery_1486 PE=4 SV=1	NaN	NaN	NaN	NaN	NaN	NaN	NaN	NaN	NaN	NaN	NaN	NaN	NaN	NaN	NaN	NaN	NaN	NaN	NaN	NaN	NaN	NaN	NaN	NaN	NaN	NaN	NaN	NaN	NaN	NaN	NaN	NaN	NaN	NaN	NaN	NaN	1.4428	0.081	1.2697	0.0713	1.6357	0.0918	2.3823	0.1337	2.8035	0.1574	2.8911	0.1623
Q119U4	Uncharacterized protein OS=Trichodesmium erythraeum (strain IMS101) GN=Tery_0244 PE=4 SV=1	NaN	NaN	NaN	NaN	NaN	NaN	NaN	NaN	NaN	NaN	NaN	NaN	NaN	NaN	NaN	NaN	NaN	NaN	NaN	NaN	1.392	0.0456	0.9565	0.0313	NaN	NaN	NaN	NaN	NaN	NaN	NaN	NaN	2.4881	0.0814	1.9116	0.0626	1.5628	0.0511	1.7971	0.0588	1.7868	0.0585	1.7087	0.0559	1.3591	0.0445	NaN	NaN
Q112L1	Uncharacterized protein OS=Trichodesmium erythraeum (strain IMS101) GN=Tery_2343 PE=4 SV=1	NaN	NaN	NaN	NaN	NaN	NaN	NaN	NaN	NaN	NaN	NaN	NaN	NaN	NaN	NaN	NaN	NaN	NaN	NaN	NaN	NaN	NaN	NaN	NaN	NaN	NaN	NaN	NaN	NaN	NaN	NaN	NaN	NaN	NaN	NaN	NaN	4.3914	0.1299	NaN	NaN	4.8035	0.142	4.7799	0.1413	5.667	0.1676	NaN	NaN
Q10Z33	Uncharacterized protein OS=Trichodesmium erythraeum (strain IMS101) GN=Tery_3390 PE=4 SV=1	NaN	NaN	NaN	NaN	NaN	NaN	NaN	NaN	NaN	NaN	NaN	NaN	NaN	NaN	NaN	NaN	NaN	NaN	NaN	NaN	NaN	NaN	NaN	NaN	NaN	NaN	NaN	NaN	NaN	NaN	NaN	NaN	NaN	NaN	NaN	NaN	3.3584	0.1521	3.6301	0.1644	3.6082	0.1634	4.7061	0.2131	4.5935	0.208	5.2575	0.2381
Q110J6	Alcohol dehydrogenase_ zinc-binding OS=Trichodesmium erythraeum (strain IMS101) GN=Tery_2910 PE=4 SV=1	NaN	NaN	NaN	NaN	NaN	NaN	NaN	NaN	NaN	NaN	NaN	NaN	1.6457	0.0577	1.8945	0.0665	1.3589	0.0477	NaN	NaN	NaN	NaN	NaN	NaN	NaN	NaN	NaN	NaN	NaN	NaN	NaN	NaN	NaN	NaN	NaN	NaN	1.436	0.0504	1.6353	0.0574	16.1048	0.5651	1.8637	0.0654	1.7528	0.0615	2.2895	0.0803
Q10Y50	Geranylgeranyl reductase OS=Trichodesmium erythraeum (strain IMS101) GN=Tery_3777 PE=4 SV=1	NaN	NaN	NaN	NaN	NaN	NaN	NaN	NaN	NaN	NaN	NaN	NaN	2.4887	0.101	NaN	NaN	NaN	NaN	NaN	NaN	NaN	NaN	NaN	NaN	NaN	NaN	NaN	NaN	NaN	NaN	NaN	NaN	NaN	NaN	NaN	NaN	1.5144	0.0615	NaN	NaN	2.9312	0.119	3.4288	0.1391	2.0541	0.0834	2.191	0.0889
Q117N7	Spermidine synthase OS=Trichodesmium erythraeum (strain IMS101) GN=speE PE=3 SV=1	NaN	NaN	NaN	NaN	NaN	NaN	NaN	NaN	NaN	NaN	NaN	NaN	3.328	0.1164	NaN	NaN	2.7485	0.0961	NaN	NaN	NaN	NaN	NaN	NaN	NaN	NaN	NaN	NaN	NaN	NaN	NaN	NaN	NaN	NaN	NaN	NaN	2.6352	0.0922	2.5212	0.0882	2.8009	0.0979	3.1279	0.1094	NaN	NaN	3.76	0.1315
Q116Z9	S-layer-like region OS=Trichodesmium erythraeum (strain IMS101) GN=Tery_1054 PE=4 SV=1	NaN	NaN	NaN	NaN	NaN	NaN	NaN	NaN	NaN	NaN	NaN	NaN	NaN	NaN	NaN	NaN	NaN	NaN	2.2436	0.1023	1.5304	0.0698	NaN	NaN	1.3446	0.0613	1.6796	0.0765	NaN	NaN	NaN	NaN	NaN	NaN	NaN	NaN	1.7746	0.0809	2.0695	0.0943	NaN	NaN	3.4565	0.1575	2.3554	0.1073	3.7918	0.1728
Q114C7	Peptidase-like OS=Trichodesmium erythraeum (strain IMS101) GN=Tery_1891 PE=4 SV=1	NaN	NaN	NaN	NaN	NaN	NaN	2.031	0.2601	2.7222	0.3486	3.2161	0.4118	NaN	NaN	NaN	NaN	NaN	NaN	NaN	NaN	NaN	NaN	NaN	NaN	NaN	NaN	NaN	NaN	NaN	NaN	NaN	NaN	NaN	NaN	NaN	NaN	2.7295	0.3495	4.1238	0.5281	NaN	NaN	3.0892	0.3956	3.3934	0.4346	3.973	0.5088
Q10X39	Lysozyme OS=Trichodesmium erythraeum (strain IMS101) GN=Tery_4180 PE=3 SV=1	NaN	NaN	NaN	NaN	NaN	NaN	NaN	NaN	NaN	NaN	NaN	NaN	NaN	NaN	NaN	NaN	NaN	NaN	NaN	NaN	NaN	NaN	NaN	NaN	NaN	NaN	NaN	NaN	NaN	NaN	2.8151	0.1327	NaN	NaN	NaN	NaN	1.3635	0.0643	1.6785	0.0791	NaN	NaN	5.0302	0.2371	5.8872	0.2775	6.1864	0.2916
Q110H1	DNA-directed RNA polymerase subunit beta OS=Trichodesmium erythraeum (strain IMS101) GN=rpoB PE=3 SV=1	NaN	NaN	NaN	NaN	NaN	NaN	NaN	NaN	NaN	NaN	NaN	NaN	NaN	NaN	NaN	NaN	NaN	NaN	NaN	NaN	NaN	NaN	NaN	NaN	NaN	NaN	2.9725	0.3687	NaN	NaN	NaN	NaN	NaN	NaN	NaN	NaN	1.4827	0.1839	1.3204	0.1638	3.3239	0.4123	NaN	NaN	NaN	NaN	1.799	0.2232
Q119N3	Uncharacterized protein OS=Trichodesmium erythraeum (strain IMS101) GN=Tery_0316 PE=4 SV=1	NaN	NaN	NaN	NaN	NaN	NaN	3.0149	0.0679	NaN	NaN	3.2295	0.0727	NaN	NaN	NaN	NaN	NaN	NaN	NaN	NaN	NaN	NaN	NaN	NaN	NaN	NaN	NaN	NaN	NaN	NaN	NaN	NaN	NaN	NaN	NaN	NaN	1.4205	0.032	1.1866	0.0267	1.4014	0.0316	NaN	NaN	NaN	NaN	NaN	NaN
Q10YZ2	Succinylglutamate desuccinylase/aspartoacylase OS=Trichodesmium erythraeum (strain IMS101) GN=Tery_3439 PE=3 SV=1	NaN	NaN	NaN	NaN	NaN	NaN	NaN	NaN	NaN	NaN	NaN	NaN	NaN	NaN	NaN	NaN	NaN	NaN	NaN	NaN	NaN	NaN	NaN	NaN	NaN	NaN	NaN	NaN	NaN	NaN	NaN	NaN	NaN	NaN	NaN	NaN	2.9622	0.1316	3.2493	0.1444	3.2926	0.1463	4.3655	0.1939	4.7264	0.21	2.4774	0.1101
Q113K0	Deoxyuridine 5'-triphosphate nucleotidohydrolase OS=Trichodesmium erythraeum (strain IMS101) GN=dut PE=3 SV=1	5.2	0.0806	NaN	NaN	NaN	NaN	NaN	NaN	NaN	NaN	NaN	NaN	NaN	NaN	NaN	NaN	NaN	NaN	14.0046	0.2171	7.7918	0.1208	7.3223	0.1135	NaN	NaN	7.7073	0.1195	NaN	NaN	17.4401	0.2703	9.104	0.1411	10.4101	0.1614	4.2294	0.0656	3.3328	0.0517	NaN	NaN	NaN	NaN	NaN	NaN	5.9749	0.0926
Q10WB0	Ammonium transporter OS=Trichodesmium erythraeum (strain IMS101) GN=Tery_4477 PE=4 SV=1	NaN	NaN	NaN	NaN	NaN	NaN	5.6156	0.2963	5.4387	0.287	8.9282	0.4712	NaN	NaN	NaN	NaN	4.0618	0.2143	NaN	NaN	NaN	NaN	NaN	NaN	NaN	NaN	NaN	NaN	NaN	NaN	NaN	NaN	NaN	NaN	NaN	NaN	3.787	0.1998	3.2887	0.1735	3.9816	0.2101	4.6098	0.2433	NaN	NaN	5.5135	0.291
Q10Z04	Uncharacterized protein OS=Trichodesmium erythraeum (strain IMS101) GN=Tery_3424 PE=4 SV=1	NaN	NaN	NaN	NaN	NaN	NaN	NaN	NaN	NaN	NaN	2.6137	0.0318	5.6745	0.069	NaN	NaN	NaN	NaN	8.5153	0.1035	4.4967	0.0547	5.9502	0.0724	NaN	NaN	8.8929	0.1081	NaN	NaN	NaN	NaN	6.4727	0.0787	5.1771	0.063	3.0444	0.037	NaN	NaN	NaN	NaN	3.5582	0.0433	NaN	NaN	NaN	NaN
Q118C4	Response regulator receiver protein OS=Trichodesmium erythraeum (strain IMS101) GN=Tery_0717 PE=4 SV=1	NaN	NaN	NaN	NaN	NaN	NaN	3.9004	0.0502	2.781	0.0358	NaN	NaN	NaN	NaN	1.7695	0.0228	NaN	NaN	2.2015	0.0284	2.2987	0.0296	2.5995	0.0335	2.5251	0.0325	2.3237	0.0299	NaN	NaN	NaN	NaN	3.9403	0.0508	NaN	NaN	2.1265	0.0274	NaN	NaN	NaN	NaN	NaN	NaN	NaN	NaN	NaN	NaN
Q10VG7	Calcium-translocating P-type ATPase_ PMCA-type OS=Trichodesmium erythraeum (strain IMS101) GN=Tery_4809 PE=3 SV=1	NaN	NaN	NaN	NaN	NaN	NaN	NaN	NaN	NaN	NaN	NaN	NaN	NaN	NaN	NaN	NaN	NaN	NaN	NaN	NaN	NaN	NaN	2.2249	0.2405	2.5844	0.2793	1.7545	0.1896	NaN	NaN	NaN	NaN	1.52	0.1643	1.8454	0.1994	1.3246	0.1432	1.6461	0.1779	NaN	NaN	NaN	NaN	1.1724	0.1267	NaN	NaN
Q119Y4	Aminotransferase_ class V OS=Trichodesmium erythraeum (strain IMS101) GN=Tery_0201 PE=3 SV=1	NaN	NaN	NaN	NaN	NaN	NaN	NaN	NaN	NaN	NaN	NaN	NaN	NaN	NaN	NaN	NaN	NaN	NaN	NaN	NaN	NaN	NaN	NaN	NaN	NaN	NaN	NaN	NaN	NaN	NaN	NaN	NaN	NaN	NaN	2.1845	0.12	NaN	NaN	NaN	NaN	NaN	NaN	4.0452	0.2222	2.6218	0.144	2.4589	0.135
Q116N7	Peptidase M16C associated OS=Trichodesmium erythraeum (strain IMS101) GN=Tery_1179 PE=3 SV=1	NaN	NaN	NaN	NaN	NaN	NaN	NaN	NaN	NaN	NaN	NaN	NaN	NaN	NaN	NaN	NaN	NaN	NaN	12.8013	1.4338	NaN	NaN	12.7018	1.4226	NaN	NaN	NaN	NaN	NaN	NaN	NaN	NaN	5.7742	0.6467	14.5564	1.6303	NaN	NaN	NaN	NaN	NaN	NaN	1.2006	0.1345	0.7055	0.079	1.9491	0.2183
Q112A1	Orotate phosphoribosyltransferase OS=Trichodesmium erythraeum (strain IMS101) GN=pyrE PE=3 SV=1	NaN	NaN	NaN	NaN	NaN	NaN	3.7478	0.0856	4.1596	0.095	NaN	NaN	NaN	NaN	NaN	NaN	NaN	NaN	NaN	NaN	NaN	NaN	NaN	NaN	NaN	NaN	NaN	NaN	NaN	NaN	NaN	NaN	NaN	NaN	6.398	0.1461	3.7592	0.0859	3.4411	0.0786	3.7353	0.0853	2.9089	0.0664	6.4874	0.1482	7.1009	0.1622
Q117F4	PBS lyase HEAT-like repeat OS=Trichodesmium erythraeum (strain IMS101) GN=Tery_0990 PE=4 SV=1	NaN	NaN	NaN	NaN	NaN	NaN	NaN	NaN	NaN	NaN	NaN	NaN	NaN	NaN	NaN	NaN	NaN	NaN	NaN	NaN	NaN	NaN	NaN	NaN	NaN	NaN	NaN	NaN	NaN	NaN	NaN	NaN	NaN	NaN	NaN	NaN	1.1786	0.0566	1.6332	0.0785	1.6599	0.0798	2.8867	0.1387	3.0259	0.1454	3.2819	0.1577
Q10ZT1	Taurine dioxygenase OS=Trichodesmium erythraeum (strain IMS101) GN=Tery_3110 PE=4 SV=1	NaN	NaN	NaN	NaN	NaN	NaN	NaN	NaN	NaN	NaN	NaN	NaN	NaN	NaN	NaN	NaN	NaN	NaN	NaN	NaN	NaN	NaN	NaN	NaN	NaN	NaN	NaN	NaN	NaN	NaN	NaN	NaN	NaN	NaN	NaN	NaN	3.2385	0.1167	2.2257	0.0802	3.0162	0.1087	4.1647	0.1501	2.5106	0.0905	2.6375	0.0951
Q10ZT9	Phytanoyl-CoA dioxygenase OS=Trichodesmium erythraeum (strain IMS101) GN=Tery_3102 PE=4 SV=1	NaN	NaN	NaN	NaN	NaN	NaN	4.8603	0.1529	2.0934	0.0659	NaN	NaN	NaN	NaN	NaN	NaN	NaN	NaN	NaN	NaN	NaN	NaN	NaN	NaN	NaN	NaN	NaN	NaN	NaN	NaN	NaN	NaN	8.0779	0.2542	8.1585	0.2567	NaN	NaN	4.991	0.1571	NaN	NaN	NaN	NaN	NaN	NaN	NaN	NaN
Q112P0	Carbamoyl-phosphate synthase small chain OS=Trichodesmium erythraeum (strain IMS101) GN=carA PE=3 SV=1	NaN	NaN	NaN	NaN	NaN	NaN	NaN	NaN	NaN	NaN	NaN	NaN	NaN	NaN	NaN	NaN	NaN	NaN	NaN	NaN	NaN	NaN	NaN	NaN	NaN	NaN	NaN	NaN	NaN	NaN	NaN	NaN	NaN	NaN	NaN	NaN	2.438	0.1026	NaN	NaN	NaN	NaN	4.0871	0.1721	5.4212	0.2282	5.1242	0.2157
Q111U4	Uncharacterized protein OS=Trichodesmium erythraeum (strain IMS101) GN=Tery_2525 PE=4 SV=1	NaN	NaN	NaN	NaN	NaN	NaN	NaN	NaN	NaN	NaN	NaN	NaN	NaN	NaN	2.5822	0.0946	NaN	NaN	NaN	NaN	NaN	NaN	NaN	NaN	NaN	NaN	NaN	NaN	NaN	NaN	NaN	NaN	NaN	NaN	NaN	NaN	2.4885	0.0912	NaN	NaN	3.2755	0.12	3.3236	0.1218	2.8433	0.1042	5.1317	0.1881
Q10X06	D-alanine--D-alanine ligase OS=Trichodesmium erythraeum (strain IMS101) GN=ddl PE=3 SV=1	NaN	NaN	NaN	NaN	NaN	NaN	NaN	NaN	NaN	NaN	NaN	NaN	NaN	NaN	NaN	NaN	NaN	NaN	NaN	NaN	NaN	NaN	NaN	NaN	NaN	NaN	NaN	NaN	NaN	NaN	NaN	NaN	3.563	0.1445	NaN	NaN	2.353	0.0954	NaN	NaN	3.1447	0.1275	3.6365	0.1475	1.999	0.0811	3.6241	0.147
Q10WK6	Uncharacterized protein OS=Trichodesmium erythraeum (strain IMS101) GN=Tery_4377 PE=4 SV=1	NaN	NaN	NaN	NaN	NaN	NaN	10.6537	0.2395	7.472	0.168	NaN	NaN	NaN	NaN	NaN	NaN	NaN	NaN	NaN	NaN	6.981	0.157	6.9769	0.1569	NaN	NaN	NaN	NaN	NaN	NaN	NaN	NaN	NaN	NaN	4.8791	0.1097	NaN	NaN	NaN	NaN	NaN	NaN	4.7695	0.1072	NaN	NaN	4.9747	0.1119
Q118P8	Tryptophan synthase beta chain OS=Trichodesmium erythraeum (strain IMS101) GN=trpB PE=3 SV=1	NaN	NaN	NaN	NaN	NaN	NaN	NaN	NaN	NaN	NaN	NaN	NaN	NaN	NaN	NaN	NaN	NaN	NaN	NaN	NaN	NaN	NaN	NaN	NaN	NaN	NaN	NaN	NaN	NaN	NaN	NaN	NaN	NaN	NaN	NaN	NaN	2.468	0.1109	2.2269	0.1	3.0895	0.1388	4.444	0.1996	4.1079	0.1845	4.7135	0.2118
Q10ZM3	Alanine dehydrogenase OS=Trichodesmium erythraeum (strain IMS101) GN=Tery_3174 PE=3 SV=1	NaN	NaN	NaN	NaN	NaN	NaN	NaN	NaN	NaN	NaN	NaN	NaN	NaN	NaN	NaN	NaN	NaN	NaN	NaN	NaN	NaN	NaN	NaN	NaN	NaN	NaN	NaN	NaN	NaN	NaN	NaN	NaN	NaN	NaN	NaN	NaN	2.0636	0.0803	1.9191	0.0747	2.3575	0.0917	2.2895	0.0891	1.9909	0.0775	2.3832	0.0927
Q113Z6	Adenylyl-sulfate kinase OS=Trichodesmium erythraeum (strain IMS101) GN=cysC PE=3 SV=1	NaN	NaN	NaN	NaN	NaN	NaN	NaN	NaN	4.7911	0.094	NaN	NaN	NaN	NaN	NaN	NaN	NaN	NaN	13.2204	0.2594	NaN	NaN	8.917	0.175	NaN	NaN	NaN	NaN	NaN	NaN	NaN	NaN	12.1765	0.2389	13.0251	0.2556	NaN	NaN	2.3382	0.0459	8.3974	0.1648	4.4532	0.0874	NaN	NaN	NaN	NaN
Q10VW7	Protein translocase subunit SecA OS=Trichodesmium erythraeum (strain IMS101) GN=secA PE=3 SV=1	NaN	NaN	NaN	NaN	NaN	NaN	NaN	NaN	NaN	NaN	NaN	NaN	NaN	NaN	NaN	NaN	NaN	NaN	11.7749	1.2591	NaN	NaN	NaN	NaN	NaN	NaN	4.1356	0.4422	10.7621	1.1508	15.8193	1.6916	NaN	NaN	NaN	NaN	0.9786	0.1046	NaN	NaN	NaN	NaN	NaN	NaN	1.796	0.1921	NaN	NaN
Q115N9	TPR repeat OS=Trichodesmium erythraeum (strain IMS101) GN=Tery_1499 PE=4 SV=1	NaN	NaN	NaN	NaN	NaN	NaN	NaN	NaN	NaN	NaN	NaN	NaN	NaN	NaN	NaN	NaN	NaN	NaN	NaN	NaN	NaN	NaN	0.8908	0.0491	NaN	NaN	NaN	NaN	NaN	NaN	NaN	NaN	NaN	NaN	NaN	NaN	1.5569	0.0859	NaN	NaN	NaN	NaN	4.1464	0.2287	4.192	0.2312	4.5381	0.2503
Q10XA4	Pentapeptide repeat OS=Trichodesmium erythraeum (strain IMS101) GN=Tery_4112 PE=4 SV=1	NaN	NaN	NaN	NaN	NaN	NaN	2.0629	0.0607	NaN	NaN	NaN	NaN	NaN	NaN	NaN	NaN	NaN	NaN	NaN	NaN	2.4117	0.071	NaN	NaN	NaN	NaN	NaN	NaN	NaN	NaN	NaN	NaN	2.1862	0.0644	NaN	NaN	1.8212	0.0536	NaN	NaN	1.9322	0.0569	1.7142	0.0505	1.2573	0.037	1.5784	0.0465
Q10X82	Aminotransferase_ class V OS=Trichodesmium erythraeum (strain IMS101) GN=Tery_4134 PE=3 SV=1	NaN	NaN	NaN	NaN	NaN	NaN	NaN	NaN	NaN	NaN	NaN	NaN	NaN	NaN	NaN	NaN	NaN	NaN	NaN	NaN	2.154	0.0948	NaN	NaN	NaN	NaN	NaN	NaN	NaN	NaN	NaN	NaN	3.1736	0.1396	NaN	NaN	NaN	NaN	NaN	NaN	NaN	NaN	NaN	NaN	3.4646	0.1524	3.611	0.1589
Q113V7	Cyanophycin synthetase OS=Trichodesmium erythraeum (strain IMS101) GN=Tery_1965 PE=3 SV=1	NaN	NaN	NaN	NaN	NaN	NaN	NaN	NaN	NaN	NaN	NaN	NaN	NaN	NaN	NaN	NaN	NaN	NaN	NaN	NaN	2.0395	0.2005	NaN	NaN	NaN	NaN	NaN	NaN	NaN	NaN	NaN	NaN	3.5228	0.3463	NaN	NaN	1.748	0.1718	2.0709	0.2035	1.6333	0.1605	NaN	NaN	1.6665	0.1638	1.9178	0.1885
Q10VZ7	30S ribosomal protein S21 OS=Trichodesmium erythraeum (strain IMS101) GN=rpsU PE=3 SV=1	NaN	NaN	NaN	NaN	NaN	NaN	6.4129	0.0481	NaN	NaN	NaN	NaN	NaN	NaN	NaN	NaN	NaN	NaN	NaN	NaN	6.211	0.0466	NaN	NaN	NaN	NaN	NaN	NaN	NaN	NaN	3.8165	0.0286	10.8228	0.0811	12.0572	0.0904	3.9961	0.03	NaN	NaN	4.9605	0.0372	4.1536	0.0311	NaN	NaN	NaN	NaN
Q110G9	30S ribosomal protein S20 OS=Trichodesmium erythraeum (strain IMS101) GN=rpsT PE=3 SV=1	NaN	NaN	NaN	NaN	NaN	NaN	NaN	NaN	NaN	NaN	NaN	NaN	NaN	NaN	NaN	NaN	9.1231	0.1177	21.439	0.2767	7.0324	0.0908	NaN	NaN	NaN	NaN	NaN	NaN	NaN	NaN	NaN	NaN	21.9962	0.2839	20.7184	0.2674	NaN	NaN	NaN	NaN	8.7773	0.1133	9.4542	0.122	NaN	NaN	NaN	NaN
Q10YI2	Protoporphyrin IX magnesium-chelatase OS=Trichodesmium erythraeum (strain IMS101) GN=Tery_3622 PE=4 SV=1	NaN	NaN	NaN	NaN	NaN	NaN	NaN	NaN	NaN	NaN	NaN	NaN	NaN	NaN	NaN	NaN	NaN	NaN	NaN	NaN	NaN	NaN	NaN	NaN	NaN	NaN	NaN	NaN	NaN	NaN	NaN	NaN	NaN	NaN	NaN	NaN	2.2514	0.102	2.796	0.1266	2.0978	0.095	3.7157	0.1683	4.2695	0.1934	3.5912	0.1627
Q112M6	Uncharacterized protein OS=Trichodesmium erythraeum (strain IMS101) GN=Tery_2326 PE=4 SV=1	NaN	NaN	NaN	NaN	NaN	NaN	NaN	NaN	NaN	NaN	NaN	NaN	NaN	NaN	NaN	NaN	NaN	NaN	NaN	NaN	NaN	NaN	NaN	NaN	NaN	NaN	NaN	NaN	NaN	NaN	NaN	NaN	NaN	NaN	NaN	NaN	4.9276	0.1104	4.7628	0.1067	4.8154	0.1079	4.5213	0.1013	2.2005	0.0493	2.3333	0.0523
Q111G9	CinA-like protein OS=Trichodesmium erythraeum (strain IMS101) GN=Tery_2662 PE=3 SV=1	NaN	NaN	NaN	NaN	NaN	NaN	NaN	NaN	NaN	NaN	NaN	NaN	NaN	NaN	NaN	NaN	NaN	NaN	NaN	NaN	NaN	NaN	NaN	NaN	NaN	NaN	NaN	NaN	NaN	NaN	NaN	NaN	NaN	NaN	NaN	NaN	NaN	NaN	2.3667	0.1105	2.2166	0.1035	2.9929	0.1398	2.8813	0.1345	NaN	NaN
Q119P9	Peptidase M1_ membrane alanine aminopeptidase OS=Trichodesmium erythraeum (strain IMS101) GN=Tery_0295 PE=4 SV=1	NaN	NaN	NaN	NaN	NaN	NaN	NaN	NaN	NaN	NaN	NaN	NaN	NaN	NaN	NaN	NaN	NaN	NaN	NaN	NaN	NaN	NaN	NaN	NaN	NaN	NaN	NaN	NaN	NaN	NaN	NaN	NaN	NaN	NaN	NaN	NaN	3.5445	0.3509	3.4554	0.3421	1.4437	0.1429	NaN	NaN	NaN	NaN	2.1172	0.2096
Q111R5	Flavodoxin OS=Trichodesmium erythraeum (strain IMS101) GN=Tery_2559 PE=3 SV=1	NaN	NaN	NaN	NaN	NaN	NaN	15.8459	0.3249	NaN	NaN	8.034	0.1647	NaN	NaN	NaN	NaN	NaN	NaN	6.0642	0.1243	NaN	NaN	8.8337	0.1811	NaN	NaN	NaN	NaN	NaN	NaN	NaN	NaN	NaN	NaN	NaN	NaN	5.1114	0.1048	7.0381	0.1443	NaN	NaN	NaN	NaN	NaN	NaN	3.3722	0.0691
Q113J5	Ribonuclease PH OS=Trichodesmium erythraeum (strain IMS101) GN=rph PE=3 SV=1	NaN	NaN	NaN	NaN	NaN	NaN	NaN	NaN	NaN	NaN	2.5704	0.0677	NaN	NaN	NaN	NaN	NaN	NaN	NaN	NaN	2.5513	0.0672	2.2642	0.0596	NaN	NaN	NaN	NaN	NaN	NaN	NaN	NaN	NaN	NaN	NaN	NaN	1.8765	0.0494	2.2199	0.0584	2.4905	0.0656	NaN	NaN	1.9894	0.0524	2.2614	0.0595
Q10XA7	Glycine betaine/L-proline ABC transporter_ ATPase subunit OS=Trichodesmium erythraeum (strain IMS101) GN=Tery_4109 PE=3 SV=1	NaN	NaN	NaN	NaN	NaN	NaN	NaN	NaN	NaN	NaN	NaN	NaN	NaN	NaN	NaN	NaN	NaN	NaN	NaN	NaN	NaN	NaN	NaN	NaN	NaN	NaN	NaN	NaN	NaN	NaN	NaN	NaN	NaN	NaN	NaN	NaN	NaN	NaN	3.7527	0.1709	NaN	NaN	4.8803	0.2222	4.1408	0.1885	5.043	0.2296
Q118T7	6-phosphogluconolactonase OS=Trichodesmium erythraeum (strain IMS101) GN=Tery_0535 PE=4 SV=1	NaN	NaN	NaN	NaN	NaN	NaN	NaN	NaN	3.2922	0.0871	NaN	NaN	NaN	NaN	NaN	NaN	NaN	NaN	NaN	NaN	3.2979	0.0873	6.1639	0.1631	NaN	NaN	NaN	NaN	NaN	NaN	NaN	NaN	NaN	NaN	NaN	NaN	3.6294	0.096	NaN	NaN	NaN	NaN	4.5918	0.1215	NaN	NaN	3.5293	0.0934
Q10ZD8	Glyceraldehyde-3-phosphate dehydrogenase OS=Trichodesmium erythraeum (strain IMS101) GN=Tery_3274 PE=3 SV=1	NaN	NaN	NaN	NaN	NaN	NaN	NaN	NaN	NaN	NaN	NaN	NaN	3.1969	0.1198	3.0822	0.1155	NaN	NaN	NaN	NaN	NaN	NaN	NaN	NaN	NaN	NaN	NaN	NaN	NaN	NaN	NaN	NaN	2.8998	0.1087	3.3302	0.1248	NaN	NaN	2.1727	0.0814	2.0732	0.0777	NaN	NaN	NaN	NaN	2.9678	0.1112
Q117Y8	Histidine--tRNA ligase OS=Trichodesmium erythraeum (strain IMS101) GN=hisS PE=3 SV=1	NaN	NaN	NaN	NaN	NaN	NaN	NaN	NaN	NaN	NaN	NaN	NaN	NaN	NaN	NaN	NaN	NaN	NaN	NaN	NaN	NaN	NaN	NaN	NaN	NaN	NaN	NaN	NaN	NaN	NaN	NaN	NaN	NaN	NaN	NaN	NaN	1.429	0.0743	1.8106	0.0941	2.2933	0.1192	4.6772	0.2431	5.1949	0.27	4.8067	0.2498
Q111Z2	Phytochelatin synthase-like OS=Trichodesmium erythraeum (strain IMS101) GN=Tery_2472 PE=4 SV=1	NaN	NaN	NaN	NaN	NaN	NaN	2.3979	0.0665	3.1969	0.0887	NaN	NaN	1.6403	0.0455	NaN	NaN	NaN	NaN	NaN	NaN	1.9123	0.0531	1.153	0.032	NaN	NaN	NaN	NaN	NaN	NaN	NaN	NaN	2.4939	0.0692	2.4754	0.0687	1.5601	0.0433	2.673	0.0742	NaN	NaN	1.7475	0.0485	NaN	NaN	NaN	NaN
Q119E2	Glyoxalase/bleomycin resistance protein/dioxygenase OS=Trichodesmium erythraeum (strain IMS101) GN=Tery_0420 PE=4 SV=1	NaN	NaN	NaN	NaN	NaN	NaN	8.9847	0.1118	NaN	NaN	NaN	NaN	NaN	NaN	NaN	NaN	NaN	NaN	NaN	NaN	6.8068	0.0847	NaN	NaN	NaN	NaN	NaN	NaN	NaN	NaN	NaN	NaN	8.3468	0.1038	8.0074	0.0996	NaN	NaN	6.3479	0.079	NaN	NaN	NaN	NaN	NaN	NaN	NaN	NaN
Q112X4	Thiazole synthase OS=Trichodesmium erythraeum (strain IMS101) GN=thiG PE=3 SV=1	NaN	NaN	NaN	NaN	NaN	NaN	2.5751	0.0767	NaN	NaN	NaN	NaN	2.4728	0.0737	NaN	NaN	NaN	NaN	NaN	NaN	NaN	NaN	2.0801	0.062	NaN	NaN	NaN	NaN	NaN	NaN	NaN	NaN	NaN	NaN	NaN	NaN	3.6154	0.1078	4.2139	0.1256	NaN	NaN	3.6164	0.1078	2.8022	0.0835	4.0854	0.1218
Q112E8	Photosystem II reaction center Psb28 protein OS=Trichodesmium erythraeum (strain IMS101) GN=psb28 PE=3 SV=2	NaN	NaN	NaN	NaN	NaN	NaN	8.9417	0.1166	NaN	NaN	NaN	NaN	NaN	NaN	NaN	NaN	NaN	NaN	11.0883	0.1446	6.9816	0.0911	8.3013	0.1083	NaN	NaN	NaN	NaN	NaN	NaN	NaN	NaN	7.2413	0.0945	10.2447	0.1336	NaN	NaN	5.7472	0.075	4.2627	0.0556	NaN	NaN	3.5598	0.0464	NaN	NaN
Q110N2	Sec-independent protein translocase protein TatA OS=Trichodesmium erythraeum (strain IMS101) GN=tatA PE=3 SV=1	NaN	NaN	NaN	NaN	NaN	NaN	NaN	NaN	NaN	NaN	NaN	NaN	NaN	NaN	NaN	NaN	NaN	NaN	10.7884	0.1017	6.9123	0.0652	8.4947	0.0801	6.5599	0.0618	8.5386	0.0805	7.5253	0.0709	6.0331	0.0569	7.4025	0.0698	7.6833	0.0724	NaN	NaN	NaN	NaN	2.7831	0.0262	NaN	NaN	NaN	NaN	NaN	NaN
Q111R3	Cytochrome c6 OS=Trichodesmium erythraeum (strain IMS101) GN=petJ PE=3 SV=1	NaN	NaN	NaN	NaN	NaN	NaN	NaN	NaN	NaN	NaN	NaN	NaN	NaN	NaN	NaN	NaN	NaN	NaN	14.9218	0.2162	10.0445	0.1455	7.9293	0.1149	7.8159	0.1133	11.5677	0.1676	NaN	NaN	NaN	NaN	NaN	NaN	NaN	NaN	NaN	NaN	NaN	NaN	NaN	NaN	NaN	NaN	NaN	NaN	NaN	NaN
Q119B9	Orotidine 5'-phosphate decarboxylase OS=Trichodesmium erythraeum (strain IMS101) GN=pyrF PE=3 SV=1	NaN	NaN	NaN	NaN	NaN	NaN	NaN	NaN	NaN	NaN	NaN	NaN	3.37	0.0899	3.0694	0.0819	2.8415	0.0758	5.1376	0.137	NaN	NaN	NaN	NaN	NaN	NaN	4.3352	0.1156	5.3601	0.143	6.866	0.1831	3.6384	0.097	3.9931	0.1065	NaN	NaN	NaN	NaN	NaN	NaN	NaN	NaN	NaN	NaN	NaN	NaN
Q10WE4	Fe-S metabolism associated SufE OS=Trichodesmium erythraeum (strain IMS101) GN=Tery_4443 PE=4 SV=1	NaN	NaN	NaN	NaN	NaN	NaN	NaN	NaN	3.1472	0.0506	NaN	NaN	NaN	NaN	NaN	NaN	NaN	NaN	NaN	NaN	NaN	NaN	2.362	0.0379	NaN	NaN	NaN	NaN	NaN	NaN	NaN	NaN	NaN	NaN	NaN	NaN	1.6926	0.0272	1.6801	0.027	NaN	NaN	NaN	NaN	NaN	NaN	NaN	NaN
Q113G1	Pentapeptide repeat OS=Trichodesmium erythraeum (strain IMS101) GN=Tery_2129 PE=4 SV=1	NaN	NaN	NaN	NaN	NaN	NaN	NaN	NaN	NaN	NaN	NaN	NaN	NaN	NaN	NaN	NaN	NaN	NaN	NaN	NaN	2.7351	0.0504	NaN	NaN	NaN	NaN	NaN	NaN	NaN	NaN	NaN	NaN	3.9789	0.0733	NaN	NaN	3.3428	0.0615	NaN	NaN	2.9158	0.0537	1.8118	0.0334	NaN	NaN	3.6114	0.0665
Q10YT2	Rubredoxin OS=Trichodesmium erythraeum (strain IMS101) GN=Tery_3502 PE=3 SV=1	NaN	NaN	NaN	NaN	NaN	NaN	NaN	NaN	NaN	NaN	NaN	NaN	NaN	NaN	NaN	NaN	NaN	NaN	17.4754	0.2176	6.5203	0.0812	8.7407	0.1088	5.6921	0.0709	10.6588	0.1327	NaN	NaN	NaN	NaN	5.9136	0.0736	5.8453	0.0728	NaN	NaN	NaN	NaN	NaN	NaN	NaN	NaN	NaN	NaN	NaN	NaN
Q117H8	dTDP-glucose 4_6-dehydratase OS=Trichodesmium erythraeum (strain IMS101) GN=Tery_0957 PE=3 SV=1	NaN	NaN	NaN	NaN	NaN	NaN	NaN	NaN	NaN	NaN	NaN	NaN	NaN	NaN	1.5042	0.0616	NaN	NaN	NaN	NaN	NaN	NaN	NaN	NaN	NaN	NaN	NaN	NaN	NaN	NaN	NaN	NaN	NaN	NaN	NaN	NaN	1.879	0.077	2.1222	0.0869	1.8843	0.0772	2.1708	0.0889	2.3591	0.0966	3.0996	0.127
Q10VR5	Glycine cleavage T protein (Aminomethyl transferase) OS=Trichodesmium erythraeum (strain IMS101) GN=Tery_4696 PE=3 SV=1	NaN	NaN	NaN	NaN	NaN	NaN	NaN	NaN	NaN	NaN	NaN	NaN	NaN	NaN	NaN	NaN	NaN	NaN	NaN	NaN	NaN	NaN	NaN	NaN	NaN	NaN	NaN	NaN	NaN	NaN	NaN	NaN	NaN	NaN	NaN	NaN	1.515	0.0589	NaN	NaN	3.2102	0.1249	NaN	NaN	2.5626	0.0997	5.8395	0.2271
Q110I2	Pyruvate kinase OS=Trichodesmium erythraeum (strain IMS101) GN=Tery_2926 PE=3 SV=1	NaN	NaN	NaN	NaN	NaN	NaN	NaN	NaN	NaN	NaN	NaN	NaN	NaN	NaN	NaN	NaN	NaN	NaN	NaN	NaN	NaN	NaN	NaN	NaN	NaN	NaN	NaN	NaN	NaN	NaN	NaN	NaN	NaN	NaN	NaN	NaN	1.9117	0.121	1.9467	0.1233	2.5497	0.1614	NaN	NaN	NaN	NaN	2.4294	0.1538
Q10W72	C-terminal processing peptidase-2. Serine peptidase. MEROPS family S41A OS=Trichodesmium erythraeum (strain IMS101) GN=Tery_4518 PE=3 SV=1	NaN	NaN	NaN	NaN	NaN	NaN	NaN	NaN	NaN	NaN	NaN	NaN	NaN	NaN	NaN	NaN	NaN	NaN	NaN	NaN	NaN	NaN	NaN	NaN	NaN	NaN	NaN	NaN	NaN	NaN	NaN	NaN	NaN	NaN	NaN	NaN	1.9459	0.0919	2.1569	0.1018	2.313	0.1092	3.0535	0.1442	3.1043	0.1465	3.6042	0.1701
Q10YD9	Basic membrane lipoprotein OS=Trichodesmium erythraeum (strain IMS101) GN=Tery_3674 PE=4 SV=1	NaN	NaN	NaN	NaN	NaN	NaN	2.1002	0.0805	2.7132	0.104	2.628	0.1008	NaN	NaN	NaN	NaN	2.1528	0.0825	NaN	NaN	NaN	NaN	NaN	NaN	NaN	NaN	NaN	NaN	NaN	NaN	NaN	NaN	NaN	NaN	NaN	NaN	2.448	0.0939	2.3423	0.0898	NaN	NaN	2.0936	0.0803	NaN	NaN	NaN	NaN
Q10YZ7	Glycosyl transferase_ family 2 OS=Trichodesmium erythraeum (strain IMS101) GN=Tery_3434 PE=4 SV=1	NaN	NaN	NaN	NaN	NaN	NaN	NaN	NaN	NaN	NaN	NaN	NaN	NaN	NaN	3.1142	0.1139	2.3343	0.0854	NaN	NaN	NaN	NaN	NaN	NaN	NaN	NaN	NaN	NaN	NaN	NaN	NaN	NaN	NaN	NaN	2.6722	0.0978	1.8579	0.068	1.9281	0.0705	NaN	NaN	NaN	NaN	1.9876	0.0727	NaN	NaN
Q112G6	Methyltransferase type 11 OS=Trichodesmium erythraeum (strain IMS101) GN=Tery_2390 PE=4 SV=1	NaN	NaN	NaN	NaN	NaN	NaN	NaN	NaN	NaN	NaN	NaN	NaN	NaN	NaN	NaN	NaN	NaN	NaN	NaN	NaN	NaN	NaN	NaN	NaN	NaN	NaN	NaN	NaN	NaN	NaN	NaN	NaN	NaN	NaN	NaN	NaN	2.0551	0.1045	2.3925	0.1217	NaN	NaN	4.3943	0.2235	3.3764	0.1717	4.4423	0.2259
Q10UU4	Protein translocase subunit SecD OS=Trichodesmium erythraeum (strain IMS101) GN=secD PE=3 SV=1	NaN	NaN	NaN	NaN	NaN	NaN	NaN	NaN	NaN	NaN	NaN	NaN	NaN	NaN	NaN	NaN	NaN	NaN	NaN	NaN	NaN	NaN	NaN	NaN	NaN	NaN	NaN	NaN	NaN	NaN	NaN	NaN	NaN	NaN	NaN	NaN	2.4649	0.1238	2.349	0.118	2.9886	0.1501	4.0267	0.2022	3.1862	0.16	5.554	0.2789
Q113B6	Dihydroorotase_ multifunctional complex type OS=Trichodesmium erythraeum (strain IMS101) GN=Tery_2177 PE=3 SV=1	NaN	NaN	NaN	NaN	NaN	NaN	NaN	NaN	NaN	NaN	NaN	NaN	NaN	NaN	NaN	NaN	NaN	NaN	NaN	NaN	NaN	NaN	NaN	NaN	NaN	NaN	NaN	NaN	NaN	NaN	NaN	NaN	NaN	NaN	NaN	NaN	NaN	NaN	3.3408	0.1626	3.2844	0.1599	5.7194	0.2784	5.9167	0.288	7.823	0.3808
Q10XY4	Protein tyrosine phosphatase OS=Trichodesmium erythraeum (strain IMS101) GN=Tery_3848 PE=4 SV=1	NaN	NaN	NaN	NaN	NaN	NaN	9.4923	0.1563	NaN	NaN	NaN	NaN	NaN	NaN	NaN	NaN	NaN	NaN	NaN	NaN	NaN	NaN	NaN	NaN	NaN	NaN	NaN	NaN	NaN	NaN	NaN	NaN	NaN	NaN	NaN	NaN	4.9782	0.082	5.897	0.0971	5.8699	0.0967	NaN	NaN	NaN	NaN	NaN	NaN
Q117D4	MORN motif containing protein OS=Trichodesmium erythraeum (strain IMS101) GN=Tery_1013 PE=4 SV=1	NaN	NaN	1.4462	0.0394	1.3201	0.036	2.5006	0.0681	2.3181	0.0632	2.0548	0.056	NaN	NaN	NaN	NaN	NaN	NaN	NaN	NaN	NaN	NaN	NaN	NaN	NaN	NaN	NaN	NaN	NaN	NaN	NaN	NaN	NaN	NaN	NaN	NaN	1.4735	0.0402	1.8625	0.0508	1.8926	0.0516	NaN	NaN	NaN	NaN	NaN	NaN
Q112S1	Gamma-glutamyl phosphate reductase OS=Trichodesmium erythraeum (strain IMS101) GN=proA PE=3 SV=1	NaN	NaN	NaN	NaN	NaN	NaN	NaN	NaN	NaN	NaN	NaN	NaN	NaN	NaN	NaN	NaN	NaN	NaN	NaN	NaN	NaN	NaN	NaN	NaN	NaN	NaN	NaN	NaN	NaN	NaN	NaN	NaN	NaN	NaN	NaN	NaN	1.4401	0.0675	NaN	NaN	1.8658	0.0875	3.6107	0.1692	3.8818	0.1819	4.2542	0.1994
Q10XL4	Arginine--tRNA ligase OS=Trichodesmium erythraeum (strain IMS101) GN=argS PE=3 SV=1	NaN	NaN	NaN	NaN	NaN	NaN	NaN	NaN	NaN	NaN	NaN	NaN	NaN	NaN	NaN	NaN	NaN	NaN	NaN	NaN	NaN	NaN	NaN	NaN	NaN	NaN	NaN	NaN	NaN	NaN	NaN	NaN	NaN	NaN	1.2176	0.0814	NaN	NaN	NaN	NaN	NaN	NaN	1.2127	0.0811	1.0834	0.0724	1.3825	0.0924
Q119V1	Alkyl hydroperoxide reductase/ Thiol specific antioxidant/ Mal allergen OS=Trichodesmium erythraeum (strain IMS101) GN=Tery_0235 PE=4 SV=1	NaN	NaN	NaN	NaN	NaN	NaN	3.7154	0.0839	1.8815	0.0425	NaN	NaN	NaN	NaN	NaN	NaN	NaN	NaN	NaN	NaN	5.6055	0.1266	3.3916	0.0766	NaN	NaN	NaN	NaN	NaN	NaN	NaN	NaN	NaN	NaN	NaN	NaN	2.6884	0.0607	3.7457	0.0846	NaN	NaN	NaN	NaN	NaN	NaN	NaN	NaN
Q10XF3	Uncharacterized protein OS=Trichodesmium erythraeum (strain IMS101) GN=Tery_4059 PE=4 SV=1	NaN	NaN	NaN	NaN	NaN	NaN	NaN	NaN	NaN	NaN	NaN	NaN	NaN	NaN	NaN	NaN	NaN	NaN	6.4344	0.1062	NaN	NaN	3.2517	0.0537	NaN	NaN	4.5512	0.0752	5.9577	0.0984	7.0596	0.1166	4.4261	0.0731	3.7889	0.0626	NaN	NaN	NaN	NaN	NaN	NaN	NaN	NaN	NaN	NaN	NaN	NaN
Q10ZM1	UDP-N-acetylglucosamine 1-carboxyvinyltransferase OS=Trichodesmium erythraeum (strain IMS101) GN=murA PE=3 SV=1	NaN	NaN	NaN	NaN	NaN	NaN	NaN	NaN	NaN	NaN	NaN	NaN	NaN	NaN	NaN	NaN	NaN	NaN	NaN	NaN	NaN	NaN	NaN	NaN	NaN	NaN	NaN	NaN	NaN	NaN	1.835	0.0914	1.7119	0.0853	2.04	0.1017	NaN	NaN	NaN	NaN	NaN	NaN	1.7628	0.0878	NaN	NaN	NaN	NaN
Q114J2	Uncharacterized protein OS=Trichodesmium erythraeum (strain IMS101) GN=Tery_1825 PE=4 SV=1	NaN	NaN	5.8209	0.0852	NaN	NaN	13.4567	0.197	8.0682	0.1181	10.0343	0.1469	9.774	0.1431	8.6221	0.1262	6.3832	0.0934	NaN	NaN	NaN	NaN	NaN	NaN	4.3636	0.0639	NaN	NaN	NaN	NaN	NaN	NaN	NaN	NaN	NaN	NaN	6.898	0.101	NaN	NaN	NaN	NaN	NaN	NaN	NaN	NaN	NaN	NaN
Q11A66	NADPH-protochlorophyllide oxidoreductase / chlorophyll synthase OS=Trichodesmium erythraeum (strain IMS101) GN=Tery_0109 PE=4 SV=1	NaN	NaN	NaN	NaN	NaN	NaN	NaN	NaN	NaN	NaN	NaN	NaN	NaN	NaN	NaN	NaN	NaN	NaN	NaN	NaN	NaN	NaN	NaN	NaN	1.4142	0.0512	NaN	NaN	NaN	NaN	NaN	NaN	NaN	NaN	3.1157	0.1128	2.4319	0.0881	NaN	NaN	NaN	NaN	1.7742	0.0643	NaN	NaN	2.9756	0.1078
Q116W7	Phage Tail Collar OS=Trichodesmium erythraeum (strain IMS101) GN=Tery_1091 PE=4 SV=1	NaN	NaN	NaN	NaN	NaN	NaN	NaN	NaN	NaN	NaN	NaN	NaN	NaN	NaN	NaN	NaN	NaN	NaN	NaN	NaN	NaN	NaN	2.2818	0.171	NaN	NaN	NaN	NaN	NaN	NaN	NaN	NaN	NaN	NaN	NaN	NaN	1.5642	0.1173	2.587	0.1939	2.4681	0.185	7.6341	0.5722	8.6245	0.6465	10.1014	0.7572
Q115M8	RNAse R OS=Trichodesmium erythraeum (strain IMS101) GN=Tery_1511 PE=4 SV=1	NaN	NaN	NaN	NaN	NaN	NaN	NaN	NaN	NaN	NaN	NaN	NaN	NaN	NaN	NaN	NaN	NaN	NaN	NaN	NaN	NaN	NaN	NaN	NaN	2.209	0.1917	3.2227	0.2796	NaN	NaN	NaN	NaN	NaN	NaN	2.1518	0.1867	NaN	NaN	NaN	NaN	NaN	NaN	NaN	NaN	1.3847	0.1201	2.0324	0.1763
Q116P8	Uncharacterized protein OS=Trichodesmium erythraeum (strain IMS101) GN=Tery_1165 PE=4 SV=1	NaN	NaN	NaN	NaN	NaN	NaN	NaN	NaN	NaN	NaN	NaN	NaN	NaN	NaN	NaN	NaN	NaN	NaN	1.8663	0.0708	NaN	NaN	1.357	0.0515	NaN	NaN	NaN	NaN	NaN	NaN	NaN	NaN	NaN	NaN	NaN	NaN	NaN	NaN	NaN	NaN	NaN	NaN	NaN	NaN	NaN	NaN	NaN	NaN
Q10WQ8	Uncharacterized protein OS=Trichodesmium erythraeum (strain IMS101) GN=Tery_4322 PE=4 SV=1	3.6366	0.0733	NaN	NaN	NaN	NaN	4.9086	0.0989	NaN	NaN	NaN	NaN	3.5996	0.0725	NaN	NaN	NaN	NaN	4.9735	0.1002	3.8956	0.0785	3.4	0.0685	NaN	NaN	NaN	NaN	NaN	NaN	NaN	NaN	NaN	NaN	3.2257	0.065	2.9599	0.0596	7.9928	0.161	NaN	NaN	NaN	NaN	NaN	NaN	NaN	NaN
Q10Y16	Methyltransferase type 12 OS=Trichodesmium erythraeum (strain IMS101) GN=Tery_3813 PE=4 SV=1	NaN	NaN	NaN	NaN	1.2437	0.0319	2.0486	0.0525	NaN	NaN	1.2591	0.0323	NaN	NaN	NaN	NaN	NaN	NaN	NaN	NaN	1.625	0.0416	1.8827	0.0482	NaN	NaN	NaN	NaN	NaN	NaN	2.3801	0.061	NaN	NaN	NaN	NaN	1.3283	0.034	NaN	NaN	NaN	NaN	NaN	NaN	NaN	NaN	1.4317	0.0367
Q114I9	AMP-dependent synthetase and ligase OS=Trichodesmium erythraeum (strain IMS101) GN=Tery_1829 PE=4 SV=1	NaN	NaN	NaN	NaN	NaN	NaN	NaN	NaN	NaN	NaN	NaN	NaN	NaN	NaN	NaN	NaN	NaN	NaN	NaN	NaN	NaN	NaN	NaN	NaN	NaN	NaN	NaN	NaN	NaN	NaN	NaN	NaN	NaN	NaN	NaN	NaN	0.9254	0.069	NaN	NaN	NaN	NaN	1.9875	0.1481	1.4927	0.1112	1.4703	0.1096
Q112G1	Tetratricopeptide TPR_2 OS=Trichodesmium erythraeum (strain IMS101) GN=Tery_2395 PE=4 SV=1	NaN	NaN	NaN	NaN	NaN	NaN	NaN	NaN	2.5464	0.0832	2.0199	0.066	NaN	NaN	NaN	NaN	NaN	NaN	NaN	NaN	NaN	NaN	NaN	NaN	NaN	NaN	NaN	NaN	3.447	0.1126	NaN	NaN	NaN	NaN	NaN	NaN	0.9993	0.0326	1.046	0.0342	1.7242	0.0563	NaN	NaN	NaN	NaN	NaN	NaN
Q10Z03	ABC-1 OS=Trichodesmium erythraeum (strain IMS101) GN=Tery_3425 PE=4 SV=1	NaN	NaN	NaN	NaN	NaN	NaN	NaN	NaN	2.2328	0.1446	3.1452	0.2037	NaN	NaN	NaN	NaN	NaN	NaN	NaN	NaN	NaN	NaN	NaN	NaN	NaN	NaN	NaN	NaN	NaN	NaN	NaN	NaN	NaN	NaN	NaN	NaN	NaN	NaN	NaN	NaN	2.4488	0.1586	NaN	NaN	NaN	NaN	2.1797	0.1411
Q110U7	Phosphoribosylformylglycinamidine cyclo-ligase OS=Trichodesmium erythraeum (strain IMS101) GN=purM PE=3 SV=1	NaN	NaN	NaN	NaN	NaN	NaN	NaN	NaN	NaN	NaN	NaN	NaN	NaN	NaN	NaN	NaN	1.5027	0.0542	NaN	NaN	NaN	NaN	NaN	NaN	NaN	NaN	NaN	NaN	NaN	NaN	NaN	NaN	NaN	NaN	NaN	NaN	2.4932	0.0899	NaN	NaN	2.4409	0.088	2.2613	0.0816	NaN	NaN	NaN	NaN
Q115K6	Glucose-1-phosphate thymidyltransferase OS=Trichodesmium erythraeum (strain IMS101) GN=Tery_1537 PE=4 SV=1	NaN	NaN	NaN	NaN	NaN	NaN	NaN	NaN	NaN	NaN	NaN	NaN	NaN	NaN	NaN	NaN	NaN	NaN	NaN	NaN	NaN	NaN	NaN	NaN	NaN	NaN	NaN	NaN	NaN	NaN	NaN	NaN	NaN	NaN	NaN	NaN	2.147	0.0856	NaN	NaN	2.5398	0.1013	NaN	NaN	2.6254	0.1047	2.7812	0.1109
Q117C5	Aminotransferase OS=Trichodesmium erythraeum (strain IMS101) GN=Tery_1023 PE=4 SV=1	NaN	NaN	NaN	NaN	NaN	NaN	NaN	NaN	NaN	NaN	NaN	NaN	NaN	NaN	NaN	NaN	NaN	NaN	NaN	NaN	NaN	NaN	NaN	NaN	NaN	NaN	NaN	NaN	NaN	NaN	1.3255	0.0576	NaN	NaN	NaN	NaN	2.53	0.1099	3.4699	0.1507	3.4776	0.151	NaN	NaN	3.2178	0.1398	2.3874	0.1037
Q10UZ9	Putative anti-sigma regulatory factor_ serine/threonine protein kinase OS=Trichodesmium erythraeum (strain IMS101) GN=Tery_5013 PE=4 SV=1	NaN	NaN	16.827	0.268	NaN	NaN	NaN	NaN	NaN	NaN	NaN	NaN	NaN	NaN	NaN	NaN	NaN	NaN	NaN	NaN	NaN	NaN	NaN	NaN	NaN	NaN	NaN	NaN	NaN	NaN	26.6465	0.4245	NaN	NaN	16.4581	0.2622	11.472	0.1827	13.2656	0.2113	NaN	NaN	6.5631	0.1045	NaN	NaN	NaN	NaN
Q10XN8	DNA gyrase subunit B OS=Trichodesmium erythraeum (strain IMS101) GN=Tery_3961 PE=3 SV=1	NaN	NaN	NaN	NaN	NaN	NaN	NaN	NaN	NaN	NaN	NaN	NaN	NaN	NaN	NaN	NaN	NaN	NaN	NaN	NaN	NaN	NaN	NaN	NaN	1.1221	0.113	NaN	NaN	NaN	NaN	NaN	NaN	NaN	NaN	NaN	NaN	NaN	NaN	NaN	NaN	NaN	NaN	NaN	NaN	0.7412	0.0747	1.039	0.1046
Q117Y0	Molybdopterin molybdochelatase OS=Trichodesmium erythraeum (strain IMS101) GN=Tery_0767 PE=4 SV=1	NaN	NaN	NaN	NaN	NaN	NaN	NaN	NaN	NaN	NaN	NaN	NaN	NaN	NaN	NaN	NaN	NaN	NaN	NaN	NaN	NaN	NaN	NaN	NaN	NaN	NaN	NaN	NaN	NaN	NaN	NaN	NaN	NaN	NaN	NaN	NaN	2.8165	0.1269	6.3455	0.286	5.8427	0.2633	4.7495	0.214	NaN	NaN	3.9069	0.1761
Q10W84	Ferredoxin OS=Trichodesmium erythraeum (strain IMS101) GN=Tery_4504 PE=4 SV=1	NaN	NaN	NaN	NaN	NaN	NaN	NaN	NaN	NaN	NaN	NaN	NaN	NaN	NaN	NaN	NaN	NaN	NaN	NaN	NaN	5.6634	0.0664	5.7292	0.0672	NaN	NaN	NaN	NaN	NaN	NaN	NaN	NaN	3.7128	0.0435	3.8272	0.0449	2.6502	0.0311	3.5338	0.0414	NaN	NaN	NaN	NaN	NaN	NaN	NaN	NaN
Q110C8	50S ribosomal protein L36 OS=Trichodesmium erythraeum (strain IMS101) GN=rpmJ PE=3 SV=1	NaN	NaN	NaN	NaN	NaN	NaN	NaN	NaN	NaN	NaN	NaN	NaN	NaN	NaN	NaN	NaN	NaN	NaN	16.11	0.0735	12.9241	0.059	11.1517	0.0509	NaN	NaN	NaN	NaN	NaN	NaN	NaN	NaN	NaN	NaN	NaN	NaN	7.5783	0.0346	8.1952	0.0374	7.8102	0.0356	6.6736	0.0305	5.6244	0.0257	NaN	NaN
Q110C7	Translation initiation factor IF-1 OS=Trichodesmium erythraeum (strain IMS101) GN=infA PE=3 SV=1	NaN	NaN	NaN	NaN	NaN	NaN	NaN	NaN	9.8127	0.084	NaN	NaN	NaN	NaN	NaN	NaN	NaN	NaN	NaN	NaN	9.384	0.0804	NaN	NaN	11.5343	0.0988	7.8606	0.0673	NaN	NaN	16.5108	0.1414	NaN	NaN	16.002	0.1371	NaN	NaN	6.9987	0.0599	NaN	NaN	NaN	NaN	NaN	NaN	NaN	NaN
Q10ZF8	NADPH-dependent FMN reductase OS=Trichodesmium erythraeum (strain IMS101) GN=Tery_3252 PE=4 SV=1	4.1229	0.087	NaN	NaN	3.1728	0.0669	2.7151	0.0573	4.3368	0.0915	4.248	0.0896	5.0856	0.1073	NaN	NaN	2.4598	0.0519	NaN	NaN	NaN	NaN	NaN	NaN	NaN	NaN	NaN	NaN	NaN	NaN	NaN	NaN	NaN	NaN	NaN	NaN	NaN	NaN	NaN	NaN	NaN	NaN	NaN	NaN	NaN	NaN	NaN	NaN
Q114J4	Geranylgeranyl reductase OS=Trichodesmium erythraeum (strain IMS101) GN=Tery_1823 PE=4 SV=1	NaN	NaN	NaN	NaN	NaN	NaN	NaN	NaN	NaN	NaN	NaN	NaN	NaN	NaN	NaN	NaN	NaN	NaN	NaN	NaN	1.2223	0.0553	NaN	NaN	NaN	NaN	NaN	NaN	NaN	NaN	NaN	NaN	NaN	NaN	NaN	NaN	NaN	NaN	NaN	NaN	NaN	NaN	NaN	NaN	1.0062	0.0455	NaN	NaN
Q10XG5	Uncharacterized protein OS=Trichodesmium erythraeum (strain IMS101) GN=Tery_4045 PE=4 SV=1	NaN	NaN	NaN	NaN	NaN	NaN	NaN	NaN	NaN	NaN	NaN	NaN	NaN	NaN	NaN	NaN	NaN	NaN	NaN	NaN	2.8404	0.0602	NaN	NaN	NaN	NaN	NaN	NaN	NaN	NaN	NaN	NaN	NaN	NaN	NaN	NaN	4.5728	0.0968	NaN	NaN	NaN	NaN	NaN	NaN	3.2781	0.0694	NaN	NaN
Q112X7	Protoporphyrinogen oxidase OS=Trichodesmium erythraeum (strain IMS101) GN=Tery_2218 PE=4 SV=1	NaN	NaN	NaN	NaN	NaN	NaN	NaN	NaN	NaN	NaN	NaN	NaN	NaN	NaN	NaN	NaN	NaN	NaN	NaN	NaN	NaN	NaN	NaN	NaN	NaN	NaN	NaN	NaN	NaN	NaN	NaN	NaN	NaN	NaN	NaN	NaN	1.2141	0.0633	1.9012	0.0992	1.7188	0.0897	2.4243	0.1265	2.7461	0.1433	2.2662	0.1182
Q110S6	Uncharacterized protein OS=Trichodesmium erythraeum (strain IMS101) GN=Tery_2822 PE=4 SV=1	NaN	NaN	NaN	NaN	NaN	NaN	NaN	NaN	NaN	NaN	NaN	NaN	NaN	NaN	NaN	NaN	NaN	NaN	NaN	NaN	NaN	NaN	NaN	NaN	NaN	NaN	NaN	NaN	NaN	NaN	NaN	NaN	NaN	NaN	NaN	NaN	0.8743	0.0526	NaN	NaN	NaN	NaN	2.7595	0.1659	2.4704	0.1485	2.7977	0.1682
Q114R5	Protein GrpE OS=Trichodesmium erythraeum (strain IMS101) GN=grpE PE=3 SV=1	NaN	NaN	NaN	NaN	NaN	NaN	NaN	NaN	NaN	NaN	NaN	NaN	NaN	NaN	NaN	NaN	NaN	NaN	3.8015	0.105	NaN	NaN	1.5754	0.0435	NaN	NaN	NaN	NaN	NaN	NaN	NaN	NaN	NaN	NaN	NaN	NaN	NaN	NaN	2.0168	0.0557	NaN	NaN	2.679	0.074	NaN	NaN	NaN	NaN
Q114R3	Chaperone protein DnaJ OS=Trichodesmium erythraeum (strain IMS101) GN=dnaJ PE=3 SV=1	NaN	NaN	NaN	NaN	NaN	NaN	NaN	NaN	NaN	NaN	NaN	NaN	NaN	NaN	NaN	NaN	NaN	NaN	NaN	NaN	NaN	NaN	NaN	NaN	NaN	NaN	NaN	NaN	NaN	NaN	NaN	NaN	NaN	NaN	NaN	NaN	NaN	NaN	NaN	NaN	8.7663	0.3608	NaN	NaN	10.2373	0.4214	NaN	NaN
Q10YC5	Aminotransferase OS=Trichodesmium erythraeum (strain IMS101) GN=Tery_3688 PE=4 SV=1	NaN	NaN	NaN	NaN	NaN	NaN	NaN	NaN	NaN	NaN	NaN	NaN	NaN	NaN	NaN	NaN	NaN	NaN	NaN	NaN	NaN	NaN	NaN	NaN	NaN	NaN	NaN	NaN	NaN	NaN	NaN	NaN	NaN	NaN	NaN	NaN	2.7184	0.1281	NaN	NaN	NaN	NaN	3.4123	0.1609	6.696	0.3156	4.2151	0.1987
Q10UZ8	Serine phosphatase OS=Trichodesmium erythraeum (strain IMS101) GN=Tery_5014 PE=4 SV=1	NaN	NaN	NaN	NaN	NaN	NaN	NaN	NaN	NaN	NaN	NaN	NaN	NaN	NaN	NaN	NaN	NaN	NaN	NaN	NaN	NaN	NaN	NaN	NaN	NaN	NaN	NaN	NaN	NaN	NaN	NaN	NaN	NaN	NaN	NaN	NaN	0.8718	0.0448	NaN	NaN	NaN	NaN	2.4161	0.1241	3.0103	0.1546	2.6238	0.1348
Q116R2	Rod shape-determining protein MreB OS=Trichodesmium erythraeum (strain IMS101) GN=Tery_1150 PE=4 SV=1	NaN	NaN	NaN	NaN	NaN	NaN	NaN	NaN	NaN	NaN	NaN	NaN	NaN	NaN	NaN	NaN	NaN	NaN	NaN	NaN	NaN	NaN	NaN	NaN	NaN	NaN	NaN	NaN	NaN	NaN	NaN	NaN	NaN	NaN	2.2482	0.0828	NaN	NaN	NaN	NaN	2.4896	0.0917	3.0406	0.112	2.7975	0.1031	3.6483	0.1344
Q112L3	Uncharacterized protein OS=Trichodesmium erythraeum (strain IMS101) GN=Tery_2341 PE=4 SV=1	NaN	NaN	NaN	NaN	NaN	NaN	NaN	NaN	NaN	NaN	NaN	NaN	NaN	NaN	NaN	NaN	NaN	NaN	NaN	NaN	NaN	NaN	NaN	NaN	NaN	NaN	NaN	NaN	NaN	NaN	NaN	NaN	NaN	NaN	NaN	NaN	1.6952	0.0561	NaN	NaN	NaN	NaN	NaN	NaN	NaN	NaN	NaN	NaN
Q111W4	Carboxymethylenebutenolidase OS=Trichodesmium erythraeum (strain IMS101) GN=Tery_2503 PE=4 SV=1	NaN	NaN	NaN	NaN	NaN	NaN	NaN	NaN	NaN	NaN	NaN	NaN	NaN	NaN	NaN	NaN	NaN	NaN	4.6143	0.1265	3.3827	0.0927	NaN	NaN	NaN	NaN	NaN	NaN	NaN	NaN	7.1968	0.1973	6.0867	0.1668	NaN	NaN	NaN	NaN	2.8962	0.0794	3.2349	0.0887	NaN	NaN	NaN	NaN	NaN	NaN
Q10XJ9	Cysteine--tRNA ligase OS=Trichodesmium erythraeum (strain IMS101) GN=cysS PE=3 SV=1	NaN	NaN	NaN	NaN	NaN	NaN	NaN	NaN	NaN	NaN	NaN	NaN	NaN	NaN	NaN	NaN	NaN	NaN	NaN	NaN	NaN	NaN	NaN	NaN	NaN	NaN	NaN	NaN	NaN	NaN	NaN	NaN	NaN	NaN	NaN	NaN	NaN	NaN	NaN	NaN	NaN	NaN	1.6811	0.0943	1.4278	0.0801	1.9987	0.1121
Q10XS8	Uncharacterized protein OS=Trichodesmium erythraeum (strain IMS101) GN=Tery_3914 PE=4 SV=1	NaN	NaN	NaN	NaN	NaN	NaN	NaN	NaN	NaN	NaN	NaN	NaN	NaN	NaN	NaN	NaN	NaN	NaN	NaN	NaN	7.1184	0.1413	6.1194	0.1214	5.0675	0.1006	7.8998	0.1568	NaN	NaN	NaN	NaN	NaN	NaN	NaN	NaN	NaN	NaN	NaN	NaN	2.3207	0.0461	NaN	NaN	3.6249	0.0719	NaN	NaN
Q10Y09	Beta-ketoacyl synthase OS=Trichodesmium erythraeum (strain IMS101) GN=Tery_3821 PE=4 SV=1	NaN	NaN	NaN	NaN	NaN	NaN	NaN	NaN	NaN	NaN	NaN	NaN	NaN	NaN	NaN	NaN	NaN	NaN	NaN	NaN	NaN	NaN	NaN	NaN	NaN	NaN	NaN	NaN	NaN	NaN	NaN	NaN	NaN	NaN	NaN	NaN	NaN	NaN	0.5571	0.118	5.1953	1.1002	NaN	NaN	NaN	NaN	NaN	NaN
Q114Q0	Uncharacterized protein OS=Trichodesmium erythraeum (strain IMS101) GN=Tery_1764 PE=4 SV=1	NaN	NaN	NaN	NaN	NaN	NaN	NaN	NaN	NaN	NaN	NaN	NaN	NaN	NaN	NaN	NaN	NaN	NaN	NaN	NaN	NaN	NaN	NaN	NaN	NaN	NaN	NaN	NaN	NaN	NaN	NaN	NaN	NaN	NaN	NaN	NaN	NaN	NaN	5.7508	0.2799	1.564	0.0761	NaN	NaN	2.16	0.1051	2.61	0.127
Q118Q4	Uncharacterized protein OS=Trichodesmium erythraeum (strain IMS101) GN=Tery_0575 PE=4 SV=1	NaN	NaN	NaN	NaN	NaN	NaN	NaN	NaN	5.8257	0.1298	6.2016	0.1382	NaN	NaN	NaN	NaN	NaN	NaN	NaN	NaN	NaN	NaN	NaN	NaN	NaN	NaN	NaN	NaN	NaN	NaN	NaN	NaN	NaN	NaN	NaN	NaN	3.138	0.0699	NaN	NaN	NaN	NaN	NaN	NaN	NaN	NaN	NaN	NaN
Q10ZT7	Uncharacterized protein OS=Trichodesmium erythraeum (strain IMS101) GN=Tery_3104 PE=4 SV=1	NaN	NaN	NaN	NaN	NaN	NaN	4.2987	0.1534	NaN	NaN	NaN	NaN	NaN	NaN	NaN	NaN	NaN	NaN	NaN	NaN	NaN	NaN	NaN	NaN	NaN	NaN	NaN	NaN	NaN	NaN	NaN	NaN	4.5722	0.1631	4.0574	0.1448	NaN	NaN	NaN	NaN	NaN	NaN	NaN	NaN	NaN	NaN	NaN	NaN
Q113K5	Methylthioribose-1-phosphate isomerase OS=Trichodesmium erythraeum (strain IMS101) GN=mtnA PE=3 SV=1	NaN	NaN	NaN	NaN	NaN	NaN	NaN	NaN	NaN	NaN	NaN	NaN	NaN	NaN	NaN	NaN	NaN	NaN	NaN	NaN	NaN	NaN	NaN	NaN	NaN	NaN	NaN	NaN	NaN	NaN	NaN	NaN	NaN	NaN	NaN	NaN	NaN	NaN	NaN	NaN	NaN	NaN	NaN	NaN	NaN	NaN	NaN	NaN
Q11A23	Trans-hexaprenyltranstransferase OS=Trichodesmium erythraeum (strain IMS101) GN=Tery_0157 PE=3 SV=1	NaN	NaN	NaN	NaN	NaN	NaN	1.001	0.0363	NaN	NaN	NaN	NaN	2.4565	0.0891	NaN	NaN	NaN	NaN	NaN	NaN	NaN	NaN	NaN	NaN	NaN	NaN	NaN	NaN	NaN	NaN	NaN	NaN	NaN	NaN	NaN	NaN	1.6137	0.0585	NaN	NaN	1.7302	0.0627	NaN	NaN	NaN	NaN	NaN	NaN
Q10VZ6	Deoxyribose-phosphate aldolase OS=Trichodesmium erythraeum (strain IMS101) GN=deoC PE=3 SV=1	NaN	NaN	NaN	NaN	NaN	NaN	4.8393	0.1198	NaN	NaN	NaN	NaN	NaN	NaN	NaN	NaN	NaN	NaN	NaN	NaN	3.2069	0.0794	3.4021	0.0843	NaN	NaN	NaN	NaN	NaN	NaN	NaN	NaN	8.3647	0.2072	NaN	NaN	3.4039	0.0843	4.7128	0.1167	4.8889	0.1211	NaN	NaN	5.3391	0.1322	NaN	NaN
Q112E6	ABC transporter related OS=Trichodesmium erythraeum (strain IMS101) GN=Tery_2411 PE=4 SV=1	NaN	NaN	NaN	NaN	NaN	NaN	NaN	NaN	NaN	NaN	NaN	NaN	NaN	NaN	NaN	NaN	NaN	NaN	NaN	NaN	NaN	NaN	NaN	NaN	NaN	NaN	NaN	NaN	NaN	NaN	NaN	NaN	NaN	NaN	NaN	NaN	1.4428	0.0576	NaN	NaN	1.7736	0.0708	NaN	NaN	2.7999	0.1118	1.8068	0.0721
Q113H8	Sulfotransferase OS=Trichodesmium erythraeum (strain IMS101) GN=Tery_2110 PE=4 SV=1	NaN	NaN	NaN	NaN	NaN	NaN	2.5629	0.0911	NaN	NaN	NaN	NaN	NaN	NaN	NaN	NaN	NaN	NaN	NaN	NaN	NaN	NaN	NaN	NaN	NaN	NaN	NaN	NaN	NaN	NaN	NaN	NaN	NaN	NaN	NaN	NaN	NaN	NaN	2.5265	0.0898	2.4462	0.087	3.9464	0.1403	NaN	NaN	2.3985	0.0853
Q10YT9	RfaE bifunctional protein OS=Trichodesmium erythraeum (strain IMS101) GN=Tery_3495 PE=4 SV=1	NaN	NaN	NaN	NaN	NaN	NaN	NaN	NaN	NaN	NaN	NaN	NaN	NaN	NaN	NaN	NaN	NaN	NaN	NaN	NaN	NaN	NaN	NaN	NaN	NaN	NaN	NaN	NaN	NaN	NaN	NaN	NaN	NaN	NaN	NaN	NaN	1.6996	0.0664	1.9542	0.0764	2.0259	0.0792	1.939	0.0758	2.3083	0.0902	2.3458	0.0917
Q10YH9	Uncharacterized protein OS=Trichodesmium erythraeum (strain IMS101) GN=Tery_3625 PE=4 SV=1	NaN	NaN	NaN	NaN	8.8509	0.2296	NaN	NaN	NaN	NaN	2.1405	0.0555	2.2698	0.0589	2.3238	0.0603	1.6777	0.0435	NaN	NaN	2.104	0.0546	NaN	NaN	NaN	NaN	NaN	NaN	NaN	NaN	NaN	NaN	2.6588	0.069	2.5628	0.0665	NaN	NaN	NaN	NaN	NaN	NaN	NaN	NaN	NaN	NaN	NaN	NaN
Q10YZ0	Valine--tRNA ligase OS=Trichodesmium erythraeum (strain IMS101) GN=valS PE=3 SV=1	NaN	NaN	NaN	NaN	NaN	NaN	NaN	NaN	NaN	NaN	NaN	NaN	NaN	NaN	NaN	NaN	NaN	NaN	NaN	NaN	1.5004	0.1573	NaN	NaN	NaN	NaN	NaN	NaN	NaN	NaN	NaN	NaN	NaN	NaN	NaN	NaN	NaN	NaN	NaN	NaN	1.7837	0.187	NaN	NaN	NaN	NaN	2.2733	0.2384
Q10YB9	Phosphorylase OS=Trichodesmium erythraeum (strain IMS101) GN=Tery_3694 PE=3 SV=1	NaN	NaN	NaN	NaN	NaN	NaN	NaN	NaN	NaN	NaN	NaN	NaN	NaN	NaN	NaN	NaN	NaN	NaN	3.8979	0.3808	1.5209	0.1486	1.9767	0.1931	NaN	NaN	NaN	NaN	NaN	NaN	NaN	NaN	NaN	NaN	NaN	NaN	0.9079	0.0887	NaN	NaN	1.441	0.1408	NaN	NaN	NaN	NaN	NaN	NaN
Q118M1	2-C-methyl-D-erythritol 4-phosphate cytidylyltransferase OS=Trichodesmium erythraeum (strain IMS101) GN=ispD PE=3 SV=1	NaN	NaN	NaN	NaN	NaN	NaN	1.542	0.0385	NaN	NaN	NaN	NaN	NaN	NaN	NaN	NaN	NaN	NaN	NaN	NaN	2.1082	0.0526	1.3873	0.0346	NaN	NaN	NaN	NaN	NaN	NaN	NaN	NaN	NaN	NaN	NaN	NaN	1.3224	0.033	1.4963	0.0373	1.5888	0.0396	1.5589	0.0389	NaN	NaN	NaN	NaN
Q10YY8	DNA-directed RNA polymerase subunit omega OS=Trichodesmium erythraeum (strain IMS101) GN=rpoZ PE=3 SV=1	NaN	NaN	NaN	NaN	NaN	NaN	NaN	NaN	NaN	NaN	NaN	NaN	2.9255	0.028	NaN	NaN	NaN	NaN	9.625	0.092	NaN	NaN	6.0461	0.0578	NaN	NaN	NaN	NaN	NaN	NaN	NaN	NaN	6.3669	0.0608	NaN	NaN	NaN	NaN	1.732	0.0165	NaN	NaN	NaN	NaN	NaN	NaN	NaN	NaN
Q10X83	Nitrogenase cofactor biosynthesis protein NifB OS=Trichodesmium erythraeum (strain IMS101) GN=Tery_4133 PE=3 SV=1	NaN	NaN	NaN	NaN	NaN	NaN	NaN	NaN	NaN	NaN	NaN	NaN	NaN	NaN	NaN	NaN	NaN	NaN	NaN	NaN	NaN	NaN	NaN	NaN	NaN	NaN	NaN	NaN	NaN	NaN	NaN	NaN	NaN	NaN	NaN	NaN	NaN	NaN	NaN	NaN	NaN	NaN	NaN	NaN	NaN	NaN	NaN	NaN
Q117X6	Glucokinase OS=Trichodesmium erythraeum (strain IMS101) GN=Tery_0774 PE=3 SV=1	NaN	NaN	NaN	NaN	NaN	NaN	NaN	NaN	NaN	NaN	NaN	NaN	NaN	NaN	NaN	NaN	NaN	NaN	NaN	NaN	NaN	NaN	NaN	NaN	NaN	NaN	NaN	NaN	NaN	NaN	NaN	NaN	NaN	NaN	NaN	NaN	1.2954	0.0497	NaN	NaN	5.3823	0.2067	NaN	NaN	1.7468	0.0671	5.4239	0.2083
Q116X6	ABC-2 type transporter OS=Trichodesmium erythraeum (strain IMS101) GN=Tery_1079 PE=4 SV=1	NaN	NaN	NaN	NaN	NaN	NaN	NaN	NaN	NaN	NaN	NaN	NaN	NaN	NaN	NaN	NaN	NaN	NaN	NaN	NaN	2.4428	0.0777	1.9273	0.0613	NaN	NaN	NaN	NaN	NaN	NaN	NaN	NaN	NaN	NaN	4.0045	0.1274	2.1542	0.0685	NaN	NaN	NaN	NaN	NaN	NaN	1.9448	0.0619	NaN	NaN
Q117C2	Cobalamin biosynthesis protein CobW OS=Trichodesmium erythraeum (strain IMS101) GN=Tery_1027 PE=4 SV=1	NaN	NaN	NaN	NaN	NaN	NaN	NaN	NaN	NaN	NaN	NaN	NaN	NaN	NaN	NaN	NaN	NaN	NaN	NaN	NaN	NaN	NaN	NaN	NaN	NaN	NaN	NaN	NaN	NaN	NaN	NaN	NaN	NaN	NaN	NaN	NaN	NaN	NaN	NaN	NaN	1.6879	0.0666	1.2414	0.049	1.3457	0.0531	0.9357	0.0369
Q10WN0	Nicotinate-nucleotide pyrophosphorylase (Carboxylating) OS=Trichodesmium erythraeum (strain IMS101) GN=Tery_4352 PE=3 SV=1	NaN	NaN	NaN	NaN	NaN	NaN	NaN	NaN	NaN	NaN	NaN	NaN	NaN	NaN	NaN	NaN	NaN	NaN	NaN	NaN	NaN	NaN	NaN	NaN	NaN	NaN	NaN	NaN	NaN	NaN	NaN	NaN	NaN	NaN	NaN	NaN	NaN	NaN	1.3655	0.0434	NaN	NaN	2.8386	0.0902	1.2279	0.039	NaN	NaN
Q10YA8	Acetyl-coenzyme A carboxylase carboxyl transferase subunit alpha / biotin carboxylase OS=Trichodesmium erythraeum (strain IMS101) GN=Tery_3707 PE=4 SV=1	NaN	NaN	NaN	NaN	NaN	NaN	NaN	NaN	NaN	NaN	NaN	NaN	NaN	NaN	NaN	NaN	NaN	NaN	NaN	NaN	NaN	NaN	NaN	NaN	NaN	NaN	NaN	NaN	NaN	NaN	NaN	NaN	NaN	NaN	NaN	NaN	NaN	NaN	NaN	NaN	NaN	NaN	2.0128	0.1006	1.9802	0.099	13.5951	0.6797
Q9KJL6	NifX OS=Trichodesmium erythraeum (strain IMS101) GN=nifX PE=4 SV=1	NaN	NaN	NaN	NaN	NaN	NaN	NaN	NaN	NaN	NaN	NaN	NaN	NaN	NaN	NaN	NaN	NaN	NaN	NaN	NaN	14.9545	0.2291	NaN	NaN	NaN	NaN	NaN	NaN	NaN	NaN	21.3374	0.3268	NaN	NaN	23.411	0.3586	NaN	NaN	NaN	NaN	NaN	NaN	NaN	NaN	NaN	NaN	NaN	NaN
Q10Z27	Microcompartments protein OS=Trichodesmium erythraeum (strain IMS101) GN=Tery_3396 PE=4 SV=1	NaN	NaN	NaN	NaN	NaN	NaN	1.5728	0.0366	NaN	NaN	3.1698	0.0738	NaN	NaN	NaN	NaN	NaN	NaN	NaN	NaN	NaN	NaN	1.1332	0.0264	NaN	NaN	NaN	NaN	NaN	NaN	NaN	NaN	2.4231	0.0564	NaN	NaN	NaN	NaN	NaN	NaN	1.3204	0.0307	NaN	NaN	NaN	NaN	NaN	NaN
Q10W58	Pathogenesis-related transcriptional factor and ERF OS=Trichodesmium erythraeum (strain IMS101) GN=Tery_4536 PE=4 SV=1	NaN	NaN	NaN	NaN	NaN	NaN	NaN	NaN	NaN	NaN	2.5992	0.0503	NaN	NaN	2.6111	0.0505	NaN	NaN	NaN	NaN	2.5558	0.0495	NaN	NaN	NaN	NaN	NaN	NaN	NaN	NaN	NaN	NaN	NaN	NaN	2.8293	0.0547	NaN	NaN	NaN	NaN	NaN	NaN	NaN	NaN	NaN	NaN	NaN	NaN
Q112G0	CoA-binding OS=Trichodesmium erythraeum (strain IMS101) GN=Tery_2396 PE=4 SV=1	NaN	NaN	NaN	NaN	NaN	NaN	3.7836	0.0592	NaN	NaN	4.1161	0.0644	NaN	NaN	NaN	NaN	NaN	NaN	NaN	NaN	NaN	NaN	2.3127	0.0362	NaN	NaN	NaN	NaN	NaN	NaN	NaN	NaN	2.5045	0.0392	NaN	NaN	NaN	NaN	NaN	NaN	NaN	NaN	2.4941	0.039	2.7646	0.0432	3.0068	0.047
Q10WD0	Uncharacterized protein OS=Trichodesmium erythraeum (strain IMS101) GN=Tery_4457 PE=4 SV=1	NaN	NaN	NaN	NaN	NaN	NaN	NaN	NaN	NaN	NaN	NaN	NaN	NaN	NaN	NaN	NaN	NaN	NaN	NaN	NaN	NaN	NaN	2.4437	0.038	NaN	NaN	NaN	NaN	NaN	NaN	NaN	NaN	NaN	NaN	NaN	NaN	NaN	NaN	NaN	NaN	3.0354	0.0472	NaN	NaN	NaN	NaN	NaN	NaN
Q117L8	GMP synthase [glutamine-hydrolyzing] OS=Trichodesmium erythraeum (strain IMS101) GN=guaA PE=3 SV=1	NaN	NaN	NaN	NaN	NaN	NaN	NaN	NaN	NaN	NaN	NaN	NaN	NaN	NaN	NaN	NaN	NaN	NaN	NaN	NaN	0.8948	0.0586	NaN	NaN	NaN	NaN	NaN	NaN	NaN	NaN	NaN	NaN	NaN	NaN	NaN	NaN	0.7873	0.0516	0.7677	0.0503	NaN	NaN	NaN	NaN	1.1388	0.0746	1.082	0.0709
Q10UW6	Phycoerythrobilin:ferredoxin oxidoreductase OS=Trichodesmium erythraeum (strain IMS101) GN=pebB PE=3 SV=1	NaN	NaN	NaN	NaN	NaN	NaN	NaN	NaN	NaN	NaN	NaN	NaN	NaN	NaN	NaN	NaN	NaN	NaN	6.3185	0.1897	NaN	NaN	NaN	NaN	5.1714	0.1553	NaN	NaN	9.9013	0.2973	NaN	NaN	8.7762	0.2635	7.5491	0.2267	NaN	NaN	NaN	NaN	NaN	NaN	NaN	NaN	NaN	NaN	NaN	NaN
Q119Z8	Aminotransferase_ class V OS=Trichodesmium erythraeum (strain IMS101) GN=Tery_0185 PE=3 SV=1	NaN	NaN	NaN	NaN	NaN	NaN	NaN	NaN	NaN	NaN	NaN	NaN	NaN	NaN	NaN	NaN	NaN	NaN	NaN	NaN	NaN	NaN	NaN	NaN	NaN	NaN	NaN	NaN	NaN	NaN	NaN	NaN	NaN	NaN	NaN	NaN	NaN	NaN	1.8496	0.0821	2.5078	0.1113	3.117	0.1383	6.1182	0.2715	3.5515	0.1576
Q117S0	Putative iron-sulfur cluster-binding protein OS=Trichodesmium erythraeum (strain IMS101) GN=Tery_0844 PE=4 SV=1	NaN	NaN	NaN	NaN	NaN	NaN	NaN	NaN	NaN	NaN	NaN	NaN	NaN	NaN	NaN	NaN	NaN	NaN	NaN	NaN	NaN	NaN	NaN	NaN	NaN	NaN	NaN	NaN	NaN	NaN	NaN	NaN	3.1799	0.107	4.8143	0.162	NaN	NaN	NaN	NaN	NaN	NaN	NaN	NaN	NaN	NaN	NaN	NaN
Q112R9	Uncharacterized protein OS=Trichodesmium erythraeum (strain IMS101) GN=Tery_2279 PE=4 SV=1	NaN	NaN	NaN	NaN	NaN	NaN	NaN	NaN	NaN	NaN	NaN	NaN	NaN	NaN	NaN	NaN	NaN	NaN	NaN	NaN	NaN	NaN	NaN	NaN	NaN	NaN	NaN	NaN	NaN	NaN	NaN	NaN	NaN	NaN	4.2386	0.1619	NaN	NaN	NaN	NaN	NaN	NaN	2.3046	0.088	NaN	NaN	NaN	NaN
Q111A6	PfkB OS=Trichodesmium erythraeum (strain IMS101) GN=Tery_2734 PE=4 SV=1	NaN	NaN	NaN	NaN	NaN	NaN	NaN	NaN	NaN	NaN	NaN	NaN	NaN	NaN	NaN	NaN	NaN	NaN	NaN	NaN	NaN	NaN	NaN	NaN	NaN	NaN	NaN	NaN	NaN	NaN	NaN	NaN	NaN	NaN	NaN	NaN	NaN	NaN	NaN	NaN	NaN	NaN	5.2364	0.188	NaN	NaN	NaN	NaN
Q114H3	Phosphoribulokinase/uridine kinase OS=Trichodesmium erythraeum (strain IMS101) GN=Tery_1845 PE=4 SV=1	NaN	NaN	NaN	NaN	NaN	NaN	1.6645	0.0588	NaN	NaN	NaN	NaN	NaN	NaN	NaN	NaN	NaN	NaN	NaN	NaN	NaN	NaN	NaN	NaN	NaN	NaN	NaN	NaN	NaN	NaN	NaN	NaN	NaN	NaN	NaN	NaN	NaN	NaN	NaN	NaN	NaN	NaN	NaN	NaN	NaN	NaN	NaN	NaN
Q112T1	C-methyltransferase OS=Trichodesmium erythraeum (strain IMS101) GN=Tery_2265 PE=4 SV=1	NaN	NaN	NaN	NaN	NaN	NaN	NaN	NaN	NaN	NaN	NaN	NaN	NaN	NaN	NaN	NaN	NaN	NaN	NaN	NaN	NaN	NaN	NaN	NaN	NaN	NaN	NaN	NaN	NaN	NaN	NaN	NaN	NaN	NaN	NaN	NaN	2.1028	0.1046	NaN	NaN	NaN	NaN	3.5608	0.1771	NaN	NaN	2.2531	0.1121
Q10YR2	Serine--tRNA ligase OS=Trichodesmium erythraeum (strain IMS101) GN=serS PE=3 SV=1	NaN	NaN	NaN	NaN	NaN	NaN	NaN	NaN	NaN	NaN	NaN	NaN	NaN	NaN	NaN	NaN	NaN	NaN	NaN	NaN	NaN	NaN	NaN	NaN	NaN	NaN	NaN	NaN	NaN	NaN	NaN	NaN	NaN	NaN	NaN	NaN	NaN	NaN	1.2493	0.0604	NaN	NaN	2.7945	0.1351	3.6853	0.1781	3.8942	0.1882
Q10X46	Bifunctional protein FolD OS=Trichodesmium erythraeum (strain IMS101) GN=folD PE=3 SV=1	NaN	NaN	NaN	NaN	NaN	NaN	NaN	NaN	4.0864	0.1267	5.8425	0.1811	NaN	NaN	NaN	NaN	NaN	NaN	NaN	NaN	NaN	NaN	NaN	NaN	NaN	NaN	NaN	NaN	NaN	NaN	NaN	NaN	10.5884	0.3282	NaN	NaN	NaN	NaN	NaN	NaN	NaN	NaN	3.348	0.1038	NaN	NaN	NaN	NaN
Q10VN1	Ribonuclease H OS=Trichodesmium erythraeum (strain IMS101) GN=Tery_4732 PE=4 SV=1	NaN	NaN	NaN	NaN	NaN	NaN	6.1657	0.0615	3.0498	0.0304	NaN	NaN	NaN	NaN	NaN	NaN	NaN	NaN	NaN	NaN	8.5265	0.085	8.391	0.0837	NaN	NaN	NaN	NaN	NaN	NaN	NaN	NaN	NaN	NaN	NaN	NaN	NaN	NaN	NaN	NaN	NaN	NaN	NaN	NaN	NaN	NaN	NaN	NaN
Q111L5	Haloacid dehalogenase-like hydrolase OS=Trichodesmium erythraeum (strain IMS101) GN=Tery_2614 PE=4 SV=1	NaN	NaN	NaN	NaN	NaN	NaN	NaN	NaN	NaN	NaN	NaN	NaN	NaN	NaN	NaN	NaN	NaN	NaN	NaN	NaN	NaN	NaN	NaN	NaN	NaN	NaN	NaN	NaN	NaN	NaN	NaN	NaN	NaN	NaN	NaN	NaN	2.7679	0.0867	3.2014	0.1003	3.2295	0.1012	NaN	NaN	NaN	NaN	NaN	NaN
Q111Q1	Uncharacterized protein OS=Trichodesmium erythraeum (strain IMS101) GN=Tery_2576 PE=4 SV=1	NaN	NaN	NaN	NaN	NaN	NaN	NaN	NaN	NaN	NaN	NaN	NaN	NaN	NaN	NaN	NaN	NaN	NaN	NaN	NaN	NaN	NaN	NaN	NaN	NaN	NaN	NaN	NaN	NaN	NaN	NaN	NaN	NaN	NaN	NaN	NaN	NaN	NaN	NaN	NaN	1.3074	0.0472	NaN	NaN	NaN	NaN	NaN	NaN
Q111Q2	Uncharacterized protein OS=Trichodesmium erythraeum (strain IMS101) GN=Tery_2575 PE=4 SV=1	NaN	NaN	NaN	NaN	NaN	NaN	NaN	NaN	NaN	NaN	NaN	NaN	NaN	NaN	NaN	NaN	NaN	NaN	4.0014	0.1051	2.8637	0.0752	NaN	NaN	NaN	NaN	NaN	NaN	NaN	NaN	NaN	NaN	NaN	NaN	NaN	NaN	2.7981	0.0735	NaN	NaN	NaN	NaN	NaN	NaN	NaN	NaN	NaN	NaN
Q117F1	PBS lyase HEAT-like repeat OS=Trichodesmium erythraeum (strain IMS101) GN=Tery_0995 PE=4 SV=1	NaN	NaN	NaN	NaN	NaN	NaN	NaN	NaN	NaN	NaN	NaN	NaN	NaN	NaN	NaN	NaN	NaN	NaN	6.1376	0.1359	4.2259	0.0936	3.6499	0.0808	1.8207	0.0403	6.5752	0.1456	NaN	NaN	NaN	NaN	NaN	NaN	1.9694	0.0436	NaN	NaN	NaN	NaN	NaN	NaN	NaN	NaN	NaN	NaN	NaN	NaN
Q118Z0	Peptidase S16_ lon-like OS=Trichodesmium erythraeum (strain IMS101) GN=Tery_0478 PE=4 SV=1	NaN	NaN	NaN	NaN	NaN	NaN	NaN	NaN	NaN	NaN	NaN	NaN	NaN	NaN	NaN	NaN	NaN	NaN	NaN	NaN	3.8872	0.0955	NaN	NaN	NaN	NaN	NaN	NaN	NaN	NaN	NaN	NaN	NaN	NaN	NaN	NaN	NaN	NaN	NaN	NaN	NaN	NaN	NaN	NaN	2.8703	0.0705	NaN	NaN
Q10UZ5	Stage II sporulation protein OS=Trichodesmium erythraeum (strain IMS101) GN=Tery_5017 PE=3 SV=1	NaN	NaN	NaN	NaN	NaN	NaN	NaN	NaN	NaN	NaN	NaN	NaN	NaN	NaN	NaN	NaN	NaN	NaN	7.0985	0.0939	4.1517	0.0549	5.2896	0.07	NaN	NaN	6.0508	0.08	NaN	NaN	NaN	NaN	5.9213	0.0783	5.0998	0.0674	NaN	NaN	NaN	NaN	NaN	NaN	NaN	NaN	NaN	NaN	NaN	NaN
Q10VG8	Alanine--tRNA ligase OS=Trichodesmium erythraeum (strain IMS101) GN=alaS PE=3 SV=1	NaN	NaN	NaN	NaN	NaN	NaN	NaN	NaN	NaN	NaN	NaN	NaN	NaN	NaN	NaN	NaN	NaN	NaN	NaN	NaN	0.7761	0.075	NaN	NaN	NaN	NaN	NaN	NaN	NaN	NaN	NaN	NaN	NaN	NaN	NaN	NaN	NaN	NaN	NaN	NaN	NaN	NaN	0.9093	0.0879	NaN	NaN	NaN	NaN
Q117H1	Phosphoglucomutase OS=Trichodesmium erythraeum (strain IMS101) GN=Tery_0970 PE=3 SV=1	NaN	NaN	NaN	NaN	NaN	NaN	NaN	NaN	NaN	NaN	NaN	NaN	NaN	NaN	NaN	NaN	NaN	NaN	NaN	NaN	NaN	NaN	NaN	NaN	NaN	NaN	NaN	NaN	NaN	NaN	NaN	NaN	NaN	NaN	NaN	NaN	NaN	NaN	NaN	NaN	NaN	NaN	2.2586	0.1195	2.3887	0.1263	2.8458	0.1505
Q118S0	Sulfurtransferase OS=Trichodesmium erythraeum (strain IMS101) GN=Tery_0556 PE=4 SV=1	NaN	NaN	NaN	NaN	NaN	NaN	4.1147	0.1282	2.9474	0.0918	NaN	NaN	NaN	NaN	NaN	NaN	NaN	NaN	NaN	NaN	NaN	NaN	NaN	NaN	NaN	NaN	NaN	NaN	NaN	NaN	NaN	NaN	NaN	NaN	NaN	NaN	NaN	NaN	NaN	NaN	NaN	NaN	NaN	NaN	NaN	NaN	NaN	NaN
Q111V4	NAD-dependent epimerase/dehydratase OS=Trichodesmium erythraeum (strain IMS101) GN=Tery_2514 PE=4 SV=1	NaN	NaN	NaN	NaN	NaN	NaN	NaN	NaN	NaN	NaN	NaN	NaN	NaN	NaN	NaN	NaN	NaN	NaN	NaN	NaN	NaN	NaN	NaN	NaN	NaN	NaN	NaN	NaN	NaN	NaN	10.8055	0.3826	NaN	NaN	NaN	NaN	2.8264	0.1001	NaN	NaN	NaN	NaN	NaN	NaN	NaN	NaN	NaN	NaN
Q10XM1	NusA antitermination factor OS=Trichodesmium erythraeum (strain IMS101) GN=Tery_3978 PE=4 SV=1	NaN	NaN	NaN	NaN	NaN	NaN	NaN	NaN	NaN	NaN	NaN	NaN	NaN	NaN	NaN	NaN	NaN	NaN	NaN	NaN	NaN	NaN	NaN	NaN	NaN	NaN	NaN	NaN	NaN	NaN	NaN	NaN	NaN	NaN	NaN	NaN	NaN	NaN	NaN	NaN	NaN	NaN	2.7765	0.1345	2.1548	0.1044	2.3107	0.112
Q110N4	Protein PsbN OS=Trichodesmium erythraeum (strain IMS101) GN=psbN PE=3 SV=2	NaN	NaN	NaN	NaN	NaN	NaN	NaN	NaN	NaN	NaN	NaN	NaN	NaN	NaN	NaN	NaN	NaN	NaN	NaN	NaN	4.6121	0.0213	7.409	0.0342	9.2983	0.0429	7.0585	0.0325	NaN	NaN	NaN	NaN	14.2355	0.0656	11.3217	0.0522	NaN	NaN	NaN	NaN	NaN	NaN	NaN	NaN	NaN	NaN	NaN	NaN
Q116P2	Uncharacterized protein OS=Trichodesmium erythraeum (strain IMS101) GN=Tery_1172 PE=4 SV=1	NaN	NaN	NaN	NaN	NaN	NaN	2.9049	0.0244	NaN	NaN	3.8265	0.0321	NaN	NaN	NaN	NaN	NaN	NaN	NaN	NaN	NaN	NaN	NaN	NaN	NaN	NaN	NaN	NaN	NaN	NaN	NaN	NaN	NaN	NaN	NaN	NaN	NaN	NaN	1.9611	0.0165	1.8707	0.0157	NaN	NaN	NaN	NaN	NaN	NaN
Q118A5	Signal recognition particle receptor FtsY OS=Trichodesmium erythraeum (strain IMS101) GN=ftsY PE=3 SV=1	NaN	NaN	NaN	NaN	NaN	NaN	NaN	NaN	NaN	NaN	NaN	NaN	NaN	NaN	NaN	NaN	NaN	NaN	NaN	NaN	NaN	NaN	NaN	NaN	NaN	NaN	NaN	NaN	NaN	NaN	NaN	NaN	0.6626	0.0406	NaN	NaN	1.0315	0.0632	NaN	NaN	NaN	NaN	NaN	NaN	NaN	NaN	1.1483	0.0703
Q10XJ3	Zeta-carotene desaturase / three-step phytoene desaturase OS=Trichodesmium erythraeum (strain IMS101) GN=Tery_4011 PE=4 SV=1	NaN	NaN	NaN	NaN	NaN	NaN	NaN	NaN	NaN	NaN	NaN	NaN	NaN	NaN	NaN	NaN	NaN	NaN	NaN	NaN	NaN	NaN	NaN	NaN	NaN	NaN	NaN	NaN	NaN	NaN	NaN	NaN	NaN	NaN	NaN	NaN	NaN	NaN	NaN	NaN	NaN	NaN	1.9792	0.1022	1.8119	0.0936	2.2115	0.1142
Q10ZH7	Uncharacterized protein OS=Trichodesmium erythraeum (strain IMS101) GN=Tery_3230 PE=4 SV=1	NaN	NaN	NaN	NaN	NaN	NaN	NaN	NaN	NaN	NaN	NaN	NaN	NaN	NaN	NaN	NaN	NaN	NaN	NaN	NaN	NaN	NaN	NaN	NaN	NaN	NaN	NaN	NaN	NaN	NaN	NaN	NaN	NaN	NaN	NaN	NaN	NaN	NaN	NaN	NaN	NaN	NaN	NaN	NaN	NaN	NaN	NaN	NaN
Q118Z3	Elongation factor G 1 OS=Trichodesmium erythraeum (strain IMS101) GN=fusA1 PE=3 SV=1	NaN	NaN	NaN	NaN	NaN	NaN	NaN	NaN	NaN	NaN	NaN	NaN	NaN	NaN	NaN	NaN	NaN	NaN	NaN	NaN	NaN	NaN	NaN	NaN	NaN	NaN	NaN	NaN	NaN	NaN	NaN	NaN	NaN	NaN	NaN	NaN	3.1597	0.2408	NaN	NaN	NaN	NaN	NaN	NaN	NaN	NaN	NaN	NaN
Q10ZH5	Uncharacterized protein OS=Trichodesmium erythraeum (strain IMS101) GN=Tery_3232 PE=4 SV=1	NaN	NaN	NaN	NaN	NaN	NaN	NaN	NaN	NaN	NaN	NaN	NaN	NaN	NaN	NaN	NaN	NaN	NaN	NaN	NaN	NaN	NaN	NaN	NaN	NaN	NaN	NaN	NaN	NaN	NaN	NaN	NaN	NaN	NaN	NaN	NaN	NaN	NaN	NaN	NaN	NaN	NaN	NaN	NaN	NaN	NaN	NaN	NaN
Q10ZH6	Uncharacterized protein OS=Trichodesmium erythraeum (strain IMS101) GN=Tery_3231 PE=4 SV=1	NaN	NaN	NaN	NaN	NaN	NaN	NaN	NaN	NaN	NaN	NaN	NaN	NaN	NaN	NaN	NaN	NaN	NaN	NaN	NaN	NaN	NaN	NaN	NaN	NaN	NaN	NaN	NaN	NaN	NaN	NaN	NaN	NaN	NaN	NaN	NaN	3.3241	0.1421	3.974	0.1699	NaN	NaN	4.8405	0.2069	NaN	NaN	5.453	0.2331
Q10VA4	3-phosphoshikimate 1-carboxyvinyltransferase OS=Trichodesmium erythraeum (strain IMS101) GN=Tery_4895 PE=3 SV=1	NaN	NaN	NaN	NaN	NaN	NaN	NaN	NaN	NaN	NaN	NaN	NaN	NaN	NaN	NaN	NaN	NaN	NaN	NaN	NaN	NaN	NaN	NaN	NaN	NaN	NaN	NaN	NaN	NaN	NaN	NaN	NaN	NaN	NaN	NaN	NaN	2.3773	0.1174	NaN	NaN	NaN	NaN	NaN	NaN	2.0251	0.1	NaN	NaN
Q10ZY7	GUN4-like OS=Trichodesmium erythraeum (strain IMS101) GN=Tery_3036 PE=4 SV=1	NaN	NaN	NaN	NaN	NaN	NaN	NaN	NaN	1.3711	0.038	NaN	NaN	NaN	NaN	NaN	NaN	NaN	NaN	NaN	NaN	2.3398	0.0648	2.8989	0.0803	2.4465	0.0677	NaN	NaN	NaN	NaN	NaN	NaN	3.5766	0.099	4.2993	0.119	NaN	NaN	NaN	NaN	NaN	NaN	NaN	NaN	NaN	NaN	NaN	NaN
Q10Z75	Uncharacterized protein OS=Trichodesmium erythraeum (strain IMS101) GN=Tery_3347 PE=4 SV=1	NaN	NaN	NaN	NaN	NaN	NaN	NaN	NaN	NaN	NaN	NaN	NaN	NaN	NaN	NaN	NaN	NaN	NaN	11.5192	0.2035	NaN	NaN	5.7234	0.1011	NaN	NaN	NaN	NaN	NaN	NaN	17.9578	0.3172	7.2408	0.1279	7.5679	0.1337	NaN	NaN	NaN	NaN	4.4971	0.0794	NaN	NaN	NaN	NaN	NaN	NaN
Q113J6	Cob(I)yrinic acid a_c-diamide adenosyltransferase OS=Trichodesmium erythraeum (strain IMS101) GN=Tery_2088 PE=4 SV=1	NaN	NaN	NaN	NaN	NaN	NaN	NaN	NaN	NaN	NaN	NaN	NaN	NaN	NaN	NaN	NaN	NaN	NaN	NaN	NaN	NaN	NaN	NaN	NaN	NaN	NaN	NaN	NaN	NaN	NaN	NaN	NaN	NaN	NaN	NaN	NaN	NaN	NaN	NaN	NaN	NaN	NaN	NaN	NaN	NaN	NaN	NaN	NaN
Q10XF0	Uncharacterized protein OS=Trichodesmium erythraeum (strain IMS101) GN=Tery_4062 PE=4 SV=1	NaN	NaN	NaN	NaN	NaN	NaN	NaN	NaN	NaN	NaN	NaN	NaN	NaN	NaN	NaN	NaN	NaN	NaN	NaN	NaN	NaN	NaN	NaN	NaN	NaN	NaN	NaN	NaN	NaN	NaN	NaN	NaN	NaN	NaN	NaN	NaN	NaN	NaN	NaN	NaN	NaN	NaN	6.9361	0.3482	6.6348	0.333	7.5998	0.3815
Q10YP7	Phosphate import ATP-binding protein PstB OS=Trichodesmium erythraeum (strain IMS101) GN=pstB PE=3 SV=1	NaN	NaN	NaN	NaN	NaN	NaN	NaN	NaN	NaN	NaN	NaN	NaN	NaN	NaN	NaN	NaN	NaN	NaN	NaN	NaN	NaN	NaN	NaN	NaN	NaN	NaN	NaN	NaN	NaN	NaN	NaN	NaN	NaN	NaN	1.9567	0.061	NaN	NaN	NaN	NaN	NaN	NaN	NaN	NaN	NaN	NaN	NaN	NaN
Q10XT8	Uncharacterized protein OS=Trichodesmium erythraeum (strain IMS101) GN=Tery_3901 PE=4 SV=1	NaN	NaN	NaN	NaN	NaN	NaN	NaN	NaN	NaN	NaN	NaN	NaN	NaN	NaN	NaN	NaN	NaN	NaN	NaN	NaN	NaN	NaN	NaN	NaN	NaN	NaN	NaN	NaN	NaN	NaN	NaN	NaN	NaN	NaN	NaN	NaN	3.0403	0.1276	NaN	NaN	3.3742	0.1416	NaN	NaN	2.022	0.0849	NaN	NaN
Q114N0	Uncharacterized protein OS=Trichodesmium erythraeum (strain IMS101) GN=Tery_1785 PE=4 SV=1	NaN	NaN	NaN	NaN	NaN	NaN	NaN	NaN	NaN	NaN	NaN	NaN	NaN	NaN	NaN	NaN	NaN	NaN	NaN	NaN	NaN	NaN	NaN	NaN	NaN	NaN	NaN	NaN	NaN	NaN	NaN	NaN	NaN	NaN	NaN	NaN	NaN	NaN	NaN	NaN	NaN	NaN	2.9037	0.1427	2.9741	0.1462	2.8984	0.1425
Q116Y8	Methyltransferase type 11 OS=Trichodesmium erythraeum (strain IMS101) GN=Tery_1067 PE=4 SV=1	NaN	NaN	NaN	NaN	NaN	NaN	NaN	NaN	NaN	NaN	NaN	NaN	NaN	NaN	NaN	NaN	NaN	NaN	NaN	NaN	2.0921	0.0638	1.7636	0.0537	NaN	NaN	NaN	NaN	NaN	NaN	NaN	NaN	3.194	0.0973	2.8498	0.0868	NaN	NaN	NaN	NaN	NaN	NaN	2.053	0.0626	NaN	NaN	NaN	NaN
Q118Q1	ATP phosphoribosyltransferase regulatory subunit / ATP phosphoribosyltransferase (Homohexameric) OS=Trichodesmium erythraeum (strain IMS101) GN=Tery_0578 PE=3 SV=1	NaN	NaN	NaN	NaN	NaN	NaN	NaN	NaN	NaN	NaN	NaN	NaN	NaN	NaN	NaN	NaN	NaN	NaN	NaN	NaN	NaN	NaN	NaN	NaN	NaN	NaN	NaN	NaN	NaN	NaN	NaN	NaN	NaN	NaN	NaN	NaN	NaN	NaN	NaN	NaN	NaN	NaN	NaN	NaN	3.0023	0.1125	3.4247	0.1283
Q118P6	ATP-dependent Clp protease ATP-binding subunit ClpX OS=Trichodesmium erythraeum (strain IMS101) GN=clpX PE=3 SV=1	NaN	NaN	NaN	NaN	NaN	NaN	NaN	NaN	NaN	NaN	NaN	NaN	NaN	NaN	NaN	NaN	NaN	NaN	NaN	NaN	NaN	NaN	NaN	NaN	NaN	NaN	NaN	NaN	NaN	NaN	NaN	NaN	NaN	NaN	NaN	NaN	NaN	NaN	NaN	NaN	NaN	NaN	NaN	NaN	NaN	NaN	1.4004	0.0704
Q113B5	Signal peptidase I OS=Trichodesmium erythraeum (strain IMS101) GN=Tery_2178 PE=3 SV=1	NaN	NaN	NaN	NaN	NaN	NaN	NaN	NaN	5.3946	0.1343	NaN	NaN	NaN	NaN	NaN	NaN	NaN	NaN	NaN	NaN	NaN	NaN	NaN	NaN	NaN	NaN	NaN	NaN	NaN	NaN	NaN	NaN	1.8668	0.0465	NaN	NaN	5.2083	0.1297	NaN	NaN	3.6804	0.0916	NaN	NaN	NaN	NaN	NaN	NaN
Q10X41	Pyridoxine 5'-phosphate synthase OS=Trichodesmium erythraeum (strain IMS101) GN=pdxJ PE=3 SV=1	NaN	NaN	NaN	NaN	NaN	NaN	NaN	NaN	5.2629	0.1392	NaN	NaN	NaN	NaN	NaN	NaN	NaN	NaN	NaN	NaN	NaN	NaN	NaN	NaN	NaN	NaN	NaN	NaN	NaN	NaN	NaN	NaN	NaN	NaN	NaN	NaN	3.6484	0.0965	3.7536	0.0993	NaN	NaN	2.9961	0.0792	NaN	NaN	NaN	NaN
Q10WG1	GCN5-related N-acetyltransferase OS=Trichodesmium erythraeum (strain IMS101) GN=Tery_4425 PE=4 SV=1	NaN	NaN	NaN	NaN	NaN	NaN	NaN	NaN	NaN	NaN	NaN	NaN	NaN	NaN	NaN	NaN	NaN	NaN	NaN	NaN	5.7351	0.1122	8.6517	0.1693	NaN	NaN	NaN	NaN	NaN	NaN	NaN	NaN	NaN	NaN	NaN	NaN	NaN	NaN	NaN	NaN	NaN	NaN	NaN	NaN	NaN	NaN	3.637	0.0712
Q113U9	Peptidase-like OS=Trichodesmium erythraeum (strain IMS101) GN=Tery_1974 PE=4 SV=1	NaN	NaN	NaN	NaN	NaN	NaN	NaN	NaN	NaN	NaN	NaN	NaN	NaN	NaN	NaN	NaN	NaN	NaN	NaN	NaN	NaN	NaN	NaN	NaN	NaN	NaN	NaN	NaN	NaN	NaN	NaN	NaN	NaN	NaN	NaN	NaN	NaN	NaN	NaN	NaN	NaN	NaN	NaN	NaN	NaN	NaN	NaN	NaN
Q10YS8	Photosystem II reaction center protein L OS=Trichodesmium erythraeum (strain IMS101) GN=psbL PE=3 SV=1	NaN	NaN	NaN	NaN	NaN	NaN	NaN	NaN	NaN	NaN	NaN	NaN	NaN	NaN	NaN	NaN	NaN	NaN	19.2714	0.0914	NaN	NaN	3.0497	0.0145	NaN	NaN	NaN	NaN	16.6326	0.0789	18.9938	0.0901	12.7756	0.0606	11.7885	0.0559	NaN	NaN	NaN	NaN	NaN	NaN	NaN	NaN	NaN	NaN	NaN	NaN
Q10Y78	Uncharacterized protein OS=Trichodesmium erythraeum (strain IMS101) GN=Tery_3743 PE=4 SV=1	NaN	NaN	NaN	NaN	NaN	NaN	NaN	NaN	NaN	NaN	NaN	NaN	NaN	NaN	NaN	NaN	NaN	NaN	NaN	NaN	NaN	NaN	NaN	NaN	NaN	NaN	NaN	NaN	NaN	NaN	NaN	NaN	NaN	NaN	NaN	NaN	NaN	NaN	1.3693	0.0497	NaN	NaN	2.6009	0.0944	2.8076	0.1019	2.9249	0.1062
Q119W7	Phosphorylase OS=Trichodesmium erythraeum (strain IMS101) GN=Tery_0218 PE=3 SV=1	NaN	NaN	NaN	NaN	NaN	NaN	NaN	NaN	NaN	NaN	NaN	NaN	NaN	NaN	NaN	NaN	NaN	NaN	NaN	NaN	NaN	NaN	NaN	NaN	NaN	NaN	NaN	NaN	NaN	NaN	NaN	NaN	NaN	NaN	NaN	NaN	NaN	NaN	1.2175	0.1203	NaN	NaN	NaN	NaN	0.8767	0.0866	NaN	NaN
Q117L2	Oxidoreductase-like OS=Trichodesmium erythraeum (strain IMS101) GN=Tery_0913 PE=4 SV=1	NaN	NaN	NaN	NaN	NaN	NaN	NaN	NaN	NaN	NaN	NaN	NaN	NaN	NaN	NaN	NaN	NaN	NaN	NaN	NaN	NaN	NaN	NaN	NaN	NaN	NaN	NaN	NaN	NaN	NaN	NaN	NaN	NaN	NaN	NaN	NaN	NaN	NaN	NaN	NaN	NaN	NaN	NaN	NaN	NaN	NaN	1.8196	0.0687
Q114K0	3-oxoacyl-[acyl-carrier-protein] synthase 3 OS=Trichodesmium erythraeum (strain IMS101) GN=fabH PE=3 SV=1	NaN	NaN	NaN	NaN	NaN	NaN	2.6503	0.0949	NaN	NaN	NaN	NaN	NaN	NaN	NaN	NaN	NaN	NaN	NaN	NaN	2.1415	0.0767	NaN	NaN	NaN	NaN	NaN	NaN	NaN	NaN	NaN	NaN	NaN	NaN	4.3858	0.1571	NaN	NaN	NaN	NaN	3.2504	0.1164	NaN	NaN	NaN	NaN	NaN	NaN
Q115N2	Shikimate kinase OS=Trichodesmium erythraeum (strain IMS101) GN=aroK PE=3 SV=1	NaN	NaN	NaN	NaN	NaN	NaN	7.2704	0.15	6.9753	0.1439	NaN	NaN	NaN	NaN	NaN	NaN	NaN	NaN	NaN	NaN	5.4528	0.1125	NaN	NaN	NaN	NaN	NaN	NaN	NaN	NaN	NaN	NaN	NaN	NaN	NaN	NaN	NaN	NaN	NaN	NaN	NaN	NaN	NaN	NaN	NaN	NaN	NaN	NaN
Q110B4	50S ribosomal protein L16 OS=Trichodesmium erythraeum (strain IMS101) GN=rplP PE=3 SV=1	NaN	NaN	NaN	NaN	NaN	NaN	NaN	NaN	NaN	NaN	NaN	NaN	NaN	NaN	NaN	NaN	NaN	NaN	16.6016	0.2611	9.0638	0.1426	8.6847	0.1366	NaN	NaN	NaN	NaN	NaN	NaN	NaN	NaN	NaN	NaN	NaN	NaN	NaN	NaN	NaN	NaN	NaN	NaN	NaN	NaN	NaN	NaN	NaN	NaN
Q116E5	Uncharacterized protein OS=Trichodesmium erythraeum (strain IMS101) GN=Tery_1301 PE=4 SV=1	NaN	NaN	NaN	NaN	NaN	NaN	NaN	NaN	NaN	NaN	NaN	NaN	NaN	NaN	NaN	NaN	NaN	NaN	NaN	NaN	NaN	NaN	1.5821	0.0548	NaN	NaN	NaN	NaN	NaN	NaN	NaN	NaN	NaN	NaN	NaN	NaN	NaN	NaN	2.2795	0.0789	NaN	NaN	NaN	NaN	NaN	NaN	NaN	NaN
Q110W7	Peptidase M16-like OS=Trichodesmium erythraeum (strain IMS101) GN=Tery_2774 PE=3 SV=1	26.8742	1.5059	NaN	NaN	NaN	NaN	NaN	NaN	NaN	NaN	NaN	NaN	28.0948	1.5743	NaN	NaN	NaN	NaN	NaN	NaN	NaN	NaN	NaN	NaN	NaN	NaN	NaN	NaN	NaN	NaN	NaN	NaN	NaN	NaN	NaN	NaN	NaN	NaN	NaN	NaN	NaN	NaN	7.2111	0.4041	12.8185	0.7183	NaN	NaN
Q114L5	Uncharacterized protein OS=Trichodesmium erythraeum (strain IMS101) GN=Tery_1800 PE=4 SV=1	NaN	NaN	NaN	NaN	NaN	NaN	NaN	NaN	NaN	NaN	NaN	NaN	NaN	NaN	NaN	NaN	NaN	NaN	NaN	NaN	NaN	NaN	4.6033	0.0554	4.4802	0.0539	NaN	NaN	NaN	NaN	NaN	NaN	NaN	NaN	5.1773	0.0623	NaN	NaN	NaN	NaN	NaN	NaN	NaN	NaN	NaN	NaN	2.4479	0.0295
Q114A4	Macrophage migration inhibitory factor OS=Trichodesmium erythraeum (strain IMS101) GN=Tery_1915 PE=4 SV=1	NaN	NaN	NaN	NaN	NaN	NaN	NaN	NaN	NaN	NaN	NaN	NaN	NaN	NaN	6.3371	0.0848	4.7954	0.0641	8.026	0.1074	NaN	NaN	NaN	NaN	NaN	NaN	NaN	NaN	NaN	NaN	NaN	NaN	NaN	NaN	8.4407	0.1129	NaN	NaN	NaN	NaN	NaN	NaN	NaN	NaN	NaN	NaN	NaN	NaN
Q10VK6	Histidine triad (HIT) protein OS=Trichodesmium erythraeum (strain IMS101) GN=Tery_4764 PE=4 SV=1	NaN	NaN	NaN	NaN	NaN	NaN	NaN	NaN	NaN	NaN	5.7191	0.0733	NaN	NaN	NaN	NaN	NaN	NaN	9.8153	0.1257	NaN	NaN	NaN	NaN	NaN	NaN	8.0046	0.1025	NaN	NaN	NaN	NaN	NaN	NaN	NaN	NaN	NaN	NaN	NaN	NaN	NaN	NaN	NaN	NaN	NaN	NaN	NaN	NaN
Q10YX9	Short-chain dehydrogenase/reductase SDR OS=Trichodesmium erythraeum (strain IMS101) GN=Tery_3453 PE=3 SV=1	NaN	NaN	NaN	NaN	NaN	NaN	NaN	NaN	NaN	NaN	NaN	NaN	NaN	NaN	1.8847	0.0557	NaN	NaN	NaN	NaN	8.919	0.2638	1.9513	0.0577	NaN	NaN	NaN	NaN	NaN	NaN	NaN	NaN	1.9233	0.0569	9.3163	0.2755	NaN	NaN	NaN	NaN	NaN	NaN	NaN	NaN	NaN	NaN	NaN	NaN
Q10W86	4-hydroxybenzoyl-CoA thioesterase OS=Trichodesmium erythraeum (strain IMS101) GN=Tery_4502 PE=4 SV=1	4.9922	0.0933	NaN	NaN	NaN	NaN	NaN	NaN	10.5537	0.1973	NaN	NaN	NaN	NaN	NaN	NaN	NaN	NaN	6.4687	0.1209	5.5431	0.1036	5.4813	0.1025	NaN	NaN	NaN	NaN	NaN	NaN	NaN	NaN	NaN	NaN	NaN	NaN	NaN	NaN	NaN	NaN	NaN	NaN	NaN	NaN	NaN	NaN	NaN	NaN
Q110N7	Thioredoxin domain OS=Trichodesmium erythraeum (strain IMS101) GN=Tery_2864 PE=4 SV=1	NaN	NaN	NaN	NaN	NaN	NaN	NaN	NaN	NaN	NaN	NaN	NaN	NaN	NaN	NaN	NaN	NaN	NaN	NaN	NaN	NaN	NaN	NaN	NaN	NaN	NaN	NaN	NaN	NaN	NaN	NaN	NaN	NaN	NaN	NaN	NaN	1.921	0.0601	NaN	NaN	NaN	NaN	NaN	NaN	NaN	NaN	NaN	NaN
Q10WM7	Iron-regulated ABC transporter membrane component SufB OS=Trichodesmium erythraeum (strain IMS101) GN=Tery_4355 PE=4 SV=1	NaN	NaN	NaN	NaN	NaN	NaN	NaN	NaN	NaN	NaN	NaN	NaN	NaN	NaN	NaN	NaN	NaN	NaN	NaN	NaN	NaN	NaN	NaN	NaN	NaN	NaN	NaN	NaN	NaN	NaN	NaN	NaN	NaN	NaN	NaN	NaN	NaN	NaN	NaN	NaN	NaN	NaN	NaN	NaN	NaN	NaN	2.31	0.1224
Q10YP0	Uncharacterized protein OS=Trichodesmium erythraeum (strain IMS101) GN=Tery_3548 PE=4 SV=1	NaN	NaN	NaN	NaN	NaN	NaN	NaN	NaN	NaN	NaN	NaN	NaN	NaN	NaN	NaN	NaN	NaN	NaN	NaN	NaN	NaN	NaN	NaN	NaN	NaN	NaN	NaN	NaN	NaN	NaN	NaN	NaN	3.9151	0.07	3.5446	0.0634	NaN	NaN	NaN	NaN	NaN	NaN	3.0719	0.0549	2.379	0.0425	3.1394	0.0561
Q110Y6	Uncharacterized protein OS=Trichodesmium erythraeum (strain IMS101) GN=Tery_2755 PE=4 SV=1	NaN	NaN	NaN	NaN	NaN	NaN	NaN	NaN	NaN	NaN	NaN	NaN	NaN	NaN	NaN	NaN	NaN	NaN	NaN	NaN	NaN	NaN	NaN	NaN	NaN	NaN	NaN	NaN	NaN	NaN	NaN	NaN	NaN	NaN	1.89	0.0688	NaN	NaN	1.3401	0.0488	NaN	NaN	1.4205	0.0517	1.5051	0.0548	NaN	NaN
Q118R5	Alcohol dehydrogenase_ zinc-binding OS=Trichodesmium erythraeum (strain IMS101) GN=Tery_0561 PE=4 SV=1	NaN	NaN	NaN	NaN	NaN	NaN	NaN	NaN	NaN	NaN	NaN	NaN	NaN	NaN	NaN	NaN	NaN	NaN	NaN	NaN	NaN	NaN	NaN	NaN	NaN	NaN	NaN	NaN	NaN	NaN	NaN	NaN	NaN	NaN	NaN	NaN	2.2131	0.0792	2.5813	0.0924	2.5949	0.0929	NaN	NaN	NaN	NaN	NaN	NaN
Q10W70	4-hydroxy-3-methylbut-2-en-1-yl diphosphate synthase OS=Trichodesmium erythraeum (strain IMS101) GN=ispG PE=3 SV=1	NaN	NaN	NaN	NaN	NaN	NaN	NaN	NaN	NaN	NaN	NaN	NaN	NaN	NaN	NaN	NaN	NaN	NaN	NaN	NaN	NaN	NaN	NaN	NaN	NaN	NaN	NaN	NaN	NaN	NaN	NaN	NaN	NaN	NaN	NaN	NaN	NaN	NaN	NaN	NaN	NaN	NaN	NaN	NaN	NaN	NaN	NaN	NaN
Q114P8	Imidazole glycerol phosphate synthase subunit HisF OS=Trichodesmium erythraeum (strain IMS101) GN=hisF PE=3 SV=1	NaN	NaN	NaN	NaN	NaN	NaN	1.5447	0.0429	NaN	NaN	3.8565	0.1071	NaN	NaN	2.2571	0.0627	NaN	NaN	NaN	NaN	NaN	NaN	NaN	NaN	NaN	NaN	NaN	NaN	NaN	NaN	NaN	NaN	NaN	NaN	1.7404	0.0483	NaN	NaN	NaN	NaN	NaN	NaN	NaN	NaN	NaN	NaN	NaN	NaN
Q10Y90	50S ribosomal protein L33 OS=Trichodesmium erythraeum (strain IMS101) GN=rpmG PE=3 SV=1	NaN	NaN	NaN	NaN	NaN	NaN	NaN	NaN	NaN	NaN	NaN	NaN	NaN	NaN	NaN	NaN	NaN	NaN	NaN	NaN	7.2896	0.0547	6.8171	0.0512	NaN	NaN	NaN	NaN	NaN	NaN	NaN	NaN	NaN	NaN	20.3947	0.153	NaN	NaN	NaN	NaN	NaN	NaN	8.1334	0.061	NaN	NaN	NaN	NaN
Q119C0	Tyrosine--tRNA ligase OS=Trichodesmium erythraeum (strain IMS101) GN=tyrS PE=3 SV=1	NaN	NaN	NaN	NaN	NaN	NaN	NaN	NaN	NaN	NaN	NaN	NaN	NaN	NaN	NaN	NaN	NaN	NaN	NaN	NaN	NaN	NaN	NaN	NaN	NaN	NaN	NaN	NaN	NaN	NaN	NaN	NaN	NaN	NaN	NaN	NaN	NaN	NaN	NaN	NaN	NaN	NaN	NaN	NaN	NaN	NaN	2.4731	0.1125
Q10V29	Oxidoreductase-like OS=Trichodesmium erythraeum (strain IMS101) GN=Tery_4981 PE=4 SV=1	NaN	NaN	NaN	NaN	NaN	NaN	NaN	NaN	NaN	NaN	NaN	NaN	NaN	NaN	NaN	NaN	NaN	NaN	NaN	NaN	NaN	NaN	NaN	NaN	NaN	NaN	NaN	NaN	NaN	NaN	NaN	NaN	NaN	NaN	NaN	NaN	NaN	NaN	NaN	NaN	NaN	NaN	NaN	NaN	0.6441	0.0245	NaN	NaN
Q117K7	Uncharacterized protein OS=Trichodesmium erythraeum (strain IMS101) GN=Tery_0919 PE=4 SV=1	NaN	NaN	NaN	NaN	NaN	NaN	1.6925	0.0453	NaN	NaN	1.7861	0.0478	NaN	NaN	NaN	NaN	NaN	NaN	NaN	NaN	NaN	NaN	NaN	NaN	NaN	NaN	NaN	NaN	NaN	NaN	NaN	NaN	NaN	NaN	NaN	NaN	NaN	NaN	NaN	NaN	NaN	NaN	NaN	NaN	NaN	NaN	NaN	NaN
Q111T7	Signal recognition particle protein OS=Trichodesmium erythraeum (strain IMS101) GN=ffh PE=3 SV=1	NaN	NaN	NaN	NaN	NaN	NaN	NaN	NaN	NaN	NaN	NaN	NaN	NaN	NaN	NaN	NaN	NaN	NaN	NaN	NaN	NaN	NaN	NaN	NaN	NaN	NaN	NaN	NaN	NaN	NaN	NaN	NaN	NaN	NaN	NaN	NaN	NaN	NaN	NaN	NaN	NaN	NaN	2.0254	0.1066	2.0524	0.108	1.7388	0.0915
Q10XA6	Substrate-binding region of ABC-type glycine betaine transport system OS=Trichodesmium erythraeum (strain IMS101) GN=Tery_4110 PE=3 SV=1	NaN	NaN	NaN	NaN	NaN	NaN	NaN	NaN	NaN	NaN	NaN	NaN	NaN	NaN	NaN	NaN	NaN	NaN	NaN	NaN	NaN	NaN	NaN	NaN	NaN	NaN	NaN	NaN	NaN	NaN	NaN	NaN	NaN	NaN	NaN	NaN	NaN	NaN	NaN	NaN	NaN	NaN	NaN	NaN	NaN	NaN	NaN	NaN
Q119R4	Cytochrome c oxidase subunit 2 OS=Trichodesmium erythraeum (strain IMS101) GN=Tery_0278 PE=3 SV=1	NaN	NaN	NaN	NaN	NaN	NaN	NaN	NaN	NaN	NaN	NaN	NaN	NaN	NaN	NaN	NaN	NaN	NaN	NaN	NaN	NaN	NaN	NaN	NaN	NaN	NaN	NaN	NaN	NaN	NaN	NaN	NaN	NaN	NaN	NaN	NaN	NaN	NaN	NaN	NaN	NaN	NaN	NaN	NaN	NaN	NaN	NaN	NaN
Q110H2	DNA-directed RNA polymerase subunit gamma OS=Trichodesmium erythraeum (strain IMS101) GN=rpoC1 PE=3 SV=1	NaN	NaN	NaN	NaN	NaN	NaN	NaN	NaN	NaN	NaN	NaN	NaN	NaN	NaN	NaN	NaN	NaN	NaN	NaN	NaN	NaN	NaN	NaN	NaN	NaN	NaN	NaN	NaN	NaN	NaN	NaN	NaN	NaN	NaN	NaN	NaN	NaN	NaN	NaN	NaN	NaN	NaN	NaN	NaN	NaN	NaN	NaN	NaN
Q112Z1	ATP synthase subunit a OS=Trichodesmium erythraeum (strain IMS101) GN=atpB PE=3 SV=1	NaN	NaN	NaN	NaN	NaN	NaN	NaN	NaN	NaN	NaN	NaN	NaN	NaN	NaN	NaN	NaN	NaN	NaN	NaN	NaN	NaN	NaN	NaN	NaN	NaN	NaN	NaN	NaN	NaN	NaN	NaN	NaN	NaN	NaN	NaN	NaN	NaN	NaN	NaN	NaN	NaN	NaN	NaN	NaN	NaN	NaN	NaN	NaN
Q117D1	NAD(P)H-quinone oxidoreductase subunit O OS=Trichodesmium erythraeum (strain IMS101) GN=ndhO PE=3 SV=1	NaN	NaN	NaN	NaN	NaN	NaN	NaN	NaN	NaN	NaN	NaN	NaN	NaN	NaN	NaN	NaN	NaN	NaN	NaN	NaN	NaN	NaN	NaN	NaN	NaN	NaN	NaN	NaN	NaN	NaN	NaN	NaN	4.3871	0.0366	NaN	NaN	1.3484	0.0112	NaN	NaN	NaN	NaN	NaN	NaN	NaN	NaN	NaN	NaN
Q111P4	Thiamine-phosphate synthase OS=Trichodesmium erythraeum (strain IMS101) GN=thiE PE=3 SV=1	NaN	NaN	NaN	NaN	NaN	NaN	NaN	NaN	NaN	NaN	NaN	NaN	NaN	NaN	NaN	NaN	NaN	NaN	NaN	NaN	NaN	NaN	NaN	NaN	NaN	NaN	NaN	NaN	NaN	NaN	NaN	NaN	NaN	NaN	NaN	NaN	1.2322	0.051	NaN	NaN	NaN	NaN	NaN	NaN	0.9618	0.0398	NaN	NaN
Q10XP3	Zeta-carotene desaturase OS=Trichodesmium erythraeum (strain IMS101) GN=Tery_3954 PE=4 SV=1	NaN	NaN	NaN	NaN	NaN	NaN	NaN	NaN	NaN	NaN	NaN	NaN	NaN	NaN	NaN	NaN	NaN	NaN	NaN	NaN	NaN	NaN	NaN	NaN	NaN	NaN	NaN	NaN	NaN	NaN	NaN	NaN	NaN	NaN	NaN	NaN	0.8662	0.0469	NaN	NaN	NaN	NaN	2.5182	0.1364	2.4238	0.1313	3.0753	0.1666
Q10WV9	2_3-dimethylmalate lyase OS=Trichodesmium erythraeum (strain IMS101) GN=Tery_4268 PE=4 SV=1	NaN	NaN	NaN	NaN	NaN	NaN	NaN	NaN	NaN	NaN	NaN	NaN	NaN	NaN	NaN	NaN	NaN	NaN	NaN	NaN	NaN	NaN	NaN	NaN	NaN	NaN	NaN	NaN	NaN	NaN	NaN	NaN	3.2796	0.1045	NaN	NaN	NaN	NaN	NaN	NaN	NaN	NaN	NaN	NaN	NaN	NaN	NaN	NaN
Q116R9	Nucleotidyl transferase OS=Trichodesmium erythraeum (strain IMS101) GN=Tery_1143 PE=4 SV=1	NaN	NaN	NaN	NaN	NaN	NaN	NaN	NaN	NaN	NaN	NaN	NaN	NaN	NaN	NaN	NaN	NaN	NaN	NaN	NaN	NaN	NaN	NaN	NaN	NaN	NaN	NaN	NaN	NaN	NaN	NaN	NaN	NaN	NaN	NaN	NaN	NaN	NaN	NaN	NaN	NaN	NaN	NaN	NaN	NaN	NaN	NaN	NaN
Q10WR6	Ferrochelatase OS=Trichodesmium erythraeum (strain IMS101) GN=hemH PE=3 SV=1	NaN	NaN	NaN	NaN	NaN	NaN	NaN	NaN	NaN	NaN	NaN	NaN	NaN	NaN	NaN	NaN	NaN	NaN	NaN	NaN	NaN	NaN	NaN	NaN	NaN	NaN	NaN	NaN	NaN	NaN	NaN	NaN	NaN	NaN	NaN	NaN	NaN	NaN	NaN	NaN	NaN	NaN	NaN	NaN	1.8594	0.0826	NaN	NaN
Q10VS8	L-glutamine synthetase OS=Trichodesmium erythraeum (strain IMS101) GN=Tery_4681 PE=3 SV=1	NaN	NaN	NaN	NaN	NaN	NaN	NaN	NaN	NaN	NaN	NaN	NaN	NaN	NaN	NaN	NaN	NaN	NaN	NaN	NaN	NaN	NaN	NaN	NaN	NaN	NaN	NaN	NaN	NaN	NaN	NaN	NaN	NaN	NaN	NaN	NaN	NaN	NaN	NaN	NaN	NaN	NaN	2.8886	0.1444	3.942	0.1971	4.3794	0.219
Q111Q7	Uncharacterized protein OS=Trichodesmium erythraeum (strain IMS101) GN=Tery_2568 PE=4 SV=1	NaN	NaN	NaN	NaN	NaN	NaN	NaN	NaN	NaN	NaN	NaN	NaN	NaN	NaN	NaN	NaN	NaN	NaN	2.7278	0.0506	NaN	NaN	2.4091	0.0447	NaN	NaN	NaN	NaN	NaN	NaN	NaN	NaN	NaN	NaN	NaN	NaN	NaN	NaN	NaN	NaN	NaN	NaN	NaN	NaN	NaN	NaN	NaN	NaN
Q10WN3	MoaD family protein OS=Trichodesmium erythraeum (strain IMS101) GN=Tery_4349 PE=4 SV=1	NaN	NaN	NaN	NaN	NaN	NaN	4.688	0.0472	NaN	NaN	3.3369	0.0336	NaN	NaN	NaN	NaN	NaN	NaN	NaN	NaN	NaN	NaN	NaN	NaN	NaN	NaN	NaN	NaN	NaN	NaN	NaN	NaN	NaN	NaN	NaN	NaN	NaN	NaN	2.5173	0.0254	NaN	NaN	NaN	NaN	NaN	NaN	NaN	NaN
Q118E9	2-amino-4-hydroxy-6-hydroxymethyldihydropteridine pyrophosphokinase OS=Trichodesmium erythraeum (strain IMS101) GN=Tery_0688 PE=4 SV=1	NaN	NaN	NaN	NaN	NaN	NaN	NaN	NaN	NaN	NaN	NaN	NaN	NaN	NaN	NaN	NaN	NaN	NaN	NaN	NaN	NaN	NaN	NaN	NaN	NaN	NaN	NaN	NaN	NaN	NaN	NaN	NaN	NaN	NaN	NaN	NaN	NaN	NaN	NaN	NaN	3.7621	0.0723	NaN	NaN	NaN	NaN	1.8631	0.0358
Q115Z8	Uncharacterized protein OS=Trichodesmium erythraeum (strain IMS101) GN=Tery_1364 PE=4 SV=1	NaN	NaN	NaN	NaN	NaN	NaN	NaN	NaN	NaN	NaN	NaN	NaN	NaN	NaN	NaN	NaN	NaN	NaN	NaN	NaN	NaN	NaN	NaN	NaN	NaN	NaN	NaN	NaN	NaN	NaN	NaN	NaN	NaN	NaN	NaN	NaN	0.8571	0.0172	NaN	NaN	1.3718	0.0275	NaN	NaN	NaN	NaN	NaN	NaN
Q10WS4	Class II aldolase/adducin-like OS=Trichodesmium erythraeum (strain IMS101) GN=Tery_4305 PE=3 SV=1	NaN	NaN	NaN	NaN	NaN	NaN	NaN	NaN	NaN	NaN	NaN	NaN	NaN	NaN	NaN	NaN	NaN	NaN	NaN	NaN	0.6401	0.0182	NaN	NaN	NaN	NaN	NaN	NaN	NaN	NaN	4.2636	0.1211	2.5852	0.0735	2.3114	0.0657	NaN	NaN	NaN	NaN	NaN	NaN	NaN	NaN	NaN	NaN	NaN	NaN
Q119D1	Binding-protein-dependent transport systems inner membrane component OS=Trichodesmium erythraeum (strain IMS101) GN=Tery_0434 PE=3 SV=1	NaN	NaN	NaN	NaN	NaN	NaN	NaN	NaN	NaN	NaN	NaN	NaN	NaN	NaN	NaN	NaN	NaN	NaN	NaN	NaN	1.0111	0.0405	NaN	NaN	NaN	NaN	NaN	NaN	NaN	NaN	NaN	NaN	NaN	NaN	NaN	NaN	NaN	NaN	NaN	NaN	NaN	NaN	NaN	NaN	NaN	NaN	NaN	NaN
Q118H5	Proton-translocating NADH-quinone oxidoreductase_ chain L OS=Trichodesmium erythraeum (strain IMS101) GN=Tery_0660 PE=4 SV=1	NaN	NaN	NaN	NaN	NaN	NaN	NaN	NaN	NaN	NaN	NaN	NaN	NaN	NaN	NaN	NaN	NaN	NaN	NaN	NaN	NaN	NaN	1.9599	0.1479	NaN	NaN	NaN	NaN	NaN	NaN	NaN	NaN	NaN	NaN	NaN	NaN	NaN	NaN	NaN	NaN	NaN	NaN	NaN	NaN	NaN	NaN	NaN	NaN
Q10XY5	Transferase hexapeptide repeat OS=Trichodesmium erythraeum (strain IMS101) GN=Tery_3847 PE=4 SV=1	NaN	NaN	NaN	NaN	NaN	NaN	NaN	NaN	NaN	NaN	NaN	NaN	NaN	NaN	NaN	NaN	NaN	NaN	NaN	NaN	3.76	0.1219	NaN	NaN	NaN	NaN	NaN	NaN	NaN	NaN	NaN	NaN	2.7554	0.0893	NaN	NaN	NaN	NaN	NaN	NaN	3.7236	0.1207	NaN	NaN	NaN	NaN	3.0451	0.0987
Q10UX0	HEAT domain containing protein OS=Trichodesmium erythraeum (strain IMS101) GN=Tery_5046 PE=4 SV=1	NaN	NaN	NaN	NaN	NaN	NaN	NaN	NaN	NaN	NaN	NaN	NaN	NaN	NaN	NaN	NaN	NaN	NaN	3.5299	0.0821	NaN	NaN	NaN	NaN	NaN	NaN	NaN	NaN	NaN	NaN	NaN	NaN	3.5505	0.0826	2.3504	0.0547	NaN	NaN	NaN	NaN	NaN	NaN	NaN	NaN	NaN	NaN	NaN	NaN
Q114G0	Bifunctional protein PyrR OS=Trichodesmium erythraeum (strain IMS101) GN=pyrR PE=3 SV=1	NaN	NaN	NaN	NaN	NaN	NaN	NaN	NaN	NaN	NaN	1.3033	0.0255	NaN	NaN	NaN	NaN	NaN	NaN	NaN	NaN	NaN	NaN	1.9456	0.0381	NaN	NaN	NaN	NaN	NaN	NaN	NaN	NaN	NaN	NaN	NaN	NaN	NaN	NaN	NaN	NaN	NaN	NaN	NaN	NaN	NaN	NaN	NaN	NaN
Q114B2	Peptidase M48_ Ste24p OS=Trichodesmium erythraeum (strain IMS101) GN=Tery_1907 PE=3 SV=1	NaN	NaN	NaN	NaN	NaN	NaN	3.6972	0.1203	2.3411	0.0762	NaN	NaN	NaN	NaN	NaN	NaN	NaN	NaN	NaN	NaN	0.7481	0.0243	NaN	NaN	NaN	NaN	NaN	NaN	NaN	NaN	NaN	NaN	NaN	NaN	NaN	NaN	NaN	NaN	NaN	NaN	2.1785	0.0709	NaN	NaN	NaN	NaN	NaN	NaN
Q111U1	NAD(P)H-quinone oxidoreductase subunit 2 OS=Trichodesmium erythraeum (strain IMS101) GN=ndhB PE=3 SV=1	NaN	NaN	NaN	NaN	NaN	NaN	NaN	NaN	NaN	NaN	NaN	NaN	NaN	NaN	NaN	NaN	1.2912	0.0725	NaN	NaN	NaN	NaN	2.0373	0.1144	NaN	NaN	NaN	NaN	NaN	NaN	NaN	NaN	NaN	NaN	NaN	NaN	NaN	NaN	NaN	NaN	NaN	NaN	NaN	NaN	NaN	NaN	NaN	NaN
Q10X90	50S ribosomal protein L28 OS=Trichodesmium erythraeum (strain IMS101) GN=rpmB PE=3 SV=1	NaN	NaN	NaN	NaN	NaN	NaN	NaN	NaN	NaN	NaN	NaN	NaN	NaN	NaN	NaN	NaN	NaN	NaN	17.0193	0.1536	NaN	NaN	NaN	NaN	NaN	NaN	NaN	NaN	NaN	NaN	NaN	NaN	NaN	NaN	NaN	NaN	NaN	NaN	NaN	NaN	NaN	NaN	NaN	NaN	NaN	NaN	NaN	NaN
Q118N3	Ribose-phosphate pyrophosphokinase OS=Trichodesmium erythraeum (strain IMS101) GN=prs PE=3 SV=1	NaN	NaN	NaN	NaN	NaN	NaN	NaN	NaN	NaN	NaN	NaN	NaN	NaN	NaN	NaN	NaN	NaN	NaN	NaN	NaN	NaN	NaN	NaN	NaN	NaN	NaN	NaN	NaN	NaN	NaN	NaN	NaN	NaN	NaN	NaN	NaN	NaN	NaN	NaN	NaN	NaN	NaN	NaN	NaN	NaN	NaN	NaN	NaN
Q119A1	Glutamate synthase (Ferredoxin) OS=Trichodesmium erythraeum (strain IMS101) GN=Tery_0466 PE=4 SV=1	NaN	NaN	NaN	NaN	NaN	NaN	NaN	NaN	NaN	NaN	NaN	NaN	NaN	NaN	NaN	NaN	NaN	NaN	NaN	NaN	NaN	NaN	NaN	NaN	6.8394	1.1654	NaN	NaN	NaN	NaN	NaN	NaN	NaN	NaN	NaN	NaN	NaN	NaN	NaN	NaN	NaN	NaN	NaN	NaN	NaN	NaN	13.2145	2.2517
Q117X8	Flavin reductase-like_ FMN-binding OS=Trichodesmium erythraeum (strain IMS101) GN=Tery_0770 PE=4 SV=1	NaN	NaN	NaN	NaN	NaN	NaN	NaN	NaN	NaN	NaN	NaN	NaN	NaN	NaN	NaN	NaN	NaN	NaN	NaN	NaN	NaN	NaN	NaN	NaN	NaN	NaN	NaN	NaN	NaN	NaN	NaN	NaN	NaN	NaN	NaN	NaN	NaN	NaN	NaN	NaN	NaN	NaN	NaN	NaN	1.8837	0.1206	NaN	NaN
Q114D5	TPR repeat OS=Trichodesmium erythraeum (strain IMS101) GN=Tery_1883 PE=4 SV=1	NaN	NaN	NaN	NaN	NaN	NaN	NaN	NaN	NaN	NaN	NaN	NaN	NaN	NaN	NaN	NaN	NaN	NaN	NaN	NaN	NaN	NaN	NaN	NaN	NaN	NaN	NaN	NaN	NaN	NaN	NaN	NaN	NaN	NaN	NaN	NaN	NaN	NaN	NaN	NaN	NaN	NaN	NaN	NaN	NaN	NaN	NaN	NaN
Q10ZH3	Methyltransferase type 11 OS=Trichodesmium erythraeum (strain IMS101) GN=Tery_3236 PE=4 SV=1	NaN	NaN	NaN	NaN	NaN	NaN	NaN	NaN	NaN	NaN	NaN	NaN	NaN	NaN	NaN	NaN	NaN	NaN	NaN	NaN	NaN	NaN	NaN	NaN	NaN	NaN	NaN	NaN	NaN	NaN	NaN	NaN	NaN	NaN	1.3128	0.0364	NaN	NaN	1.0915	0.0303	NaN	NaN	NaN	NaN	NaN	NaN	NaN	NaN
Q10WM5	FeS assembly protein SufD OS=Trichodesmium erythraeum (strain IMS101) GN=Tery_4357 PE=4 SV=1	NaN	NaN	NaN	NaN	NaN	NaN	NaN	NaN	NaN	NaN	NaN	NaN	NaN	NaN	NaN	NaN	NaN	NaN	NaN	NaN	NaN	NaN	NaN	NaN	NaN	NaN	NaN	NaN	NaN	NaN	NaN	NaN	NaN	NaN	NaN	NaN	NaN	NaN	NaN	NaN	NaN	NaN	1.5833	0.0805	1.7561	0.0893	1.6246	0.0826
Q111N8	Glycogen debranching enzyme_ putative OS=Trichodesmium erythraeum (strain IMS101) GN=Tery_2589 PE=4 SV=1	NaN	NaN	NaN	NaN	NaN	NaN	NaN	NaN	NaN	NaN	NaN	NaN	NaN	NaN	NaN	NaN	NaN	NaN	NaN	NaN	NaN	NaN	NaN	NaN	NaN	NaN	NaN	NaN	NaN	NaN	NaN	NaN	NaN	NaN	NaN	NaN	NaN	NaN	NaN	NaN	0.9462	0.0771	NaN	NaN	NaN	NaN	NaN	NaN
Q10Y92	Succinate dehydrogenase subunit B OS=Trichodesmium erythraeum (strain IMS101) GN=Tery_3726 PE=4 SV=1	NaN	NaN	NaN	NaN	NaN	NaN	NaN	NaN	NaN	NaN	NaN	NaN	NaN	NaN	NaN	NaN	NaN	NaN	NaN	NaN	NaN	NaN	NaN	NaN	NaN	NaN	NaN	NaN	NaN	NaN	NaN	NaN	NaN	NaN	NaN	NaN	NaN	NaN	NaN	NaN	NaN	NaN	NaN	NaN	NaN	NaN	NaN	NaN
Q114C6	Peptidase-like OS=Trichodesmium erythraeum (strain IMS101) GN=Tery_1892 PE=4 SV=1	NaN	NaN	NaN	NaN	NaN	NaN	NaN	NaN	NaN	NaN	NaN	NaN	NaN	NaN	NaN	NaN	NaN	NaN	NaN	NaN	NaN	NaN	NaN	NaN	NaN	NaN	NaN	NaN	NaN	NaN	NaN	NaN	NaN	NaN	NaN	NaN	NaN	NaN	NaN	NaN	2.3326	0.2247	1.7279	0.1665	NaN	NaN	2.5265	0.2434
Q10Z51	Glycosyl transferase_ family 2 OS=Trichodesmium erythraeum (strain IMS101) GN=Tery_3371 PE=4 SV=1	NaN	NaN	NaN	NaN	NaN	NaN	NaN	NaN	NaN	NaN	NaN	NaN	NaN	NaN	NaN	NaN	NaN	NaN	NaN	NaN	NaN	NaN	NaN	NaN	NaN	NaN	NaN	NaN	NaN	NaN	NaN	NaN	NaN	NaN	NaN	NaN	NaN	NaN	NaN	NaN	1.0449	0.0474	1.9145	0.0868	1.6427	0.0745	NaN	NaN
Q118B4	Magnesium-protoporphyrin IX monomethyl ester [oxidative] cyclase OS=Trichodesmium erythraeum (strain IMS101) GN=acsF PE=3 SV=1	NaN	NaN	NaN	NaN	NaN	NaN	NaN	NaN	NaN	NaN	NaN	NaN	NaN	NaN	NaN	NaN	NaN	NaN	NaN	NaN	NaN	NaN	NaN	NaN	NaN	NaN	NaN	NaN	NaN	NaN	NaN	NaN	NaN	NaN	NaN	NaN	NaN	NaN	NaN	NaN	NaN	NaN	NaN	NaN	NaN	NaN	NaN	NaN
Q116W8	Uncharacterized protein OS=Trichodesmium erythraeum (strain IMS101) GN=Tery_1090 PE=4 SV=1	NaN	NaN	NaN	NaN	NaN	NaN	NaN	NaN	NaN	NaN	NaN	NaN	NaN	NaN	NaN	NaN	NaN	NaN	NaN	NaN	NaN	NaN	NaN	NaN	NaN	NaN	NaN	NaN	NaN	NaN	NaN	NaN	NaN	NaN	NaN	NaN	NaN	NaN	NaN	NaN	NaN	NaN	NaN	NaN	NaN	NaN	NaN	NaN
Q111F1	Acetyl-coenzyme A carboxylase carboxyl transferase subunit beta OS=Trichodesmium erythraeum (strain IMS101) GN=accD PE=3 SV=1	NaN	NaN	NaN	NaN	NaN	NaN	NaN	NaN	NaN	NaN	NaN	NaN	NaN	NaN	NaN	NaN	NaN	NaN	NaN	NaN	NaN	NaN	NaN	NaN	NaN	NaN	NaN	NaN	NaN	NaN	NaN	NaN	NaN	NaN	NaN	NaN	NaN	NaN	NaN	NaN	NaN	NaN	NaN	NaN	NaN	NaN	NaN	NaN
Q118Q2	Histidine--tRNA ligase OS=Trichodesmium erythraeum (strain IMS101) GN=hisS PE=3 SV=1	NaN	NaN	NaN	NaN	NaN	NaN	NaN	NaN	NaN	NaN	NaN	NaN	NaN	NaN	NaN	NaN	NaN	NaN	NaN	NaN	NaN	NaN	NaN	NaN	NaN	NaN	NaN	NaN	NaN	NaN	NaN	NaN	NaN	NaN	NaN	NaN	NaN	NaN	NaN	NaN	NaN	NaN	2.1268	0.1265	1.6213	0.0964	1.5228	0.0906
Q10WA5	UDP-N-acetylmuramoylalanine--D-glutamate ligase OS=Trichodesmium erythraeum (strain IMS101) GN=murD PE=3 SV=1	NaN	NaN	NaN	NaN	NaN	NaN	NaN	NaN	NaN	NaN	NaN	NaN	NaN	NaN	NaN	NaN	NaN	NaN	NaN	NaN	NaN	NaN	NaN	NaN	NaN	NaN	NaN	NaN	NaN	NaN	NaN	NaN	NaN	NaN	NaN	NaN	NaN	NaN	NaN	NaN	NaN	NaN	3.8728	0.1998	NaN	NaN	NaN	NaN
Q115Z2	Peptidase S9_ prolyl oligopeptidase active site region OS=Trichodesmium erythraeum (strain IMS101) GN=Tery_1371 PE=4 SV=1	NaN	NaN	NaN	NaN	NaN	NaN	NaN	NaN	NaN	NaN	NaN	NaN	NaN	NaN	NaN	NaN	NaN	NaN	NaN	NaN	NaN	NaN	NaN	NaN	NaN	NaN	NaN	NaN	NaN	NaN	NaN	NaN	NaN	NaN	NaN	NaN	NaN	NaN	NaN	NaN	NaN	NaN	NaN	NaN	1.7906	0.1291	NaN	NaN
Q10V93	Pyrroline-5-carboxylate reductase OS=Trichodesmium erythraeum (strain IMS101) GN=Tery_4908 PE=3 SV=1	NaN	NaN	NaN	NaN	NaN	NaN	NaN	NaN	NaN	NaN	NaN	NaN	NaN	NaN	NaN	NaN	NaN	NaN	NaN	NaN	NaN	NaN	NaN	NaN	NaN	NaN	NaN	NaN	NaN	NaN	NaN	NaN	NaN	NaN	NaN	NaN	NaN	NaN	NaN	NaN	2.359	0.068	NaN	NaN	1.9697	0.0568	NaN	NaN
Q114B7	Response regulator receiver protein OS=Trichodesmium erythraeum (strain IMS101) GN=Tery_1902 PE=4 SV=1	NaN	NaN	NaN	NaN	NaN	NaN	NaN	NaN	NaN	NaN	NaN	NaN	NaN	NaN	NaN	NaN	NaN	NaN	NaN	NaN	NaN	NaN	NaN	NaN	NaN	NaN	NaN	NaN	NaN	NaN	NaN	NaN	NaN	NaN	NaN	NaN	NaN	NaN	NaN	NaN	NaN	NaN	NaN	NaN	NaN	NaN	NaN	NaN
Q111B2	Homoaconitate hydratase family protein OS=Trichodesmium erythraeum (strain IMS101) GN=Tery_2728 PE=3 SV=1	NaN	NaN	NaN	NaN	NaN	NaN	NaN	NaN	NaN	NaN	NaN	NaN	NaN	NaN	NaN	NaN	NaN	NaN	NaN	NaN	NaN	NaN	NaN	NaN	NaN	NaN	NaN	NaN	NaN	NaN	NaN	NaN	NaN	NaN	NaN	NaN	NaN	NaN	NaN	NaN	NaN	NaN	NaN	NaN	NaN	NaN	NaN	NaN
Q10ZM7	Indole-3-glycerol phosphate synthase OS=Trichodesmium erythraeum (strain IMS101) GN=trpC PE=3 SV=1	NaN	NaN	NaN	NaN	NaN	NaN	NaN	NaN	NaN	NaN	NaN	NaN	NaN	NaN	NaN	NaN	NaN	NaN	NaN	NaN	NaN	NaN	NaN	NaN	NaN	NaN	NaN	NaN	NaN	NaN	NaN	NaN	2.143	0.0721	NaN	NaN	NaN	NaN	NaN	NaN	NaN	NaN	NaN	NaN	NaN	NaN	NaN	NaN
Q111E9	Cytochrome c-550 OS=Trichodesmium erythraeum (strain IMS101) GN=psbV PE=3 SV=1	NaN	NaN	NaN	NaN	NaN	NaN	NaN	NaN	NaN	NaN	NaN	NaN	NaN	NaN	NaN	NaN	NaN	NaN	NaN	NaN	NaN	NaN	NaN	NaN	NaN	NaN	NaN	NaN	NaN	NaN	NaN	NaN	NaN	NaN	NaN	NaN	NaN	NaN	NaN	NaN	NaN	NaN	NaN	NaN	NaN	NaN	NaN	NaN
Q10ZH2	Uncharacterized protein OS=Trichodesmium erythraeum (strain IMS101) GN=Tery_3237 PE=4 SV=1	NaN	NaN	NaN	NaN	NaN	NaN	NaN	NaN	NaN	NaN	NaN	NaN	NaN	NaN	NaN	NaN	NaN	NaN	NaN	NaN	NaN	NaN	NaN	NaN	NaN	NaN	NaN	NaN	NaN	NaN	NaN	NaN	NaN	NaN	NaN	NaN	NaN	NaN	NaN	NaN	NaN	NaN	NaN	NaN	NaN	NaN	NaN	NaN
Q10WR3	OpcA protein OS=Trichodesmium erythraeum (strain IMS101) GN=Tery_4316 PE=4 SV=1	NaN	NaN	NaN	NaN	NaN	NaN	NaN	NaN	NaN	NaN	NaN	NaN	NaN	NaN	NaN	NaN	NaN	NaN	NaN	NaN	NaN	NaN	NaN	NaN	NaN	NaN	NaN	NaN	NaN	NaN	NaN	NaN	NaN	NaN	NaN	NaN	NaN	NaN	NaN	NaN	NaN	NaN	NaN	NaN	NaN	NaN	NaN	NaN
Q116W0	Glycosyl transferase_ group 1 OS=Trichodesmium erythraeum (strain IMS101) GN=Tery_1099 PE=4 SV=1	NaN	NaN	NaN	NaN	NaN	NaN	NaN	NaN	NaN	NaN	NaN	NaN	NaN	NaN	NaN	NaN	NaN	NaN	NaN	NaN	NaN	NaN	NaN	NaN	NaN	NaN	NaN	NaN	NaN	NaN	NaN	NaN	NaN	NaN	NaN	NaN	NaN	NaN	NaN	NaN	NaN	NaN	8.9848	0.3969	NaN	NaN	15.3004	0.6758
Q118H1	Aconitate hydratase 2 OS=Trichodesmium erythraeum (strain IMS101) GN=Tery_0664 PE=3 SV=1	NaN	NaN	NaN	NaN	NaN	NaN	NaN	NaN	NaN	NaN	NaN	NaN	NaN	NaN	NaN	NaN	NaN	NaN	NaN	NaN	NaN	NaN	NaN	NaN	NaN	NaN	NaN	NaN	NaN	NaN	NaN	NaN	NaN	NaN	NaN	NaN	NaN	NaN	NaN	NaN	NaN	NaN	NaN	NaN	NaN	NaN	NaN	NaN
Q110N3	Photosystem II reaction center protein H OS=Trichodesmium erythraeum (strain IMS101) GN=psbH PE=3 SV=1	NaN	NaN	NaN	NaN	NaN	NaN	NaN	NaN	NaN	NaN	NaN	NaN	NaN	NaN	NaN	NaN	NaN	NaN	NaN	NaN	NaN	NaN	NaN	NaN	NaN	NaN	NaN	NaN	NaN	NaN	NaN	NaN	NaN	NaN	NaN	NaN	NaN	NaN	NaN	NaN	NaN	NaN	NaN	NaN	NaN	NaN	NaN	NaN
Q110R5	UPF0296 protein Tery_2835 OS=Trichodesmium erythraeum (strain IMS101) GN=Tery_2835 PE=3 SV=1	NaN	NaN	NaN	NaN	NaN	NaN	NaN	NaN	NaN	NaN	NaN	NaN	NaN	NaN	NaN	NaN	NaN	NaN	NaN	NaN	1.83	0.0169	1.3489	0.0125	NaN	NaN	NaN	NaN	NaN	NaN	NaN	NaN	NaN	NaN	2.449	0.0227	NaN	NaN	NaN	NaN	NaN	NaN	NaN	NaN	NaN	NaN	NaN	NaN
Q111M6	Oxidoreductase_ molybdopterin binding OS=Trichodesmium erythraeum (strain IMS101) GN=Tery_2603 PE=4 SV=1	NaN	NaN	NaN	NaN	NaN	NaN	NaN	NaN	NaN	NaN	NaN	NaN	NaN	NaN	NaN	NaN	NaN	NaN	6.0337	0.1401	NaN	NaN	NaN	NaN	NaN	NaN	2.3116	0.0537	NaN	NaN	NaN	NaN	NaN	NaN	3.5005	0.0813	NaN	NaN	NaN	NaN	NaN	NaN	NaN	NaN	NaN	NaN	NaN	NaN
Q112L4	Uncharacterized protein OS=Trichodesmium erythraeum (strain IMS101) GN=Tery_2340 PE=4 SV=1	NaN	NaN	NaN	NaN	NaN	NaN	NaN	NaN	NaN	NaN	NaN	NaN	NaN	NaN	NaN	NaN	NaN	NaN	NaN	NaN	NaN	NaN	2.3523	0.0623	NaN	NaN	NaN	NaN	NaN	NaN	NaN	NaN	NaN	NaN	NaN	NaN	NaN	NaN	NaN	NaN	NaN	NaN	NaN	NaN	NaN	NaN	NaN	NaN
Q116M4	Uncharacterized protein OS=Trichodesmium erythraeum (strain IMS101) GN=Tery_1193 PE=4 SV=1	NaN	NaN	NaN	NaN	NaN	NaN	NaN	NaN	NaN	NaN	NaN	NaN	NaN	NaN	NaN	NaN	NaN	NaN	2.8888	0.0396	1.9025	0.0261	1.833	0.0251	NaN	NaN	NaN	NaN	NaN	NaN	NaN	NaN	NaN	NaN	NaN	NaN	NaN	NaN	NaN	NaN	NaN	NaN	NaN	NaN	NaN	NaN	NaN	NaN
Q10ZW9	Heat shock protein Hsp20 OS=Trichodesmium erythraeum (strain IMS101) GN=Tery_3061 PE=3 SV=1	NaN	NaN	NaN	NaN	NaN	NaN	NaN	NaN	NaN	NaN	NaN	NaN	NaN	NaN	NaN	NaN	NaN	NaN	NaN	NaN	NaN	NaN	4.054	0.0728	NaN	NaN	NaN	NaN	NaN	NaN	NaN	NaN	NaN	NaN	NaN	NaN	NaN	NaN	NaN	NaN	NaN	NaN	NaN	NaN	NaN	NaN	NaN	NaN
[truncated: 239 more rows]
[truncated: 25 more columns]
